# Supplementary material for: Identification of potential molecular pathogenesis mechanisms modulated by microRNAs in patients with Intestinal Neuronal Dysplasia type B
Source: Sci Rep. 2019 Nov 27;9:17673. doi: 10.1038/s41598-019-54245-4 (PMC6881445; doi:10.1038/s41598-019-54245-4)
Supplement: Supplementary file 1 — Supplementary Tables [file 41598_2019_54245_MOESM1_ESM.xlsx]

## Sheet: Supplementary Table 1
Generated at: 2019/05/07 10:11:41
mirDIP version: 4.1.11.1.
Database version: 4.1.0.3
Gene Symbol -
Micro RNA - hsa-miR-451a
hsa-miR-146b-5p
hsa-miR-146a-5p
hsa-miR-99a-5p
hsa-miR-130a-3p
hsa-miR-374b-5p
hsa-miR-100-5p
hsa-miR-365a-3p
hsa-miR-145-5p
hsa-miR-133b
Minimum Score - Very High
Results (8616)
Gene Symbol	Uniprot	Pseudogene	MicroRNA	Integrated Score	Number of Sources	Score Class	Sources
FLI1	Q01543		hsa-miR-145-5p	0.978197	21	Very High	BCmicrO|CoMeTa|Cupid|ElMMo3|GenMir++|MBStar|MAMI|microrna.org|MirAncesTar|miRcode|miRDB|MirMAP|MirSNP|MirTar|Mirza-G|MultiMiTar|PACCMIT|PicTar|RepTar|TargetRank|TargetScan
ADD3	Q9UEY8		hsa-miR-145-5p	0.972397	21	Very High	BCmicrO|CoMeTa|Cupid|ElMMo3|GenMir++|MBStar|MAMI|microrna.org|MirAncesTar|miRcode|miRDB|MirMAP|MirSNP|MirTar|Mirza-G|PACCMIT|PicTar|RepTar|RNAhybrid|TargetRank|TargetScan
ZBTB18	Q99592		hsa-miR-130a-3p	0.971728	21	Very High	BCmicrO|CoMeTa|Cupid|DIANA|ElMMo3|GenMir++|MBStar|MAMI|microrna.org|MirAncesTar|miRDB|MirMAP|MirTar|miRTar2GO|Mirza-G|MultiMiTar|PicTar|RepTar|RNA22|TargetRank|TargetScan
SLAIN1	Q8ND83		hsa-miR-130a-3p	0.966912	21	Very High	BCmicrO|Cupid|DIANA|ElMMo3|MBStar|MAMI|microrna.org|MirAncesTar|miRDB|MirMAP|MirSNP|MirTar|miRTar2GO|Mirza-G|MultiMiTar|PACCMIT|PicTar|RepTar|RNAhybrid|TargetRank|TargetScan
MIER1	Q8N108		hsa-miR-130a-3p	0.962161	22	Very High	BCmicrO|BiTargeting|Cupid|DIANA|ElMMo3|MBStar|MAMI|microrna.org|MirAncesTar|mirbase|miRDB|MirMAP|MirTar|miRTar2GO|Mirza-G|MultiMiTar|PicTar|RepTar|RNA22|RNAhybrid|TargetRank|TargetScan
ST18	O60284		hsa-miR-130a-3p	0.95829	20	Very High	BCmicrO|BiTargeting|CoMeTa|Cupid|DIANA|ElMMo3|MBStar|MAMI|microrna.org|MirAncesTar|miRDB|MirMAP|MirTar|Mirza-G|MultiMiTar|PACCMIT|PicTar|RepTar|TargetRank|TargetScan
SKIDA1	Q1XH10		hsa-miR-130a-3p	0.958138	19	Very High	BCmicrO|Cupid|DIANA|ElMMo3|MBStar|MAMI|microrna.org|MirAncesTar|miRDB|MirMAP|MirTar|miRTar2GO|Mirza-G|MultiMiTar|PicTar|RepTar|RNAhybrid|TargetRank|TargetScan
SEMA3A	Q14563		hsa-miR-145-5p	0.955855	23	Very High	BCmicrO|BiTargeting|CoMeTa|DIANA|ElMMo3|GenMir++|MAMI|microrna.org|MirAncesTar|mirbase|miRcode|miRDB|MirMAP|MirTar|miRTar2GO|Mirza-G|PACCMIT|PicTar|PITA|RepTar|RNAhybrid|TargetRank|TargetScan
SYBU	Q9NX95		hsa-miR-130a-3p	0.953276	24	Very High	BCmicrO|BiTargeting|CoMeTa|Cupid|DIANA|ElMMo3|MBStar|MAMI|microrna.org|MirAncesTar|mirbase|miRDB|MirMAP|MirSNP|MirTar|miRTar2GO|Mirza-G|MultiMiTar|PACCMIT|PicTar|RepTar|RNAhybrid|TargetRank|TargetScan
CLIP1	P30622		hsa-miR-130a-3p	0.953125	22	Very High	BCmicrO|CoMeTa|Cupid|DIANA|ElMMo3|MBStar|MAMI|microrna.org|MirAncesTar|mirbase|miRDB|MirMAP|MirTar|miRTar2GO|Mirza-G|MultiMiTar|PACCMIT|PicTar|RepTar|RNAhybrid|TargetRank|TargetScan
WDR20	Q8TBZ3		hsa-miR-130a-3p	0.951894	18	Very High	BCmicrO|Cupid|ElMMo3|MBStar|MAMI|microrna.org|MirAncesTar|mirbase|MirMAP|MirTar|miRTar2GO|Mirza-G|MultiMiTar|PACCMIT|PicTar|RNAhybrid|TargetRank|TargetScan
ACVR1	Q04771		hsa-miR-130a-3p	0.950221	21	Very High	BCmicrO|BiTargeting|CoMeTa|Cupid|DIANA|ElMMo3|MBStar|MAMI|microrna.org|MirAncesTar|mirbase|miRDB|MirMAP|MirTar|Mirza-G|PACCMIT|PicTar|RepTar|RNAhybrid|TargetRank|TargetScan
ESR1	P03372		hsa-miR-130a-3p	0.950042	24	Very High	BCmicrO|BiTargeting|CoMeTa|Cupid|DIANA|ElMMo3|GenMir++|MBStar|MAMI|microrna.org|MirAncesTar|miRDB|MirMAP|MirSNP|MirTar|miRTar2GO|Mirza-G|MultiMiTar|PACCMIT|PicTar|RepTar|RNAhybrid|TargetRank|TargetScan
MEOX2	P50222		hsa-miR-130a-3p	0.949586	23	Very High	BCmicrO|BiTargeting|CoMeTa|Cupid|DIANA|ElMMo3|MBStar|MAMI|microrna.org|MirAncesTar|mirbase|miRDB|MirMAP|MirSNP|MirTar|Mirza-G|MultiMiTar|PACCMIT|PicTar|RepTar|RNAhybrid|TargetRank|TargetScan
LHFP	Q9Y693		hsa-miR-133b	0.948733	20	Very High	BCmicrO|CoMeTa|Cupid|DIANA|ElMMo3|MBStar|MAMI|microrna.org|MirAncesTar|miRDB|MirMAP|MirTar|Mirza-G|PACCMIT|PicTar|RepTar|RNAhybrid|TargetRank|TargetScan|TargetSpy
AKAP1	Q92667		hsa-miR-130a-3p	0.948339	21	Very High	BCmicrO|BiTargeting|CoMeTa|Cupid|DIANA|ElMMo3|GenMir++|MBStar|MAMI|microrna.org|MirAncesTar|miRDB|MirMAP|MirTar|miRTar2GO|MultiMiTar|PACCMIT|PicTar|RepTar|RNAhybrid|TargetScan
RALBP1	Q15311		hsa-miR-130a-3p	0.947669	20	Very High	BCmicrO|CoMeTa|Cupid|DIANA|ElMMo3|GenMir++|MBStar|MAMI|microrna.org|MirAncesTar|miRDB|MirMAP|MirTar|Mirza-G|MultiMiTar|PACCMIT|PicTar|RepTar|TargetRank|TargetScan
RTN1	Q16799		hsa-miR-130a-3p	0.946588	22	Very High	BCmicrO|CoMeTa|Cupid|DIANA|ElMMo3|GenMir++|MBStar|MAMI|microrna.org|MirAncesTar|mirbase|miRDB|MirMAP|MirTar|Mirza-G|MultiMiTar|PACCMIT|PicTar|RepTar|RNAhybrid|TargetRank|TargetScan
ATXN1	P54253		hsa-miR-130a-3p	0.946367	20	Very High	BCmicrO|BiTargeting|CoMeTa|Cupid|DIANA|ElMMo3|GenMir++|MBStar|MAMI|microrna.org|MirAncesTar|miRDB|MirMAP|MirTar|Mirza-G|MultiMiTar|PicTar|RepTar|TargetRank|TargetScan
SNX2	O60749		hsa-miR-130a-3p	0.946319	21	Very High	BCmicrO|BiTargeting|CoMeTa|Cupid|ElMMo3|MBStar|MAMI|microrna.org|MirAncesTar|mirbase|miRDB|MirMAP|MirTar|miRTar2GO|Mirza-G|MultiMiTar|PACCMIT|PicTar|RNAhybrid|TargetRank|TargetScan
KDM2A	Q9Y2K7		hsa-miR-130a-3p	0.946305	20	Very High	BCmicrO|BiTargeting|CoMeTa|Cupid|DIANA|ElMMo3|MAMI|microrna.org|MirAncesTar|miRDB|MirMAP|MirTar|miRTar2GO|Mirza-G|MultiMiTar|PicTar|RepTar|RNAhybrid|TargetRank|TargetScan
RNF38	Q9H0F5		hsa-miR-130a-3p	0.946162	22	Very High	BCmicrO|BiTargeting|CoMeTa|Cupid|DIANA|ElMMo3|MBStar|MAMI|microrna.org|MirAncesTar|mirbase|miRDB|MirMAP|MirTar|miRTar2GO|Mirza-G|MultiMiTar|PicTar|RepTar|RNAhybrid|TargetRank|TargetScan
AGO4-ARGONAUTE 4	Q9HCK5		hsa-miR-130a-3p	0.944782	22	Very High	BCmicrO|BiTargeting|CoMeTa|Cupid|DIANA|ElMMo3|MBStar|MAMI|microrna.org|MirAncesTar|miRDB|MirMAP|MirTar|miRTar2GO|Mirza-G|MultiMiTar|PACCMIT|PicTar|RepTar|RNA22|TargetRank|TargetScan
SMARCA5	O60264		hsa-miR-100-5p	0.943934	20	Very High	BCmicrO|CoMeTa|Cupid|DIANA|ElMMo3|MBStar|MAMI|microrna.org|MirAncesTar|mirbase|miRcode|miRDB|MirMAP|MirTar|miRTar2GO|Mirza-G|PACCMIT|PicTar|TargetRank|TargetScan
OTUD4	Q01804		hsa-miR-130a-3p	0.942272	22	Very High	BCmicrO|BiTargeting|CoMeTa|Cupid|DIANA|ElMMo3|MBStar|MAMI|microrna.org|MirAncesTar|mirbase|miRDB|MirMAP|miRTar2GO|Mirza-G|MultiMiTar|PACCMIT|PicTar|RepTar|RNAhybrid|TargetRank|TargetScan
FBXO28	Q9NVF7		hsa-miR-130a-3p	0.941874	23	Very High	BCmicrO|BiTargeting|CoMeTa|Cupid|DIANA|ElMMo3|MBStar|MAMI|microrna.org|MirAncesTar|miRDB|MirMAP|MirSNP|MirTar|miRTar2GO|Mirza-G|MultiMiTar|PACCMIT|PicTar|RNA22|RNAhybrid|TargetRank|TargetScan
VGLL4	Q14135		hsa-miR-130a-3p	0.941244	21	Very High	BCmicrO|CoMeTa|Cupid|DIANA|ElMMo3|GenMir++|MBStar|MAMI|microrna.org|MirAncesTar|miRDB|MirMAP|miRTar2GO|Mirza-G|MultiMiTar|PACCMIT|PicTar|RepTar|RNAhybrid|TargetRank|TargetScan
FMR1	Q06787		hsa-miR-130a-3p	0.940614	22	Very High	BCmicrO|BiTargeting|CoMeTa|Cupid|DIANA|ElMMo3|GenMir++|MBStar|MAMI|microrna.org|MirAncesTar|miRDB|MirMAP|MirSNP|MirTar|miRTar2GO|Mirza-G|MultiMiTar|PACCMIT|RNAhybrid|TargetRank|TargetScan
ZFPM2	Q8WW38		hsa-miR-130a-3p	0.939584	21	Very High	BCmicrO|CoMeTa|Cupid|DIANA|ElMMo3|MBStar|MAMI|microrna.org|MirAncesTar|mirbase|miRDB|MirMAP|MirTar|Mirza-G|MultiMiTar|PACCMIT|PicTar|RepTar|RNAhybrid|TargetRank|TargetScan
MPHOSPH9	Q99550		hsa-miR-130a-3p	0.938708	21	Very High	BCmicrO|CoMeTa|Cupid|DIANA|ElMMo3|GenMir++|MBStar|MAMI|microrna.org|MirAncesTar|mirbase|miRDB|MirMAP|MirTar|miRTar2GO|MultiMiTar|PACCMIT|PicTar|RepTar|RNAhybrid|TargetRank
CTDSPL	O15194		hsa-miR-100-5p	0.938373	18	Very High	BCmicrO|CoMeTa|DIANA|ElMMo3|GenMir++|MAMI|microrna.org|MirAncesTar|miRcode|miRDB|MirMAP|MirTar|Mirza-G|PACCMIT|PicTar|RNAhybrid|TargetRank|TargetScan
CLCN5	P51795		hsa-miR-130a-3p	0.938354	22	Very High	BCmicrO|CoMeTa|Cupid|DIANA|ElMMo3|GenMir++|MBStar|MAMI|MirAncesTar|mirbase|miRDB|MirMAP|MirTar|miRTar2GO|Mirza-G|MultiMiTar|PACCMIT|PicTar|RepTar|RNAhybrid|TargetRank|TargetScan
NEDD9	Q14511		hsa-miR-145-5p	0.937145	22	Very High	BCmicrO|BiTargeting|CoMeTa|Cupid|ElMMo3|GenMir++|MBStar|MAMI|microrna.org|MirAncesTar|mirbase|miRcode|miRDB|MirMAP|MirSNP|MirTar|PACCMIT|PicTar|PITA|RNAhybrid|TargetRank|TargetScan
ZNF217	O75362		hsa-miR-130a-3p	0.937096	22	Very High	BCmicrO|CoMeTa|Cupid|DIANA|ElMMo3|MBStar|MAMI|microrna.org|MirAncesTar|miRDB|MirMAP|MirSNP|MirTar|miRTar2GO|Mirza-G|MultiMiTar|PACCMIT|PicTar|RepTar|RNAhybrid|TargetRank|TargetScan
EIF4A2	Q14240		hsa-miR-145-5p	0.936719	15	Very High	BCmicrO|CoMeTa|ElMMo3|GenMir++|MAMI|microrna.org|MirAncesTar|miRcode|miRDB|MirMAP|miRTar2GO|Mirza-G|PACCMIT|RNAhybrid|TargetScan
CHST1	O43916		hsa-miR-130a-3p	0.936279	18	Very High	BCmicrO|CoMeTa|Cupid|DIANA|ElMMo3|MAMI|microrna.org|mirbase|miRDB|MirMAP|MirTar|Mirza-G|MultiMiTar|PACCMIT|PicTar|RepTar|TargetRank|TargetScan
PPP3CA	Q08209		hsa-miR-145-5p	0.936209	23	Very High	BCmicrO|BiTargeting|CoMeTa|Cupid|DIANA|ElMMo3|MBStar|MAMI|microrna.org|MirAncesTar|miRcode|miRDB|MirMAP|MirTar|miRTar2GO|Mirza-G|MultiMiTar|PACCMIT|PicTar|RepTar|RNAhybrid|TargetRank|TargetScan
MBNL1	Q9NR56		hsa-miR-130a-3p	0.93443	21	Very High	BCmicrO|CoMeTa|Cupid|DIANA|ElMMo3|MBStar|MAMI|microrna.org|MirAncesTar|miRDB|MirMAP|MirTar|miRTar2GO|Mirza-G|MultiMiTar|PACCMIT|PicTar|RepTar|RNAhybrid|TargetRank|TargetScan
AKAP12	Q02952		hsa-miR-145-5p	0.933651	20	Very High	BCmicrO|CoMeTa|Cupid|ElMMo3|GenMir++|MBStar|MAMI|microrna.org|MirAncesTar|miRcode|miRDB|MirMAP|MirTar|miRTar2GO|Mirza-G|PicTar|RepTar|RNAhybrid|TargetRank|TargetScan
PTBP2	Q9UKA9		hsa-miR-133b	0.933647	19	Very High	BCmicrO|BiTargeting|CoMeTa|Cupid|DIANA|ElMMo3|MBStar|MAMI|microrna.org|MirAncesTar|miRDB|MirMAP|Mirza-G|PicTar|RepTar|RNA22|RNAhybrid|TargetRank|TargetScan
RAP2C	Q9Y3L5		hsa-miR-130a-3p	0.932978	20	Very High	BCmicrO|CoMeTa|Cupid|DIANA|ElMMo3|MBStar|MAMI|microrna.org|MirAncesTar|miRDB|MirMAP|miRTar2GO|Mirza-G|MultiMiTar|PACCMIT|PicTar|RepTar|RNAhybrid|TargetRank|TargetScan
ACTR3	P61158		hsa-miR-145-5p	0.932365	16	Very High	BCmicrO|CoMeTa|ElMMo3|GenMir++|MAMI|microrna.org|MirAncesTar|mirbase|miRcode|miRDB|MirMAP|Mirza-G|PACCMIT|RNAhybrid|TargetRank|TargetScan
MTOR	P42345		hsa-miR-100-5p	0.932328	20	Very High	BCmicrO|BiTargeting|CoMeTa|DIANA|ElMMo3|GenMir++|MBStar|MAMI|microrna.org|MirAncesTar|mirbase|miRcode|miRDB|MirMAP|MirTar|Mirza-G|PACCMIT|PicTar|RNAhybrid|TargetScan
ACSL4	O60488		hsa-miR-130a-3p	0.930816	22	Very High	BCmicrO|BiTargeting|CoMeTa|Cupid|DIANA|ElMMo3|MBStar|MAMI|microrna.org|MirAncesTar|miRDB|MirMAP|MirTar|miRTar2GO|Mirza-G|MultiMiTar|PACCMIT|PicTar|RepTar|RNAhybrid|TargetRank|TargetScan
LRP8	Q14114		hsa-miR-130a-3p	0.930031	24	Very High	BCmicrO|BiTargeting|CoMeTa|Cupid|ElMMo3|GenMir++|MBStar|MAMI|microrna.org|MirAncesTar|mirbase|miRDB|MirMAP|MirTar|miRTar2GO|Mirza-G|MultiMiTar|PACCMIT|PicTar|RepTar|RNA22|RNAhybrid|TargetRank|TargetScan
SRGAP1	Q7Z6B7		hsa-miR-145-5p	0.929937	19	Very High	BCmicrO|Cupid|DIANA|ElMMo3|MBStar|MAMI|microrna.org|MirAncesTar|mirbase|miRcode|miRDB|MirMAP|MirTar|miRTar2GO|Mirza-G|PicTar|RepTar|RNAhybrid|TargetScan
ELK3	P41970		hsa-miR-130a-3p	0.929345	22	Very High	BCmicrO|CoMeTa|Cupid|DIANA|ElMMo3|MBStar|MAMI|microrna.org|MirAncesTar|mirbase|miRDB|MirMAP|MirTar|miRTar2GO|Mirza-G|MultiMiTar|PACCMIT|PicTar|RepTar|RNAhybrid|TargetRank|TargetScan
CHD9	Q3L8U1		hsa-miR-130a-3p	0.928871	22	Very High	BCmicrO|BiTargeting|CoMeTa|Cupid|DIANA|ElMMo3|MAMI|microrna.org|MirAncesTar|mirbase|miRDB|MirMAP|MirTar|miRTar2GO|Mirza-G|MultiMiTar|PACCMIT|PicTar|RepTar|RNAhybrid|TargetRank|TargetScan
DLL1	O00548		hsa-miR-130a-3p	0.928783	19	Very High	BCmicrO|DIANA|ElMMo3|MBStar|MAMI|microrna.org|MirAncesTar|mirbase|miRDB|MirMAP|MirSNP|miRTar2GO|Mirza-G|MultiMiTar|PicTar|RepTar|RNAhybrid|TargetRank|TargetScan
CNOT6	Q9ULM6		hsa-miR-130a-3p	0.928552	20	Very High	BCmicrO|BiTargeting|CoMeTa|Cupid|DIANA|ElMMo3|MAMI|microrna.org|MirAncesTar|miRDB|MirMAP|MirSNP|miRTar2GO|Mirza-G|MultiMiTar|PACCMIT|PicTar|RepTar|TargetRank|TargetScan
NOVA1	P51513		hsa-miR-146a-5p	0.927549	22	Very High	BCmicrO|CoMeTa|Cupid|DIANA|ElMMo3|GenMir++|MBStar|MAMI|microrna.org|MirAncesTar|mirCoX|miRDB|MirMAP|MirTar|Mirza-G|MultiMiTar|PACCMIT|PicTar|RepTar|RNAhybrid|TargetRank|TargetScan
BMPR2	Q13873		hsa-miR-130a-3p	0.926915	19	Very High	BCmicrO|CoMeTa|Cupid|DIANA|ElMMo3|GenMir++|MBStar|MAMI|microrna.org|MirAncesTar|miRDB|MirMAP|MirTar|Mirza-G|MultiMiTar|PicTar|RepTar|TargetRank|TargetScan
DDX6	P26196		hsa-miR-130a-3p	0.926668	21	Very High	BCmicrO|CoMeTa|Cupid|DIANA|ElMMo3|GenMir++|MBStar|MAMI|microrna.org|MirAncesTar|miRDB|MirMAP|MirTar|miRTar2GO|Mirza-G|MultiMiTar|PACCMIT|RepTar|RNAhybrid|TargetRank|TargetScan
UBE2D1	P51668		hsa-miR-130a-3p	0.926656	20	Very High	BCmicrO|CoMeTa|Cupid|DIANA|ElMMo3|MBStar|MAMI|microrna.org|MirAncesTar|miRDB|MirMAP|MirTar|miRTar2GO|Mirza-G|MultiMiTar|PACCMIT|PicTar|RepTar|RNAhybrid|TargetScan
MED12L	Q86YW9		hsa-miR-130a-3p	0.926368	21	Very High	BCmicrO|BiTargeting|Cupid|DIANA|ElMMo3|MBStar|MAMI|microrna.org|MirAncesTar|mirbase|miRDB|MirMAP|MirTar|miRTar2GO|MultiMiTar|PACCMIT|PicTar|RepTar|RNAhybrid|TargetRank|TargetScan
PAN3	Q58A45		hsa-miR-130a-3p	0.925561	19	Very High	BCmicrO|Cupid|DIANA|ElMMo3|MBStar|MAMI|microrna.org|MirAncesTar|miRDB|MirMAP|MirTar|miRTar2GO|Mirza-G|MultiMiTar|PACCMIT|PicTar|RepTar|TargetRank|TargetScan
IRAK1	P51617		hsa-miR-146a-5p	0.925093	22	Very High	BCmicrO|BiTargeting|CoMeTa|Cupid|DIANA|ElMMo3|GenMir++|MAMI|microrna.org|MirAncesTar|mirbase|mirCoX|miRDB|MirMAP|MirSNP|MirTar|Mirza-G|PACCMIT|RepTar|RNAhybrid|TargetRank|TargetScan
HBP1	O60381		hsa-miR-130a-3p	0.924978	21	Very High	BCmicrO|CoMeTa|Cupid|DIANA|ElMMo3|MBStar|MAMI|microrna.org|MirAncesTar|miRDB|MirMAP|MirTar|miRTar2GO|Mirza-G|MultiMiTar|PACCMIT|PicTar|RepTar|RNAhybrid|TargetRank|TargetScan
NDUFA4	O00483		hsa-miR-145-5p	0.924886	18	Very High	BCmicrO|CoMeTa|ElMMo3|GenMir++|MBStar|MAMI|microrna.org|MirAncesTar|miRcode|miRDB|MirMAP|MirTar|miRTar2GO|Mirza-G|RepTar|RNAhybrid|TargetRank|TargetScan
BMT2	Q1RMZ1		hsa-miR-130a-3p	0.923702	20	Very High	BCmicrO|Cupid|DIANA|ElMMo3|MBStar|MAMI|microrna.org|MirAncesTar|miRDB|MirMAP|MirTar|miRTar2GO|Mirza-G|MultiMiTar|PACCMIT|PicTar|RepTar|RNAhybrid|TargetRank|TargetScan
PLCB1	Q9NQ66		hsa-miR-130a-3p	0.923467	23	Very High	BCmicrO|BiTargeting|CoMeTa|Cupid|DIANA|ElMMo3|MBStar|MAMI|microrna.org|MirAncesTar|miRDB|MirMAP|MirSNP|MirTar|miRTar2GO|Mirza-G|MultiMiTar|PACCMIT|PicTar|RepTar|RNAhybrid|TargetRank|TargetScan
PTPRG	P23470		hsa-miR-130a-3p	0.923086	21	Very High	BCmicrO|CoMeTa|Cupid|DIANA|ElMMo3|MBStar|MAMI|microrna.org|MirAncesTar|miRDB|MirMAP|MirTar|miRTar2GO|Mirza-G|MultiMiTar|PACCMIT|PicTar|RepTar|RNAhybrid|TargetRank|TargetScan
ATXN2	Q99700		hsa-miR-145-5p	0.922947	20	Very High	BCmicrO|CoMeTa|Cupid|ElMMo3|MAMI|microrna.org|MirAncesTar|mirbase|miRcode|miRDB|MirMAP|MirTar|miRTar2GO|Mirza-G|PACCMIT|PicTar|RepTar|RNAhybrid|TargetRank|TargetScan
ZFYVE9	O95405		hsa-miR-130a-3p	0.922645	21	Very High	BCmicrO|CoMeTa|Cupid|DIANA|ElMMo3|MBStar|MAMI|microrna.org|MirAncesTar|mirbase|miRDB|MirMAP|miRTar2GO|Mirza-G|MultiMiTar|PicTar|RepTar|RNA22|RNAhybrid|TargetRank|TargetScan
ARHGAP12	Q8IWW6		hsa-miR-130a-3p	0.921996	22	Very High	BCmicrO|BiTargeting|CoMeTa|Cupid|DIANA|ElMMo3|MBStar|MAMI|microrna.org|MirAncesTar|miRDB|MirMAP|MirTar|miRTar2GO|Mirza-G|MultiMiTar|PACCMIT|PicTar|RepTar|RNAhybrid|TargetRank|TargetScan
DOCK3	Q8IZD9		hsa-miR-130a-3p	0.921921	20	Very High	BCmicrO|CoMeTa|Cupid|DIANA|ElMMo3|GenMir++|MBStar|MAMI|microrna.org|MirAncesTar|miRDB|MirMAP|MirTar|Mirza-G|MultiMiTar|PACCMIT|PicTar|RepTar|TargetRank|TargetScan
CEP170	Q5SW79		hsa-miR-130a-3p	0.921381	22	Very High	BCmicrO|CoMeTa|Cupid|DIANA|ElMMo3|MBStar|MAMI|microrna.org|MirAncesTar|miRDB|MirMAP|MirTar|miRTar2GO|Mirza-G|MultiMiTar|PACCMIT|PicTar|RepTar|RNA22|RNAhybrid|TargetRank|TargetScan
SULF1	Q8IWU6		hsa-miR-130a-3p	0.921351	20	Very High	BCmicrO|CoMeTa|Cupid|DIANA|ElMMo3|MBStar|MAMI|microrna.org|MirAncesTar|miRDB|MirMAP|MirTar|Mirza-G|MultiMiTar|PACCMIT|PicTar|RepTar|RNAhybrid|TargetRank|TargetScan
EIF4G2	P78344		hsa-miR-146a-5p	0.9212	22	Very High	BCmicrO|CoMeTa|Cupid|DIANA|ElMMo3|GenMir++|MBStar|MAMI|microrna.org|MirAncesTar|mirCoX|miRDB|MirMAP|MirTar|miRTar2GO|Mirza-G|MultiMiTar|PACCMIT|RepTar|RNAhybrid|TargetRank|TargetScan
USP48	Q86UV5		hsa-miR-130a-3p	0.921127	22	Very High	BCmicrO|CoMeTa|Cupid|DIANA|ElMMo3|MBStar|MAMI|microrna.org|MirAncesTar|mirbase|miRDB|MirMAP|MirTar|miRTar2GO|Mirza-G|MultiMiTar|PACCMIT|PicTar|RepTar|RNA22|RNAhybrid|TargetScan
NHLH2	Q02577		hsa-miR-130a-3p	0.920437	22	Very High	BCmicrO|BiTargeting|CoMeTa|Cupid|DIANA|ElMMo3|MBStar|MAMI|microrna.org|mirbase|miRDB|MirMAP|MirTar|Mirza-G|MultiMiTar|PACCMIT|PicTar|RepTar|RNA22|RNAhybrid|TargetRank|TargetScan
USP33	Q8TEY7		hsa-miR-130a-3p	0.920418	22	Very High	BCmicrO|BiTargeting|CoMeTa|Cupid|DIANA|ElMMo3|MBStar|MAMI|microrna.org|MirAncesTar|miRDB|MirMAP|MirTar|miRTar2GO|Mirza-G|MultiMiTar|PACCMIT|PicTar|RepTar|RNAhybrid|TargetRank|TargetScan
PDCD4	Q53EL6		hsa-miR-145-5p	0.920392	19	Very High	BCmicrO|CoMeTa|ElMMo3|GenMir++|MBStar|MAMI|microrna.org|MirAncesTar|miRcode|miRDB|MirMAP|MirTar|Mirza-G|PACCMIT|PicTar|RepTar|RNAhybrid|TargetRank|TargetScan
ROBO1	Q9Y6N7		hsa-miR-130a-3p	0.919756	21	Very High	BCmicrO|BiTargeting|CoMeTa|Cupid|DIANA|ElMMo3|MBStar|MAMI|microrna.org|MirAncesTar|miRDB|MirMAP|miRTar2GO|Mirza-G|MultiMiTar|PACCMIT|PicTar|RepTar|RNAhybrid|TargetRank|TargetScan
DYRK1A	Q13627		hsa-miR-145-5p	0.919401	19	Very High	BCmicrO|BiTargeting|CoMeTa|ElMMo3|GenMir++|MBStar|MAMI|microrna.org|MirAncesTar|miRcode|miRDB|MirMAP|Mirza-G|MultiMiTar|PACCMIT|PicTar|RNAhybrid|TargetRank|TargetScan
SMARCD2	Q92925		hsa-miR-130a-3p	0.919322	22	Very High	BCmicrO|CoMeTa|Cupid|DIANA|ElMMo3|GenMir++|MBStar|MAMI|microrna.org|MirAncesTar|mirbase|miRDB|MirMAP|MirTar|miRTar2GO|Mirza-G|MultiMiTar|PACCMIT|RepTar|RNAhybrid|TargetRank|TargetScan
FOXF2	Q12947		hsa-miR-130a-3p	0.918642	19	Very High	BCmicrO|CoMeTa|Cupid|DIANA|ElMMo3|GenMir++|MBStar|MAMI|microrna.org|MirAncesTar|miRDB|MirMAP|MirTar|Mirza-G|MultiMiTar|PACCMIT|PicTar|TargetRank|TargetScan
YES1	P07947		hsa-miR-145-5p	0.9185	18	Very High	BCmicrO|CoMeTa|DIANA|ElMMo3|GenMir++|MAMI|microrna.org|MirAncesTar|miRcode|miRDB|MirMAP|MirTar|Mirza-G|PACCMIT|PicTar|RepTar|TargetRank|TargetScan
QKI	Q96PU8		hsa-miR-130a-3p	0.918471	21	Very High	BCmicrO|BiTargeting|CoMeTa|Cupid|DIANA|ElMMo3|MBStar|MAMI|microrna.org|MirAncesTar|miRDB|MirMAP|MirTar|miRTar2GO|MultiMiTar|PACCMIT|PicTar|RepTar|RNAhybrid|TargetRank|TargetScan
CMPK1	P30085		hsa-miR-130a-3p	0.91844	21	Very High	BCmicrO|CoMeTa|Cupid|DIANA|ElMMo3|MBStar|MAMI|microrna.org|MirAncesTar|miRDB|MirMAP|MirTar|miRTar2GO|Mirza-G|MultiMiTar|PACCMIT|PicTar|RepTar|RNAhybrid|TargetRank|TargetScan
MTOR	P42345		hsa-miR-99a-5p	0.918338	20	Very High	BCmicrO|BiTargeting|CoMeTa|DIANA|ElMMo3|GenMir++|MBStar|MAMI|microrna.org|MirAncesTar|mirbase|miRDB|MirMAP|MirTar|Mirza-G|PACCMIT|PicTar|RNA22|RNAhybrid|TargetScan
CTDSPL	O15194		hsa-miR-99a-5p	0.918269	17	Very High	BCmicrO|CoMeTa|DIANA|ElMMo3|GenMir++|MAMI|microrna.org|MirAncesTar|miRDB|MirMAP|MirTar|Mirza-G|PACCMIT|PicTar|RNAhybrid|TargetRank|TargetScan
WDR47	O94967		hsa-miR-130a-3p	0.91821	21	Very High	BCmicrO|CoMeTa|Cupid|DIANA|ElMMo3|MBStar|MAMI|microrna.org|MirAncesTar|mirbase|miRDB|MirMAP|MirTar|miRTar2GO|Mirza-G|MultiMiTar|PACCMIT|RepTar|RNAhybrid|TargetRank|TargetScan
C16orf70	Q9BSU1		hsa-miR-130a-3p	0.918156	21	Very High	BCmicrO|CoMeTa|Cupid|DIANA|ElMMo3|MAMI|microrna.org|MirAncesTar|miRDB|MirMAP|MirSNP|MirTar|miRTar2GO|Mirza-G|MultiMiTar|PACCMIT|PicTar|RepTar|RNAhybrid|TargetRank|TargetScan
ADCY1	Q08828		hsa-miR-130a-3p	0.916898	19	Very High	BCmicrO|CoMeTa|DIANA|ElMMo3|GenMir++|MBStar|MAMI|MirAncesTar|miRDB|MirMAP|MirTar|miRTar2GO|Mirza-G|MultiMiTar|PACCMIT|PicTar|RepTar|RNAhybrid|TargetRank
ABHD3	Q8WU67		hsa-miR-130a-3p	0.91679	21	Very High	BCmicrO|CoMeTa|ElMMo3|MBStar|MAMI|microrna.org|MirAncesTar|mirbase|miRDB|MirMAP|MirSNP|MirTar|miRTar2GO|Mirza-G|MultiMiTar|PACCMIT|PicTar|RepTar|RNAhybrid|TargetRank|TargetScan
KBTBD8	Q8NFY9		hsa-miR-100-5p	0.916443	18	Very High	BCmicrO|Cupid|DIANA|ElMMo3|MBStar|MAMI|microrna.org|MirAncesTar|miRcode|miRDB|MirMAP|MirTar|miRTar2GO|Mirza-G|PACCMIT|PicTar|TargetRank|TargetScan
SHANK2	Q9UPX8		hsa-miR-130a-3p	0.916369	21	Very High	BCmicrO|BiTargeting|CoMeTa|Cupid|DIANA|ElMMo3|MBStar|MAMI|microrna.org|MirAncesTar|miRDB|MirMAP|miRTar2GO|Mirza-G|MultiMiTar|PACCMIT|PicTar|RepTar|RNAhybrid|TargetRank|TargetScan
SMARCD1	Q96GM5		hsa-miR-133b	0.916035	21	Very High	BCmicrO|BiTargeting|CoMeTa|DIANA|ElMMo3|MBStar|MAMI|microrna.org|MirAncesTar|mirbase|miRDB|MirMAP|MirTar|Mirza-G|PACCMIT|PicTar|RepTar|RNAhybrid|TargetRank|TargetScan|TargetSpy
VPS37A	Q8NEZ2		hsa-miR-130a-3p	0.915832	22	Very High	BCmicrO|CoMeTa|Cupid|DIANA|ElMMo3|MBStar|MAMI|microrna.org|MirAncesTar|mirbase|miRDB|MirMAP|MirTar|miRTar2GO|Mirza-G|MultiMiTar|PACCMIT|PicTar|RepTar|RNAhybrid|TargetRank|TargetScan
CLTC	Q00610		hsa-miR-130a-3p	0.915752	22	Very High	BCmicrO|BiTargeting|CoMeTa|Cupid|DIANA|ElMMo3|MBStar|MAMI|microrna.org|MirAncesTar|miRDB|MirMAP|MirTar|miRTar2GO|Mirza-G|MultiMiTar|PACCMIT|PicTar|RepTar|RNAhybrid|TargetRank|TargetScan
HIC2	Q96JB3		hsa-miR-145-5p	0.915692	19	Very High	BCmicrO|CoMeTa|DIANA|ElMMo3|MAMI|microrna.org|MirAncesTar|miRcode|miRDB|MirMAP|MirSNP|MirTar|miRTar2GO|Mirza-G|MultiMiTar|PicTar|PITA|RepTar|TargetScan
LCLAT1	Q6UWP7		hsa-miR-130a-3p	0.915534	18	Very High	BCmicrO|Cupid|DIANA|ElMMo3|MBStar|MAMI|microrna.org|MirAncesTar|miRDB|MirMAP|MirTar|miRTar2GO|Mirza-G|MultiMiTar|PACCMIT|PicTar|TargetRank|TargetScan
MLLT10	P55197		hsa-miR-130a-3p	0.915488	22	Very High	BCmicrO|BiTargeting|CoMeTa|Cupid|DIANA|ElMMo3|GenMir++|MBStar|MAMI|microrna.org|MirAncesTar|miRDB|MirMAP|MirTar|miRTar2GO|Mirza-G|MultiMiTar|PACCMIT|PicTar|RepTar|RNAhybrid|TargetScan
BTAF1	O14981		hsa-miR-130a-3p	0.914775	20	Very High	BCmicrO|CoMeTa|Cupid|DIANA|ElMMo3|MBStar|MAMI|microrna.org|MirAncesTar|MirMAP|MirTar|miRTar2GO|Mirza-G|MultiMiTar|PACCMIT|PicTar|RepTar|RNAhybrid|TargetRank|TargetScan
UBE2D2	P62837		hsa-miR-130a-3p	0.914703	22	Very High	BCmicrO|BiTargeting|CoMeTa|Cupid|DIANA|ElMMo3|MBStar|MAMI|microrna.org|MirAncesTar|miRDB|MirMAP|MirTar|miRTar2GO|Mirza-G|MultiMiTar|PACCMIT|PicTar|RepTar|RNAhybrid|TargetRank|TargetScan
KLF5	Q13887		hsa-miR-145-5p	0.914685	16	Very High	BCmicrO|CoMeTa|Cupid|ElMMo3|GenMir++|MBStar|MAMI|microrna.org|MirAncesTar|miRcode|miRDB|MirMAP|MirTar|Mirza-G|RNAhybrid|TargetScan
LRIG1	Q96JA1		hsa-miR-130a-3p	0.914413	21	Very High	BCmicrO|BiTargeting|CoMeTa|Cupid|DIANA|ElMMo3|MBStar|MAMI|microrna.org|MirAncesTar|miRDB|MirMAP|MirTar|miRTar2GO|Mirza-G|MultiMiTar|PicTar|RepTar|RNAhybrid|TargetRank|TargetScan
ERBIN	Q96RT1		hsa-miR-130a-3p	0.914299	21	Very High	BCmicrO|BiTargeting|CoMeTa|DIANA|ElMMo3|MBStar|MAMI|microrna.org|MirAncesTar|miRDB|MirMAP|MirTar|miRTar2GO|Mirza-G|MultiMiTar|PACCMIT|PicTar|RepTar|RNAhybrid|TargetRank|TargetScan
PLCL2	Q9UPR0		hsa-miR-145-5p	0.91391	20	Very High	BCmicrO|CoMeTa|DIANA|ElMMo3|MBStar|MAMI|microrna.org|MirAncesTar|mirbase|miRcode|miRDB|MirMAP|MirTar|miRTar2GO|Mirza-G|PACCMIT|PicTar|PITA|RNAhybrid|TargetScan
PPP2CB	P62714		hsa-miR-133b	0.913777	21	Very High	BCmicrO|CoMeTa|Cupid|DIANA|ElMMo3|MAMI|microrna.org|MirAncesTar|mirbase|miRDB|MirMAP|MirTar|miRTar2GO|Mirza-G|PACCMIT|PicTar|RepTar|RNAhybrid|TargetRank|TargetScan|TargetSpy
DPYSL2	Q16555		hsa-miR-130a-3p	0.913763	20	Very High	BCmicrO|BiTargeting|CoMeTa|DIANA|ElMMo3|MBStar|MAMI|microrna.org|MirAncesTar|miRDB|MirMAP|MirTar|miRTar2GO|Mirza-G|MultiMiTar|PACCMIT|PicTar|RNAhybrid|TargetRank|TargetScan
ULK2	Q8IYT8		hsa-miR-130a-3p	0.913352	21	Very High	BCmicrO|CoMeTa|Cupid|DIANA|ElMMo3|MBStar|MAMI|microrna.org|MirAncesTar|miRDB|MirMAP|MirTar|miRTar2GO|Mirza-G|MultiMiTar|PACCMIT|PicTar|RepTar|RNAhybrid|TargetRank|TargetScan
RPS6KA5	O75582		hsa-miR-130a-3p	0.912969	20	Very High	BCmicrO|BiTargeting|CoMeTa|Cupid|ElMMo3|MBStar|MAMI|microrna.org|MirAncesTar|mirbase|miRDB|MirMAP|MirTar|miRTar2GO|Mirza-G|MultiMiTar|RepTar|RNAhybrid|TargetRank|TargetScan
MECOM	Q03112		hsa-miR-133b	0.912458	19	Very High	BCmicrO|BiTargeting|CoMeTa|Cupid|DIANA|ElMMo3|MBStar|MAMI|microrna.org|MirAncesTar|mirbase|miRDB|MirMAP|Mirza-G|PACCMIT|PicTar|RepTar|RNAhybrid|TargetScan
PHF3	Q92576		hsa-miR-130a-3p	0.912427	22	Very High	BCmicrO|CoMeTa|Cupid|DIANA|ElMMo3|MBStar|MAMI|microrna.org|MirAncesTar|mirbase|miRDB|MirMAP|MirSNP|MirTar|Mirza-G|MultiMiTar|PACCMIT|PicTar|RepTar|RNAhybrid|TargetRank|TargetScan
EXOC5	O00471		hsa-miR-130a-3p	0.911815	20	Very High	BCmicrO|CoMeTa|Cupid|DIANA|ElMMo3|MBStar|MAMI|microrna.org|MirAncesTar|miRDB|MirMAP|MirSNP|miRTar2GO|Mirza-G|MultiMiTar|PACCMIT|PicTar|RepTar|TargetRank|TargetScan
HECA	Q9UBI9		hsa-miR-130a-3p	0.911765	19	Very High	BCmicrO|BiTargeting|CoMeTa|DIANA|ElMMo3|MAMI|microrna.org|MirAncesTar|miRDB|MirMAP|MirSNP|MirTar|miRTar2GO|Mirza-G|MultiMiTar|PicTar|RepTar|TargetRank|TargetScan
MDFIC	Q9P1T7		hsa-miR-145-5p	0.911738	19	Very High	BCmicrO|CoMeTa|Cupid|DIANA|ElMMo3|MBStar|MAMI|microrna.org|MirAncesTar|miRcode|miRDB|MirMAP|Mirza-G|PACCMIT|PicTar|RepTar|RNAhybrid|TargetRank|TargetScan
NUAK1	O60285		hsa-miR-145-5p	0.911382	18	Very High	BCmicrO|CoMeTa|ElMMo3|MBStar|MAMI|microrna.org|MirAncesTar|miRcode|miRDB|MirMAP|MirTar|miRTar2GO|Mirza-G|PACCMIT|PicTar|RepTar|TargetRank|TargetScan
RAB5A	P20339		hsa-miR-130a-3p	0.911355	21	Very High	BCmicrO|CoMeTa|Cupid|DIANA|ElMMo3|MBStar|MAMI|microrna.org|MirAncesTar|miRDB|MirMAP|MirSNP|MirTar|Mirza-G|MultiMiTar|PACCMIT|PicTar|RepTar|RNAhybrid|TargetRank|TargetScan
DYNLL2	Q96FJ2		hsa-miR-130a-3p	0.911205	16	Very High	BCmicrO|Cupid|DIANA|ElMMo3|MAMI|microrna.org|MirAncesTar|mirbase|miRDB|MirMAP|MirTar|miRTar2GO|Mirza-G|PicTar|RepTar|TargetScan
VPS54	Q9P1Q0		hsa-miR-133b	0.910985	21	Very High	BCmicrO|BiTargeting|CoMeTa|Cupid|DIANA|ElMMo3|MBStar|MAMI|microrna.org|MirAncesTar|mirbase|miRDB|MirMAP|MirTar|miRTar2GO|Mirza-G|PACCMIT|PicTar|RNAhybrid|TargetRank|TargetScan
SMARCA5	O60264		hsa-miR-99a-5p	0.910271	18	Very High	BCmicrO|CoMeTa|DIANA|ElMMo3|MBStar|MAMI|microrna.org|MirAncesTar|mirbase|miRDB|MirMAP|MirTar|miRTar2GO|Mirza-G|PACCMIT|PicTar|TargetRank|TargetScan
HIVEP2	P31629		hsa-miR-130a-3p	0.909945	21	Very High	BCmicrO|CoMeTa|Cupid|DIANA|ElMMo3|MBStar|MAMI|microrna.org|MirAncesTar|mirbase|miRDB|MirMAP|miRTar2GO|Mirza-G|MultiMiTar|PACCMIT|PicTar|RepTar|RNAhybrid|TargetRank|TargetScan
ERBB4	Q15303		hsa-miR-130a-3p	0.908506	20	Very High	BCmicrO|BiTargeting|CoMeTa|Cupid|DIANA|ElMMo3|GenMir++|MBStar|MAMI|MirAncesTar|miRDB|MirMAP|miRTar2GO|Mirza-G|MultiMiTar|PACCMIT|PicTar|RepTar|TargetRank|TargetScan
FGFR3	P22607		hsa-miR-100-5p	0.908469	20	Very High	BCmicrO|CoMeTa|DIANA|ElMMo3|GenMir++|MBStar|MAMI|microrna.org|MirAncesTar|mirbase|miRcode|miRDB|MirMAP|MirSNP|miRTar2GO|PACCMIT|PicTar|RNAhybrid|TargetRank|TargetScan
BACH2	Q9BYV9		hsa-miR-130a-3p	0.908197	21	Very High	BCmicrO|BiTargeting|CoMeTa|Cupid|DIANA|ElMMo3|MBStar|MAMI|microrna.org|MirAncesTar|miRDB|MirMAP|miRTar2GO|Mirza-G|MultiMiTar|PACCMIT|PicTar|RepTar|RNAhybrid|TargetRank|TargetScan
TRPS1	Q9UHF7		hsa-miR-130a-3p	0.90818	20	Very High	BCmicrO|CoMeTa|Cupid|DIANA|ElMMo3|MBStar|MAMI|microrna.org|MirAncesTar|miRDB|MirMAP|miRTar2GO|Mirza-G|MultiMiTar|PACCMIT|PicTar|RepTar|RNAhybrid|TargetRank|TargetScan
SGMS2	Q8NHU3		hsa-miR-133b	0.907787	22	Very High	BCmicrO|BiTargeting|Cupid|DIANA|ElMMo3|MBStar|MAMI|microrna.org|MirAncesTar|mirbase|miRDB|MirMAP|MirTar|miRTar2GO|Mirza-G|PACCMIT|PicTar|RepTar|RNAhybrid|TargetRank|TargetScan|TargetSpy
LDLRAD4	O15165		hsa-miR-130a-3p	0.907763	21	Very High	BCmicrO|BiTargeting|CoMeTa|DIANA|ElMMo3|MBStar|MAMI|microrna.org|MirAncesTar|miRDB|MirMAP|MirTar|miRTar2GO|Mirza-G|MultiMiTar|PACCMIT|PicTar|RepTar|RNAhybrid|TargetRank|TargetScan
PMP22	Q01453		hsa-miR-145-5p	0.907536	14	Very High	BCmicrO|CoMeTa|ElMMo3|GenMir++|MAMI|microrna.org|MirAncesTar|miRcode|miRDB|MirMAP|Mirza-G|RNAhybrid|TargetRank|TargetScan
RAP2C	Q9Y3L5		hsa-miR-133b	0.907256	21	Very High	BCmicrO|CoMeTa|Cupid|DIANA|ElMMo3|MBStar|MAMI|microrna.org|MirAncesTar|miRDB|MirMAP|MirSNP|MirTar|Mirza-G|PACCMIT|PicTar|RepTar|RNAhybrid|TargetRank|TargetScan|TargetSpy
FGFR3	P22607		hsa-miR-99a-5p	0.907172	21	Very High	BCmicrO|CoMeTa|DIANA|ElMMo3|GenMir++|MBStar|MAMI|microrna.org|MirAncesTar|mirbase|miRDB|MirMAP|MirSNP|MirTar|miRTar2GO|Mirza-G|PACCMIT|PicTar|RNAhybrid|TargetRank|TargetScan
SKP1	P63208		hsa-miR-130a-3p	0.90686	19	Very High	BCmicrO|BiTargeting|CoMeTa|Cupid|DIANA|ElMMo3|MBStar|MAMI|microrna.org|MirAncesTar|miRDB|MirMAP|MirTar|MultiMiTar|PACCMIT|PicTar|RepTar|RNAhybrid|TargetScan
CALM2	P0DP24		hsa-miR-130a-3p	0.906666	21	Very High	BCmicrO|CoMeTa|Cupid|DIANA|ElMMo3|MBStar|MAMI|microrna.org|MirAncesTar|mirbase|miRDB|MirMAP|miRTar2GO|Mirza-G|MultiMiTar|PACCMIT|PicTar|RepTar|RNAhybrid|TargetRank|TargetScan
NPTN	Q9Y639		hsa-miR-130a-3p	0.906626	18	Very High	BCmicrO|CoMeTa|Cupid|DIANA|ElMMo3|MBStar|microrna.org|MirAncesTar|MirMAP|MirTar|miRTar2GO|Mirza-G|MultiMiTar|PicTar|RepTar|RNAhybrid|TargetRank|TargetScan
MDFIC	Q9P1T7		hsa-miR-130a-3p	0.906165	19	Very High	BCmicrO|CoMeTa|DIANA|ElMMo3|MBStar|MAMI|microrna.org|MirAncesTar|miRDB|MirMAP|MirTar|miRTar2GO|Mirza-G|MultiMiTar|PACCMIT|PicTar|RNAhybrid|TargetRank|TargetScan
E2F7	Q96AV8		hsa-miR-130a-3p	0.906133	21	Very High	BCmicrO|BiTargeting|Cupid|DIANA|ElMMo3|MBStar|MAMI|microrna.org|MirAncesTar|miRDB|MirMAP|MirTar|miRTar2GO|Mirza-G|MultiMiTar|PACCMIT|PicTar|RepTar|RNAhybrid|TargetRank|TargetScan
BPTF	Q12830		hsa-miR-130a-3p	0.905511	19	Very High	BCmicrO|CoMeTa|Cupid|DIANA|ElMMo3|MBStar|MAMI|microrna.org|MirAncesTar|miRDB|MirMAP|Mirza-G|MultiMiTar|PACCMIT|PicTar|RepTar|RNAhybrid|TargetRank|TargetScan
MEMO1	Q9Y316		hsa-miR-130a-3p	0.904994	20	Very High	BCmicrO|CoMeTa|Cupid|DIANA|ElMMo3|MBStar|MAMI|microrna.org|MirAncesTar|miRDB|MirMAP|MirSNP|MirTar|miRTar2GO|Mirza-G|MultiMiTar|PACCMIT|PicTar|RNAhybrid|TargetScan
SP3	Q02447		hsa-miR-133b	0.904637	20	Very High	BCmicrO|CoMeTa|Cupid|DIANA|ElMMo3|MBStar|MAMI|microrna.org|MirAncesTar|miRDB|MirMAP|MirTar|Mirza-G|PACCMIT|PicTar|RepTar|RNAhybrid|TargetRank|TargetScan|TargetSpy
ARPC5	O15511		hsa-miR-145-5p	0.904614	20	Very High	BCmicrO|CoMeTa|ElMMo3|MBStar|MAMI|microrna.org|MirAncesTar|mirbase|miRcode|miRDB|MirMAP|miRTar2GO|Mirza-G|MultiMiTar|PACCMIT|PicTar|RNA22|RNAhybrid|TargetRank|TargetScan
ATG16L1	Q676U5		hsa-miR-130a-3p	0.904343	21	Very High	BCmicrO|BiTargeting|CoMeTa|Cupid|DIANA|ElMMo3|MBStar|MAMI|microrna.org|MirAncesTar|miRDB|MirMAP|MirTar|miRTar2GO|Mirza-G|MultiMiTar|PACCMIT|PicTar|RepTar|RNAhybrid|TargetScan
REV3L	O60673		hsa-miR-145-5p	0.904193	18	Very High	BCmicrO|CoMeTa|Cupid|ElMMo3|MAMI|microrna.org|MirAncesTar|miRcode|miRDB|MirMAP|MirTar|miRTar2GO|Mirza-G|PACCMIT|PicTar|RNAhybrid|TargetRank|TargetScan
STIM2	Q9P246		hsa-miR-130a-3p	0.903104	20	Very High	BCmicrO|DIANA|ElMMo3|MBStar|MAMI|microrna.org|MirAncesTar|miRDB|MirMAP|MirSNP|MirTar|miRTar2GO|Mirza-G|MultiMiTar|PACCMIT|PicTar|RepTar|RNAhybrid|TargetRank|TargetScan
MPPED2	Q15777		hsa-miR-130a-3p	0.90278	17	Very High	BCmicrO|CoMeTa|Cupid|ElMMo3|MBStar|MAMI|microrna.org|MirAncesTar|MirMAP|miRTar2GO|Mirza-G|MultiMiTar|PACCMIT|PicTar|RepTar|RNAhybrid|TargetScan
SASH1	O94885		hsa-miR-130a-3p	0.902342	20	Very High	BCmicrO|BiTargeting|CoMeTa|Cupid|DIANA|ElMMo3|MBStar|MAMI|microrna.org|MirAncesTar|miRDB|MirMAP|miRTar2GO|Mirza-G|MultiMiTar|PACCMIT|PicTar|RepTar|TargetRank|TargetScan
ADAM12	O43184		hsa-miR-130a-3p	0.902338	19	Very High	BCmicrO|CoMeTa|Cupid|DIANA|ElMMo3|MBStar|MAMI|microrna.org|MirAncesTar|miRDB|MirMAP|miRTar2GO|MultiMiTar|PACCMIT|PicTar|RepTar|RNAhybrid|TargetRank|TargetScan
SEMA6A	Q9H2E6		hsa-miR-145-5p	0.90232	20	Very High	BCmicrO|BiTargeting|CoMeTa|ElMMo3|MBStar|MAMI|microrna.org|MirAncesTar|mirbase|miRcode|miRDB|MirMAP|MirTar|Mirza-G|PACCMIT|PicTar|RepTar|RNAhybrid|TargetRank|TargetScan
B4GALT5	O43286		hsa-miR-130a-3p	0.902282	20	Very High	BCmicrO|BiTargeting|CoMeTa|Cupid|DIANA|ElMMo3|MBStar|microrna.org|MirAncesTar|miRDB|MirMAP|MirSNP|MirTar|miRTar2GO|Mirza-G|MultiMiTar|PACCMIT|PicTar|RepTar|TargetScan
TRAF6	Q9Y4K3		hsa-miR-146b-5p	0.902099	23	Very High	BCmicrO|BiTargeting|CoMeTa|Cupid|DIANA|ElMMo3|MBStar|MAMI|microrna.org|MirAncesTar|mirbase|miRcode|mirCoX|miRDB|MirMAP|MirTar|Mirza-G|MultiMiTar|PACCMIT|RepTar|RNAhybrid|TargetRank|TargetScan
LONRF1	Q17RB8		hsa-miR-130a-3p	0.901222	22	Very High	BCmicrO|CoMeTa|Cupid|DIANA|ElMMo3|MBStar|MAMI|microrna.org|MirAncesTar|mirbase|miRDB|MirMAP|MirTar|miRTar2GO|Mirza-G|MultiMiTar|PACCMIT|PicTar|RepTar|RNAhybrid|TargetRank|TargetScan
CNIH1	O95406		hsa-miR-130a-3p	0.90121	20	Very High	BCmicrO|CoMeTa|Cupid|DIANA|ElMMo3|MBStar|MAMI|microrna.org|MirAncesTar|mirbase|miRDB|MirMAP|miRTar2GO|Mirza-G|MultiMiTar|PACCMIT|PicTar|RepTar|RNAhybrid|TargetScan
RB1CC1	Q8TDY2		hsa-miR-133b	0.901208	20	Very High	BCmicrO|CoMeTa|Cupid|DIANA|ElMMo3|MBStar|MAMI|microrna.org|MirAncesTar|miRDB|MirMAP|MirTar|Mirza-G|PACCMIT|PicTar|RepTar|RNAhybrid|TargetRank|TargetScan|TargetSpy
JARID2	Q92833		hsa-miR-130a-3p	0.900488	21	Very High	BCmicrO|BiTargeting|CoMeTa|Cupid|DIANA|ElMMo3|MBStar|MAMI|microrna.org|MirAncesTar|miRDB|MirMAP|MirSNP|MirTar|miRTar2GO|Mirza-G|MultiMiTar|RepTar|RNAhybrid|TargetRank|TargetScan
NUFIP2	Q7Z417		hsa-miR-145-5p	0.90042	20	Very High	BCmicrO|Cupid|ElMMo3|MBStar|MAMI|microrna.org|MirAncesTar|miRcode|miRDB|MirMAP|MirSNP|MirTar|miRTar2GO|Mirza-G|MultiMiTar|PicTar|RepTar|RNAhybrid|TargetRank|TargetScan
ITPK1	Q13572		hsa-miR-130a-3p	0.9003	21	Very High	BCmicrO|BiTargeting|CoMeTa|Cupid|DIANA|ElMMo3|GenMir++|MBStar|MAMI|microrna.org|MirAncesTar|miRDB|MirMAP|miRTar2GO|Mirza-G|MultiMiTar|PACCMIT|PicTar|RepTar|RNAhybrid|TargetScan
KIAA1468	Q9P260		hsa-miR-130a-3p	0.900274	20	Very High	BCmicrO|Cupid|DIANA|ElMMo3|MBStar|MAMI|microrna.org|MirAncesTar|miRDB|MirMAP|MirTar|miRTar2GO|Mirza-G|MultiMiTar|PACCMIT|PicTar|RepTar|RNAhybrid|TargetRank|TargetScan
AP3S1	Q92572		hsa-miR-145-5p	0.900213	18	Very High	BCmicrO|CoMeTa|ElMMo3|MAMI|microrna.org|MirAncesTar|mirbase|miRcode|miRDB|MirMAP|MirTar|Mirza-G|PACCMIT|PicTar|RepTar|RNAhybrid|TargetRank|TargetScan
CNOT7	Q9UIV1		hsa-miR-130a-3p	0.899948	20	Very High	BCmicrO|CoMeTa|Cupid|DIANA|ElMMo3|MAMI|microrna.org|MirAncesTar|miRDB|MirMAP|MirTar|miRTar2GO|Mirza-G|MultiMiTar|PACCMIT|PicTar|RepTar|RNAhybrid|TargetRank|TargetScan
FNDC3A	Q9Y2H6		hsa-miR-145-5p	0.899839	18	Very High	BCmicrO|BiTargeting|CoMeTa|Cupid|ElMMo3|MAMI|microrna.org|MirAncesTar|miRcode|miRDB|MirMAP|MirTar|Mirza-G|PACCMIT|PicTar|RNAhybrid|TargetRank|TargetScan
PTPRD	P23468		hsa-miR-133b	0.899581	19	Very High	BCmicrO|CoMeTa|Cupid|DIANA|ElMMo3|MBStar|MAMI|microrna.org|MirAncesTar|mirbase|miRDB|MirMAP|Mirza-G|PACCMIT|PicTar|RepTar|RNAhybrid|TargetScan|TargetSpy
SLC6A1	P30531		hsa-miR-133b	0.898974	18	Very High	BCmicrO|CoMeTa|Cupid|DIANA|ElMMo3|MBStar|MAMI|microrna.org|MirAncesTar|miRDB|MirMAP|MirTar|Mirza-G|PACCMIT|PicTar|RepTar|TargetRank|TargetScan
CDK19	Q9BWU1		hsa-miR-130a-3p	0.898946	21	Very High	BCmicrO|BiTargeting|CoMeTa|Cupid|DIANA|ElMMo3|MBStar|MAMI|microrna.org|MirAncesTar|miRDB|MirMAP|MirTar|miRTar2GO|Mirza-G|MultiMiTar|PACCMIT|RepTar|RNAhybrid|TargetRank|TargetScan
TAF4	O00268		hsa-miR-130a-3p	0.898432	19	Very High	BCmicrO|CoMeTa|Cupid|DIANA|ElMMo3|MBStar|MAMI|microrna.org|MirAncesTar|miRDB|MirMAP|miRTar2GO|Mirza-G|MultiMiTar|PACCMIT|PicTar|RepTar|RNAhybrid|TargetScan
G3BP2	Q9UN86		hsa-miR-130a-3p	0.898359	19	Very High	BCmicrO|CoMeTa|Cupid|DIANA|ElMMo3|MBStar|MAMI|microrna.org|MirAncesTar|miRDB|MirMAP|miRTar2GO|Mirza-G|MultiMiTar|PACCMIT|PicTar|RNAhybrid|TargetRank|TargetScan
STRBP	Q96SI9		hsa-miR-146a-5p	0.898214	21	Very High	BCmicrO|BiTargeting|Cupid|DIANA|ElMMo3|MBStar|MAMI|microrna.org|MirAncesTar|mirbase|mirCoX|miRDB|MirMAP|MirTar|miRTar2GO|Mirza-G|PicTar|RepTar|RNAhybrid|TargetRank|TargetScan
ZEB2	O60315		hsa-miR-130a-3p	0.897762	21	Very High	BCmicrO|CoMeTa|Cupid|DIANA|ElMMo3|MBStar|MAMI|microrna.org|MirAncesTar|miRDB|MirMAP|MirSNP|MirTar|miRTar2GO|Mirza-G|MultiMiTar|PACCMIT|PicTar|RepTar|RNAhybrid|TargetRank
PPP2CA	P67775		hsa-miR-133b	0.897687	17	Very High	BCmicrO|CoMeTa|Cupid|DIANA|ElMMo3|MAMI|microrna.org|MirAncesTar|miRDB|MirMAP|MirTar|Mirza-G|PicTar|RepTar|TargetRank|TargetScan|TargetSpy
SMAD5	Q99717		hsa-miR-130a-3p	0.897643	20	Very High	BCmicrO|CoMeTa|Cupid|DIANA|ElMMo3|GenMir++|MBStar|MAMI|microrna.org|MirAncesTar|miRDB|MirMAP|MirTar|Mirza-G|MultiMiTar|PACCMIT|RepTar|RNAhybrid|TargetRank|TargetScan
SNRK	Q9NRH2		hsa-miR-133b	0.897119	18	Very High	BCmicrO|CoMeTa|DIANA|ElMMo3|MAMI|microrna.org|MirAncesTar|miRDB|MirMAP|MirTar|miRTar2GO|Mirza-G|PACCMIT|PicTar|RepTar|RNAhybrid|TargetRank|TargetScan
MTMR3	Q13615		hsa-miR-100-5p	0.897033	18	Very High	BCmicrO|BiTargeting|CoMeTa|DIANA|ElMMo3|GenMir++|MAMI|microrna.org|MirAncesTar|mirbase|miRcode|miRDB|MirMAP|Mirza-G|PACCMIT|PicTar|RNAhybrid|TargetScan
FZD8	Q9H461		hsa-miR-100-5p	0.896727	18	Very High	BCmicrO|CoMeTa|DIANA|ElMMo3|MAMI|microrna.org|MirAncesTar|mirbase|miRcode|miRDB|MirMAP|miRTar2GO|Mirza-G|PACCMIT|PicTar|RNAhybrid|TargetRank|TargetScan
CMPK1	P30085		hsa-miR-133b	0.896584	19	Very High	BCmicrO|CoMeTa|DIANA|ElMMo3|MBStar|MAMI|microrna.org|MirAncesTar|miRDB|MirMAP|MirTar|miRTar2GO|Mirza-G|PACCMIT|PicTar|RepTar|RNAhybrid|TargetRank|TargetScan
RAPGEF4	Q8WZA2		hsa-miR-130a-3p	0.896359	19	Very High	BCmicrO|CoMeTa|Cupid|DIANA|ElMMo3|MBStar|MAMI|microrna.org|MirAncesTar|miRDB|MirMAP|MirTar|Mirza-G|MultiMiTar|PACCMIT|PicTar|RNAhybrid|TargetRank|TargetScan
CTBP2	P56545		hsa-miR-133b	0.895684	20	Very High	BCmicrO|CoMeTa|Cupid|DIANA|ElMMo3|MBStar|MAMI|microrna.org|MirAncesTar|mirbase|miRDB|MirMAP|MirSNP|MirTar|PACCMIT|PicTar|RepTar|RNAhybrid|TargetScan|TargetSpy
S1PR1	P21453		hsa-miR-130a-3p	0.895358	20	Very High	BCmicrO|CoMeTa|DIANA|ElMMo3|MBStar|MAMI|microrna.org|mirbase|miRDB|MirMAP|MirTar|miRTar2GO|Mirza-G|MultiMiTar|PACCMIT|PicTar|RepTar|RNA22|TargetRank|TargetScan
RUNX3	Q13761		hsa-miR-130a-3p	0.895281	20	Very High	BCmicrO|CoMeTa|Cupid|DIANA|ElMMo3|MBStar|MAMI|microrna.org|MirAncesTar|miRDB|MirMAP|miRTar2GO|Mirza-G|MultiMiTar|PicTar|RepTar|RNA22|RNAhybrid|TargetRank|TargetScan
SGPP1	Q9BX95		hsa-miR-133b	0.895266	19	Very High	BCmicrO|CoMeTa|Cupid|DIANA|ElMMo3|MBStar|MAMI|microrna.org|MirAncesTar|miRDB|MirMAP|MirTar|Mirza-G|PACCMIT|PicTar|RepTar|TargetRank|TargetScan|TargetSpy
BHLHE41	Q9C0J9		hsa-miR-130a-3p	0.894566	17	Very High	BCmicrO|CoMeTa|Cupid|DIANA|ElMMo3|microrna.org|MirAncesTar|miRDB|MirMAP|MirTar|miRTar2GO|Mirza-G|MultiMiTar|PicTar|RepTar|TargetRank|TargetScan
CBFB	Q13951		hsa-miR-130a-3p	0.894376	19	Very High	BCmicrO|CoMeTa|DIANA|ElMMo3|MBStar|microrna.org|MirAncesTar|miRDB|MirMAP|MirTar|miRTar2GO|Mirza-G|MultiMiTar|PACCMIT|PicTar|RepTar|RNAhybrid|TargetRank|TargetScan
MYT1	Q01538		hsa-miR-130a-3p	0.894221	18	Very High	BCmicrO|CoMeTa|Cupid|DIANA|ElMMo3|GenMir++|MAMI|microrna.org|MirAncesTar|miRDB|MirMAP|MirTar|Mirza-G|PicTar|RepTar|RNAhybrid|TargetRank|TargetScan
RASA1	P20936		hsa-miR-145-5p	0.894182	19	Very High	BCmicrO|CoMeTa|Cupid|ElMMo3|MBStar|MAMI|microrna.org|MirAncesTar|miRcode|miRDB|MirMAP|MirTar|miRTar2GO|Mirza-G|PACCMIT|PicTar|RepTar|RNAhybrid|TargetScan
PTPRM	P28827		hsa-miR-130a-3p	0.894179	19	Very High	BCmicrO|CoMeTa|Cupid|DIANA|ElMMo3|GenMir++|MBStar|MAMI|microrna.org|MirAncesTar|miRDB|MirMAP|Mirza-G|MultiMiTar|PACCMIT|PicTar|RepTar|RNAhybrid|TargetScan
SEC61B	P60468		hsa-miR-133b	0.894161	19	Very High	BCmicrO|CoMeTa|DIANA|ElMMo3|MAMI|microrna.org|MirAncesTar|mirbase|miRDB|MirMAP|MirTar|Mirza-G|PACCMIT|PicTar|RepTar|RNAhybrid|TargetRank|TargetScan|TargetSpy
AGFG1	P52594		hsa-miR-130a-3p	0.894128	19	Very High	BCmicrO|CoMeTa|DIANA|ElMMo3|MBStar|MAMI|microrna.org|MirAncesTar|miRDB|MirMAP|MirTar|miRTar2GO|Mirza-G|MultiMiTar|PACCMIT|PicTar|RepTar|RNAhybrid|TargetScan
AGO1-ARGONAUTE 1	Q9UL18		hsa-miR-130a-3p	0.893945	20	Very High	BCmicrO|BiTargeting|CoMeTa|Cupid|DIANA|ElMMo3|MBStar|MAMI|microrna.org|MirAncesTar|MirMAP|MirTar|miRTar2GO|Mirza-G|MultiMiTar|PACCMIT|RepTar|RNA22|TargetRank|TargetScan
INHBB	P09529		hsa-miR-130a-3p	0.89381	21	Very High	BCmicrO|CoMeTa|Cupid|DIANA|ElMMo3|MBStar|MAMI|microrna.org|MirAncesTar|mirbase|miRDB|MirMAP|MirTar|Mirza-G|MultiMiTar|PACCMIT|PicTar|RepTar|RNAhybrid|TargetRank|TargetScan
PIGA	P37287		hsa-miR-130a-3p	0.893577	20	Very High	BCmicrO|BiTargeting|CoMeTa|DIANA|ElMMo3|MBStar|MAMI|microrna.org|MirAncesTar|mirbase|miRDB|MirMAP|MirTar|miRTar2GO|Mirza-G|MultiMiTar|RepTar|RNAhybrid|TargetRank|TargetScan
SGK1	O00141		hsa-miR-133b	0.893488	19	Very High	BCmicrO|CoMeTa|Cupid|ElMMo3|MBStar|MAMI|microrna.org|MirAncesTar|miRDB|MirMAP|MirTar|miRTar2GO|Mirza-G|PACCMIT|PicTar|RepTar|RNAhybrid|TargetScan|TargetSpy
PMEPA1	Q969W9		hsa-miR-130a-3p	0.893477	20	Very High	BCmicrO|CoMeTa|Cupid|DIANA|ElMMo3|MBStar|MAMI|microrna.org|MirAncesTar|miRDB|MirMAP|MirTar|Mirza-G|MultiMiTar|PACCMIT|PicTar|RepTar|RNAhybrid|TargetRank|TargetScan
USP3	Q9Y6I4		hsa-miR-146a-5p	0.893053	23	Very High	BCmicrO|BiTargeting|CoMeTa|Cupid|DIANA|ElMMo3|MBStar|MAMI|microrna.org|MirAncesTar|mirCoX|miRDB|MirMAP|MirTar|miRTar2GO|Mirza-G|MultiMiTar|PACCMIT|PicTar|RepTar|RNAhybrid|TargetRank|TargetScan
BAHD1	Q8TBE0		hsa-miR-130a-3p	0.892883	18	Very High	BCmicrO|BiTargeting|CoMeTa|Cupid|DIANA|ElMMo3|MAMI|microrna.org|MirAncesTar|mirbase|miRDB|MirMAP|Mirza-G|MultiMiTar|PicTar|RepTar|TargetRank|TargetScan
PGM2L1	Q6PCE3		hsa-miR-130a-3p	0.892788	19	Very High	BCmicrO|Cupid|DIANA|ElMMo3|MBStar|MAMI|microrna.org|MirAncesTar|miRDB|MirMAP|MirTar|miRTar2GO|Mirza-G|MultiMiTar|PACCMIT|PicTar|RepTar|TargetRank|TargetScan
CPEB4	Q17RY0		hsa-miR-130a-3p	0.892771	19	Very High	BCmicrO|Cupid|DIANA|ElMMo3|MBStar|MAMI|microrna.org|MirAncesTar|miRDB|MirMAP|miRTar2GO|Mirza-G|MultiMiTar|PACCMIT|PicTar|RepTar|RNAhybrid|TargetRank|TargetScan
SOX4	Q06945		hsa-miR-133b	0.892757	18	Very High	BCmicrO|CoMeTa|DIANA|ElMMo3|MBStar|MAMI|microrna.org|MirAncesTar|miRDB|MirMAP|miRTar2GO|Mirza-G|PACCMIT|PicTar|RepTar|TargetRank|TargetScan|TargetSpy
NUP153	P49790		hsa-miR-133b	0.892494	18	Very High	BCmicrO|CoMeTa|Cupid|DIANA|ElMMo3|MAMI|microrna.org|MirAncesTar|miRDB|MirMAP|MirTar|Mirza-G|PicTar|RepTar|RNAhybrid|TargetRank|TargetScan|TargetSpy
SACM1L	Q9NTJ5		hsa-miR-133b	0.892469	20	Very High	BCmicrO|BiTargeting|CoMeTa|Cupid|DIANA|ElMMo3|MBStar|MAMI|microrna.org|MirAncesTar|miRDB|MirMAP|Mirza-G|PACCMIT|PicTar|RepTar|RNAhybrid|TargetRank|TargetScan|TargetSpy
UBE2W	Q96B02		hsa-miR-130a-3p	0.892155	18	Very High	BCmicrO|BiTargeting|CoMeTa|DIANA|ElMMo3|MBStar|microrna.org|MirAncesTar|miRDB|MirMAP|miRTar2GO|Mirza-G|MultiMiTar|PicTar|RepTar|RNAhybrid|TargetRank|TargetScan
GAP43	P17677		hsa-miR-130a-3p	0.892139	18	Very High	BCmicrO|CoMeTa|Cupid|DIANA|ElMMo3|MAMI|microrna.org|MirAncesTar|mirbase|miRDB|MirMAP|MirSNP|MirTar|Mirza-G|MultiMiTar|PicTar|RNAhybrid|TargetScan
LNPEP	Q9UIQ6		hsa-miR-130a-3p	0.891965	17	Very High	BCmicrO|CoMeTa|DIANA|ElMMo3|GenMir++|MAMI|microrna.org|MirAncesTar|miRDB|MirMAP|miRTar2GO|Mirza-G|MultiMiTar|PicTar|RepTar|TargetRank|TargetScan
RBPJ	Q06330		hsa-miR-133b	0.89136	20	Very High	BCmicrO|CoMeTa|Cupid|DIANA|ElMMo3|MBStar|MAMI|microrna.org|MirAncesTar|miRDB|MirMAP|miRTar2GO|Mirza-G|PACCMIT|PicTar|RepTar|RNAhybrid|TargetRank|TargetScan|TargetSpy
TIMM17A	Q99595		hsa-miR-133b	0.890925	21	Very High	BCmicrO|CoMeTa|DIANA|ElMMo3|MBStar|MAMI|microrna.org|MirAncesTar|miRDB|MirMAP|MirTar|miRTar2GO|Mirza-G|PACCMIT|PicTar|RepTar|RNA22|RNAhybrid|TargetRank|TargetScan|TargetSpy
BTBD3	Q9Y2F9		hsa-miR-130a-3p	0.890575	20	Very High	BCmicrO|CoMeTa|DIANA|ElMMo3|MBStar|microrna.org|MirAncesTar|miRDB|MirMAP|MirSNP|MirTar|miRTar2GO|Mirza-G|MultiMiTar|PACCMIT|PicTar|RepTar|RNAhybrid|TargetRank|TargetScan
TBPL1	P62380		hsa-miR-145-5p	0.890481	18	Very High	BCmicrO|BiTargeting|CoMeTa|DIANA|ElMMo3|MAMI|microrna.org|MirAncesTar|mirbase|miRcode|miRDB|MirMAP|MirSNP|Mirza-G|PACCMIT|PicTar|RNAhybrid|TargetScan
MAT2B	Q9NZL9		hsa-miR-130a-3p	0.8899	20	Very High	BCmicrO|CoMeTa|Cupid|DIANA|ElMMo3|MBStar|MAMI|microrna.org|MirAncesTar|miRDB|MirMAP|MirTar|miRTar2GO|Mirza-G|MultiMiTar|PACCMIT|PicTar|RNAhybrid|TargetRank|TargetScan
GJA1	P17302		hsa-miR-130a-3p	0.889678	19	Very High	BCmicrO|CoMeTa|Cupid|DIANA|ElMMo3|MBStar|MAMI|microrna.org|MirAncesTar|miRDB|MirMAP|MirTar|Mirza-G|MultiMiTar|PACCMIT|RepTar|RNAhybrid|TargetRank|TargetScan
TRAF6	Q9Y4K3		hsa-miR-146a-5p	0.889375	22	Very High	BCmicrO|BiTargeting|CoMeTa|Cupid|DIANA|ElMMo3|MBStar|MAMI|microrna.org|MirAncesTar|mirbase|mirCoX|miRDB|MirMAP|MirTar|Mirza-G|MultiMiTar|PACCMIT|RepTar|RNAhybrid|TargetRank|TargetScan
VIRMA	Q69YN4		hsa-miR-133b	0.889307	19	Very High	BCmicrO|Cupid|DIANA|ElMMo3|MAMI|microrna.org|MirAncesTar|mirbase|miRDB|MirMAP|MirTar|Mirza-G|PACCMIT|PicTar|RepTar|RNAhybrid|TargetRank|TargetScan|TargetSpy
BTG1	P62324		hsa-miR-130a-3p	0.889231	19	Very High	BCmicrO|CoMeTa|Cupid|DIANA|ElMMo3|MBStar|MAMI|microrna.org|MirAncesTar|miRDB|MirMAP|miRTar2GO|Mirza-G|MultiMiTar|PACCMIT|PicTar|RepTar|TargetRank|TargetScan
SMOC2	Q9H3U7		hsa-miR-130a-3p	0.88903	18	Very High	BCmicrO|Cupid|DIANA|ElMMo3|MBStar|MAMI|microrna.org|MirAncesTar|miRDB|MirMAP|MirTar|Mirza-G|MultiMiTar|PACCMIT|PicTar|RNAhybrid|TargetRank|TargetScan
SOX9	P48436		hsa-miR-145-5p	0.887843	16	Very High	BCmicrO|CoMeTa|ElMMo3|MAMI|microrna.org|MirAncesTar|miRcode|miRDB|MirMAP|MirTar|miRTar2GO|Mirza-G|PACCMIT|PicTar|TargetRank|TargetScan
MAML1	Q92585		hsa-miR-130a-3p	0.887703	20	Very High	BCmicrO|BiTargeting|CoMeTa|Cupid|DIANA|ElMMo3|GenMir++|MBStar|MAMI|microrna.org|MirAncesTar|miRDB|MirMAP|MirSNP|miRTar2GO|Mirza-G|MultiMiTar|PicTar|RepTar|TargetScan
TNRC6A	Q8NDV7		hsa-miR-130a-3p	0.887639	21	Very High	BCmicrO|BiTargeting|Cupid|DIANA|ElMMo3|MBStar|MAMI|microrna.org|MirAncesTar|mirbase|miRDB|MirMAP|MirTar|miRTar2GO|Mirza-G|MultiMiTar|PACCMIT|PicTar|RepTar|RNAhybrid|TargetScan
CAPN15	O75808		hsa-miR-133b	0.887307	16	Very High	BCmicrO|CoMeTa|DIANA|ElMMo3|MAMI|microrna.org|MirAncesTar|mirbase|MirMAP|MirTar|miRTar2GO|PACCMIT|PicTar|RepTar|RNAhybrid|TargetScan
TRIM2	Q9C040		hsa-miR-145-5p	0.887151	21	Very High	BCmicrO|BiTargeting|CoMeTa|Cupid|DIANA|ElMMo3|MBStar|MAMI|microrna.org|MirAncesTar|miRcode|miRDB|MirMAP|MirTar|Mirza-G|MultiMiTar|PACCMIT|RepTar|RNAhybrid|TargetRank|TargetScan
PTP4A1	Q93096		hsa-miR-130a-3p	0.88651	20	Very High	BCmicrO|CoMeTa|DIANA|ElMMo3|GenMir++|MBStar|MAMI|microrna.org|MirAncesTar|miRDB|MirMAP|MirTar|miRTar2GO|Mirza-G|MultiMiTar|PACCMIT|RepTar|RNAhybrid|TargetRank|TargetScan
TARDBP	Q13148		hsa-miR-130a-3p	0.886289	19	Very High	BCmicrO|BiTargeting|CoMeTa|ElMMo3|MBStar|MAMI|microrna.org|MirAncesTar|miRDB|miRTar2GO|Mirza-G|MultiMiTar|PACCMIT|PicTar|RepTar|RNA22|RNAhybrid|TargetRank|TargetScan
KBTBD8	Q8NFY9		hsa-miR-99a-5p	0.886221	16	Very High	BCmicrO|DIANA|ElMMo3|MBStar|MAMI|microrna.org|MirAncesTar|miRDB|MirMAP|MirTar|miRTar2GO|Mirza-G|PACCMIT|PicTar|TargetRank|TargetScan
SRSF11	Q05519		hsa-miR-130a-3p	0.885575	18	Very High	BCmicrO|BiTargeting|CoMeTa|Cupid|DIANA|ElMMo3|GenMir++|MBStar|MAMI|microrna.org|MirAncesTar|MirMAP|Mirza-G|MultiMiTar|PicTar|RNA22|RNAhybrid|TargetRank
NRP1	O14786		hsa-miR-130a-3p	0.885472	18	Very High	BCmicrO|BiTargeting|CoMeTa|Cupid|DIANA|ElMMo3|MAMI|microrna.org|MirAncesTar|miRDB|MirMAP|miRTar2GO|Mirza-G|MultiMiTar|PACCMIT|PicTar|RNAhybrid|TargetScan
FSTL5	Q8N475		hsa-miR-130a-3p	0.885096	19	Very High	BCmicrO|BiTargeting|Cupid|DIANA|ElMMo3|MBStar|MAMI|microrna.org|MirAncesTar|miRDB|MirMAP|MirTar|miRTar2GO|MultiMiTar|PicTar|RepTar|RNAhybrid|TargetRank|TargetScan
WDFY3	Q8IZQ1		hsa-miR-130a-3p	0.885036	17	Very High	BCmicrO|CoMeTa|Cupid|DIANA|ElMMo3|MBStar|MAMI|microrna.org|MirAncesTar|miRDB|MirMAP|MirTar|Mirza-G|MultiMiTar|PACCMIT|PicTar|TargetScan
SOX4	Q06945		hsa-miR-130a-3p	0.884986	18	Very High	BCmicrO|CoMeTa|Cupid|DIANA|ElMMo3|MBStar|microrna.org|MirAncesTar|miRDB|MirMAP|MirTar|miRTar2GO|Mirza-G|MultiMiTar|PACCMIT|PicTar|RepTar|TargetScan
MB21D2	Q8IYB1		hsa-miR-130a-3p	0.884597	18	Very High	BCmicrO|DIANA|ElMMo3|MBStar|MAMI|microrna.org|MirAncesTar|miRDB|MirMAP|MirTar|miRTar2GO|Mirza-G|MultiMiTar|PACCMIT|PicTar|RNAhybrid|TargetRank|TargetScan
RARB	P10826		hsa-miR-133b	0.88433	19	Very High	BCmicrO|CoMeTa|Cupid|DIANA|ElMMo3|MBStar|MAMI|microrna.org|MirAncesTar|miRDB|MirMAP|MirTar|Mirza-G|PACCMIT|PicTar|RepTar|RNAhybrid|TargetRank|TargetScan
SMOC1	Q9H4F8		hsa-miR-130a-3p	0.884217	19	Very High	BCmicrO|BiTargeting|DIANA|ElMMo3|MBStar|MAMI|microrna.org|MirAncesTar|miRDB|MirMAP|MirTar|miRTar2GO|Mirza-G|MultiMiTar|PicTar|RepTar|RNAhybrid|TargetRank|TargetScan
MFSD6	Q6ZSS7		hsa-miR-130a-3p	0.88342	18	Very High	BCmicrO|CoMeTa|DIANA|ElMMo3|MBStar|MAMI|microrna.org|MirAncesTar|miRDB|MirMAP|miRTar2GO|Mirza-G|MultiMiTar|PACCMIT|PicTar|RNAhybrid|TargetRank|TargetScan
CUL3	Q13618		hsa-miR-130a-3p	0.883357	20	Very High	BCmicrO|CoMeTa|Cupid|DIANA|ElMMo3|GenMir++|MBStar|MAMI|microrna.org|MirAncesTar|miRDB|MirMAP|miRTar2GO|Mirza-G|MultiMiTar|PACCMIT|RepTar|RNAhybrid|TargetRank|TargetScan
ACTG1	P63261		hsa-miR-145-5p	0.883325	18	Very High	BCmicrO|CoMeTa|ElMMo3|MAMI|microrna.org|MirAncesTar|mirbase|miRcode|miRDB|MirMAP|MirTar|miRTar2GO|Mirza-G|PicTar|RepTar|RNAhybrid|TargetRank|TargetScan
ENPP5	Q9UJA9		hsa-miR-130a-3p	0.883319	20	Very High	BCmicrO|Cupid|DIANA|ElMMo3|MBStar|MAMI|microrna.org|MirAncesTar|mirbase|miRDB|MirMAP|MirSNP|MirTar|miRTar2GO|Mirza-G|MultiMiTar|RepTar|RNAhybrid|TargetRank|TargetScan
ACVR1	Q04771		hsa-miR-365a-3p	0.883285	21	Very High	BCmicrO|CoMeTa|Cupid|DIANA|ElMMo3|MBStar|MAMI|microrna.org|MirAncesTar|mirbase|miRcode|miRDB|MirMAP|MirTar|miRTar2GO|Mirza-G|PACCMIT|RepTar|RNAhybrid|TargetRank|TargetScan
CCDC126	Q96EE4		hsa-miR-130a-3p	0.883214	20	Very High	BCmicrO|Cupid|DIANA|ElMMo3|MBStar|microrna.org|MirAncesTar|miRDB|MirMAP|MirSNP|MirTar|miRTar2GO|Mirza-G|MultiMiTar|PACCMIT|PicTar|RepTar|RNAhybrid|TargetRank|TargetScan
RNF145	Q96MT1		hsa-miR-130a-3p	0.882961	17	Very High	BCmicrO|Cupid|DIANA|ElMMo3|MBStar|MAMI|microrna.org|MirAncesTar|miRDB|MirMAP|miRTar2GO|Mirza-G|MultiMiTar|PicTar|RepTar|RNAhybrid|TargetScan
AKAP9	Q99996		hsa-miR-133b	0.882955	18	Very High	BCmicrO|CoMeTa|Cupid|ElMMo3|MBStar|MAMI|microrna.org|MirAncesTar|mirbase|miRDB|MirMAP|MirTar|Mirza-G|PicTar|RepTar|RNAhybrid|TargetScan|TargetSpy
KIT	P10721		hsa-miR-130a-3p	0.882584	18	Very High	BCmicrO|CoMeTa|Cupid|DIANA|ElMMo3|MBStar|MAMI|microrna.org|MirAncesTar|miRDB|MirMAP|miRTar2GO|Mirza-G|MultiMiTar|PicTar|RepTar|RNAhybrid|TargetScan
CCNL1	Q9UK58		hsa-miR-145-5p	0.882157	19	Very High	BCmicrO|CoMeTa|Cupid|DIANA|ElMMo3|MBStar|MAMI|microrna.org|MirAncesTar|mirbase|miRcode|MirMAP|miRTar2GO|Mirza-G|PACCMIT|PicTar|RepTar|RNAhybrid|TargetScan
IRAK1	P51617		hsa-miR-146b-5p	0.881874	23	Very High	BCmicrO|BiTargeting|CoMeTa|DIANA|ElMMo3|MAMI|microrna.org|MirAncesTar|mirbase|miRcode|mirCoX|miRDB|MirMAP|MirSNP|MirTar|miRTar2GO|Mirza-G|PACCMIT|RepTar|RNAhybrid|TargetRank|TargetScan|TargetSpy
YTHDC1	Q96MU7		hsa-miR-145-5p	0.881625	19	Very High	BCmicrO|CoMeTa|ElMMo3|MBStar|MAMI|microrna.org|MirAncesTar|miRcode|miRDB|MirMAP|MirSNP|MirTar|miRTar2GO|Mirza-G|PACCMIT|PicTar|RNAhybrid|TargetRank|TargetScan
CLOCK	O15516		hsa-miR-130a-3p	0.881538	19	Very High	BCmicrO|CoMeTa|Cupid|DIANA|ElMMo3|MBStar|MAMI|microrna.org|MirAncesTar|miRDB|MirMAP|miRTar2GO|Mirza-G|MultiMiTar|PACCMIT|PicTar|RNAhybrid|TargetRank|TargetScan
ROBO2	Q9HCK4		hsa-miR-130a-3p	0.881433	18	Very High	BCmicrO|CoMeTa|DIANA|ElMMo3|MBStar|MAMI|microrna.org|MirAncesTar|miRDB|MirMAP|MirTar|miRTar2GO|Mirza-G|MultiMiTar|PACCMIT|RepTar|RNAhybrid|TargetScan
PPARG	P37231		hsa-miR-130a-3p	0.881387	20	Very High	BCmicrO|BiTargeting|CoMeTa|Cupid|DIANA|ElMMo3|MAMI|microrna.org|MirAncesTar|mirbase|miRDB|MirMAP|MirTar|miRTar2GO|MultiMiTar|PicTar|RepTar|RNAhybrid|TargetRank|TargetScan
MTMR3	Q13615		hsa-miR-99a-5p	0.881321	17	Very High	BCmicrO|BiTargeting|CoMeTa|DIANA|ElMMo3|GenMir++|MAMI|microrna.org|MirAncesTar|mirbase|miRDB|MirMAP|Mirza-G|PACCMIT|PicTar|RNAhybrid|TargetScan
LDLR	P01130		hsa-miR-130a-3p	0.880897	20	Very High	BCmicrO|BiTargeting|CoMeTa|DIANA|ElMMo3|MBStar|MAMI|microrna.org|MirAncesTar|miRDB|MirMAP|MirSNP|MirTar|Mirza-G|MultiMiTar|PACCMIT|RepTar|RNAhybrid|TargetRank|TargetScan
USP33	Q8TEY7		hsa-miR-365a-3p	0.880631	21	Very High	BCmicrO|BiTargeting|CoMeTa|Cupid|DIANA|ElMMo3|MBStar|MAMI|microrna.org|MirAncesTar|mirbase|miRcode|miRDB|MirMAP|MirTar|Mirza-G|PACCMIT|RepTar|RNAhybrid|TargetRank|TargetScan
INO80	Q9ULG1		hsa-miR-145-5p	0.880524	16	Very High	BCmicrO|Cupid|ElMMo3|MAMI|microrna.org|MirAncesTar|miRcode|miRDB|MirMAP|MirTar|miRTar2GO|PACCMIT|PicTar|RepTar|RNAhybrid|TargetScan
ASXL2	Q76L83		hsa-miR-130a-3p	0.880449	20	Very High	BCmicrO|CoMeTa|Cupid|DIANA|ElMMo3|MBStar|MAMI|microrna.org|MirAncesTar|miRDB|MirMAP|MirTar|Mirza-G|MultiMiTar|PACCMIT|PicTar|RepTar|RNAhybrid|TargetRank|TargetScan
TBL1XR1	Q9BZK7		hsa-miR-130a-3p	0.880406	18	Very High	BCmicrO|BiTargeting|CoMeTa|Cupid|DIANA|ElMMo3|MBStar|MAMI|microrna.org|MirAncesTar|miRDB|MirMAP|MirTar|miRTar2GO|Mirza-G|MultiMiTar|RepTar|TargetScan
CYLD	Q9NQC7		hsa-miR-130a-3p	0.880067	18	Very High	BCmicrO|CoMeTa|DIANA|ElMMo3|MBStar|MAMI|microrna.org|MirAncesTar|miRDB|MirMAP|miRTar2GO|Mirza-G|MultiMiTar|PACCMIT|PicTar|RNAhybrid|TargetRank|TargetScan
MYBL1	P10243		hsa-miR-130a-3p	0.880043	20	Very High	BCmicrO|BiTargeting|CoMeTa|Cupid|DIANA|ElMMo3|MBStar|microrna.org|MirAncesTar|mirbase|miRDB|MirMAP|MirTar|miRTar2GO|Mirza-G|PACCMIT|RepTar|RNAhybrid|TargetRank|TargetScan
HS3ST2	Q9Y278		hsa-miR-100-5p	0.880042	16	Very High	BCmicrO|CoMeTa|DIANA|ElMMo3|MAMI|microrna.org|MirAncesTar|mirbase|miRcode|miRDB|MirMAP|Mirza-G|PACCMIT|PicTar|RNAhybrid|TargetScan
CDK13	Q14004		hsa-miR-133b	0.879389	17	Very High	BCmicrO|CoMeTa|DIANA|ElMMo3|MAMI|microrna.org|MirAncesTar|miRDB|MirMAP|MirTar|Mirza-G|PACCMIT|PicTar|RepTar|RNAhybrid|TargetScan|TargetSpy
CITED2	Q99967		hsa-miR-145-5p	0.879234	19	Very High	BCmicrO|CoMeTa|Cupid|ElMMo3|GenMir++|MBStar|MAMI|microrna.org|MirAncesTar|miRcode|miRDB|MirMAP|MirSNP|MirTar|Mirza-G|PACCMIT|RNAhybrid|TargetRank|TargetScan
RGS7	P49802		hsa-miR-145-5p	0.879167	19	Very High	BCmicrO|CoMeTa|Cupid|DIANA|ElMMo3|MAMI|microrna.org|MirAncesTar|mirbase|miRcode|miRDB|MirMAP|MirTar|Mirza-G|PACCMIT|PicTar|RNAhybrid|TargetRank|TargetScan
UXS1	Q8NBZ7		hsa-miR-145-5p	0.879105	18	Very High	BCmicrO|CoMeTa|Cupid|ElMMo3|MBStar|MAMI|microrna.org|MirAncesTar|miRcode|miRDB|MirMAP|MirTar|Mirza-G|PACCMIT|PicTar|RNAhybrid|TargetRank|TargetScan
FZD8	Q9H461		hsa-miR-99a-5p	0.878955	17	Very High	BCmicrO|CoMeTa|DIANA|ElMMo3|MAMI|microrna.org|MirAncesTar|mirbase|miRDB|MirMAP|miRTar2GO|Mirza-G|PACCMIT|PicTar|RNAhybrid|TargetRank|TargetScan
IRF1	P10914		hsa-miR-130a-3p	0.878895	20	Very High	BCmicrO|BiTargeting|CoMeTa|Cupid|DIANA|ElMMo3|MBStar|MAMI|microrna.org|MirAncesTar|miRDB|MirMAP|MirTar|miRTar2GO|MultiMiTar|PACCMIT|RepTar|RNAhybrid|TargetRank|TargetScan
TNFRSF11B	O00300		hsa-miR-145-5p	0.878856	17	Very High	BCmicrO|CoMeTa|ElMMo3|GenMir++|MAMI|microrna.org|MirAncesTar|miRcode|miRDB|MirMAP|MirSNP|MirTar|Mirza-G|PACCMIT|RNAhybrid|TargetRank|TargetScan
HOXA1	P49639		hsa-miR-99a-5p	0.878825	18	Very High	BCmicrO|CoMeTa|Cupid|DIANA|ElMMo3|MBStar|MAMI|microrna.org|MirAncesTar|mirbase|miRDB|MirMAP|Mirza-G|PACCMIT|PicTar|RNAhybrid|TargetRank|TargetScan
AFTPH	Q6ULP2		hsa-miR-133b	0.878709	19	Very High	BCmicrO|CoMeTa|DIANA|ElMMo3|MBStar|microrna.org|MirAncesTar|miRDB|MirMAP|MirTar|miRTar2GO|Mirza-G|PACCMIT|PicTar|RepTar|RNAhybrid|TargetRank|TargetScan|TargetSpy
MBNL1	Q9NR56		hsa-miR-100-5p	0.87836	18	Very High	BCmicrO|CoMeTa|Cupid|DIANA|ElMMo3|MBStar|MAMI|microrna.org|MirAncesTar|miRcode|miRDB|MirMAP|miRTar2GO|Mirza-G|PACCMIT|PicTar|RNAhybrid|TargetScan
SNAP25	P60880		hsa-miR-130a-3p	0.878182	18	Very High	BCmicrO|CoMeTa|Cupid|DIANA|ElMMo3|MAMI|microrna.org|MirAncesTar|miRDB|MirMAP|MirTar|Mirza-G|PACCMIT|PicTar|RepTar|RNAhybrid|TargetRank|TargetScan
MAML1	Q92585		hsa-miR-133b	0.878154	15	Very High	BCmicrO|CoMeTa|DIANA|ElMMo3|MAMI|microrna.org|MirAncesTar|miRDB|MirMAP|MirTar|Mirza-G|PicTar|TargetRank|TargetScan|TargetSpy
QKI	Q96PU8		hsa-miR-133b	0.878112	20	Very High	BCmicrO|CoMeTa|DIANA|ElMMo3|MBStar|MAMI|microrna.org|MirAncesTar|miRDB|MirMAP|MirTar|Mirza-G|MultiMiTar|PACCMIT|PicTar|RepTar|RNAhybrid|TargetRank|TargetScan|TargetSpy
RREB1	Q92766		hsa-miR-145-5p	0.87805	19	Very High	BCmicrO|CoMeTa|Cupid|ElMMo3|GenMir++|MBStar|MAMI|microrna.org|MirAncesTar|miRcode|miRDB|MirMAP|MirTar|miRTar2GO|PACCMIT|RepTar|RNAhybrid|TargetRank|TargetScan
PHACTR2	O75167		hsa-miR-130a-3p	0.878034	20	Very High	BCmicrO|CoMeTa|Cupid|DIANA|ElMMo3|MBStar|MAMI|MirAncesTar|miRDB|MirMAP|MirSNP|MirTar|miRTar2GO|Mirza-G|MultiMiTar|PACCMIT|RepTar|RNAhybrid|TargetRank|TargetScan
ARHGAP1	Q07960		hsa-miR-130a-3p	0.877843	17	Very High	BCmicrO|CoMeTa|Cupid|DIANA|ElMMo3|MBStar|MAMI|microrna.org|MirAncesTar|miRDB|MirMAP|MirTar|miRTar2GO|MultiMiTar|PACCMIT|PicTar|TargetScan
AGO2-ARGONAUTE 2	Q9UKV8		hsa-miR-100-5p	0.877777	18	Very High	BCmicrO|CoMeTa|ElMMo3|MBStar|MAMI|microrna.org|MirAncesTar|mirbase|miRcode|miRDB|MirMAP|MirTar|Mirza-G|PACCMIT|PicTar|RNAhybrid|TargetRank|TargetScan
ACSL1	P33121		hsa-miR-130a-3p	0.877774	18	Very High	BCmicrO|CoMeTa|Cupid|ElMMo3|MBStar|MAMI|microrna.org|MirAncesTar|miRDB|MirMAP|miRTar2GO|Mirza-G|MultiMiTar|PACCMIT|PicTar|RNAhybrid|TargetRank|TargetScan
CLTA	P09496		hsa-miR-133b	0.877734	17	Very High	BCmicrO|CoMeTa|ElMMo3|MAMI|microrna.org|MirAncesTar|mirbase|miRDB|MirMAP|MirTar|Mirza-G|PACCMIT|PicTar|RepTar|RNAhybrid|TargetRank|TargetScan
FLNB	O75369		hsa-miR-145-5p	0.877711	20	Very High	BCmicrO|CoMeTa|DIANA|ElMMo3|MBStar|MAMI|microrna.org|MirAncesTar|miRcode|miRDB|MirMAP|MirTar|miRTar2GO|Mirza-G|PACCMIT|PicTar|RepTar|RNAhybrid|TargetRank|TargetScan
ELAVL1	Q15717		hsa-miR-133b	0.87758	18	Very High	BCmicrO|CoMeTa|DIANA|ElMMo3|MAMI|microrna.org|MirAncesTar|miRDB|MirMAP|miRTar2GO|Mirza-G|MultiMiTar|PACCMIT|PicTar|RepTar|RNAhybrid|TargetRank|TargetScan
EREG	O14944		hsa-miR-130a-3p	0.877531	20	Very High	BCmicrO|CoMeTa|Cupid|DIANA|ElMMo3|MBStar|MAMI|microrna.org|MirAncesTar|mirbase|miRDB|MirMAP|MirTar|miRTar2GO|Mirza-G|MultiMiTar|PACCMIT|RepTar|TargetRank|TargetScan
TMEM9B	Q9NQ34		hsa-miR-130a-3p	0.877195	23	Very High	BCmicrO|BiTargeting|CoMeTa|Cupid|DIANA|ElMMo3|MBStar|MAMI|microrna.org|MirAncesTar|mirbase|miRDB|MirMAP|MirTar|miRTar2GO|Mirza-G|MultiMiTar|PACCMIT|PicTar|RepTar|RNAhybrid|TargetRank|TargetScan
TSC1	Q92574		hsa-miR-130a-3p	0.876621	18	Very High	BCmicrO|CoMeTa|Cupid|DIANA|ElMMo3|MBStar|MAMI|microrna.org|MirAncesTar|miRDB|MirMAP|MirTar|miRTar2GO|Mirza-G|MultiMiTar|RNAhybrid|TargetRank|TargetScan
SPEN	Q96T58		hsa-miR-130a-3p	0.876445	19	Very High	BCmicrO|CoMeTa|Cupid|DIANA|ElMMo3|MBStar|MAMI|microrna.org|MirAncesTar|miRDB|MirMAP|miRTar2GO|Mirza-G|MultiMiTar|PicTar|RNA22|RNAhybrid|TargetRank|TargetScan
HOXA1	P49639		hsa-miR-100-5p	0.876431	18	Very High	BCmicrO|CoMeTa|DIANA|ElMMo3|MBStar|MAMI|microrna.org|MirAncesTar|mirbase|miRcode|miRDB|MirMAP|Mirza-G|PACCMIT|PicTar|RNAhybrid|TargetRank|TargetScan
FAM117B	Q6P1L5		hsa-miR-133b	0.876343	16	Very High	BCmicrO|BiTargeting|Cupid|DIANA|ElMMo3|MBStar|MAMI|microrna.org|MirAncesTar|miRDB|MirMAP|Mirza-G|PicTar|RepTar|TargetRank|TargetScan
EIF4G2	P78344		hsa-miR-146b-5p	0.876214	23	Very High	BCmicrO|CoMeTa|Cupid|DIANA|ElMMo3|MBStar|MAMI|microrna.org|MirAncesTar|miRcode|mirCoX|miRDB|MirMAP|MirTar|miRTar2GO|Mirza-G|MultiMiTar|PACCMIT|RepTar|RNAhybrid|TargetRank|TargetScan|TargetSpy
CTNNBIP1	Q9NSA3		hsa-miR-145-5p	0.876111	20	Very High	BCmicrO|CoMeTa|DIANA|ElMMo3|MAMI|microrna.org|MirAncesTar|mirbase|miRcode|miRDB|MirMAP|MirTar|miRTar2GO|Mirza-G|PACCMIT|PicTar|RNA22|RNAhybrid|TargetRank|TargetScan
YES1	P07947		hsa-miR-133b	0.876051	17	Very High	BCmicrO|CoMeTa|DIANA|ElMMo3|MAMI|microrna.org|MirAncesTar|miRDB|MirMAP|miRTar2GO|Mirza-G|PACCMIT|PicTar|RepTar|TargetRank|TargetScan|TargetSpy
CPEB1	Q9BZB8		hsa-miR-130a-3p	0.875904	18	Very High	BCmicrO|BiTargeting|CoMeTa|Cupid|DIANA|ElMMo3|MBStar|MAMI|microrna.org|MirAncesTar|miRDB|MirMAP|Mirza-G|MultiMiTar|PACCMIT|RNAhybrid|TargetRank|TargetScan
TRIB2	Q92519		hsa-miR-100-5p	0.87566	18	Very High	BCmicrO|CoMeTa|DIANA|ElMMo3|MAMI|microrna.org|MirAncesTar|mirbase|miRcode|miRDB|MirMAP|miRTar2GO|Mirza-G|PACCMIT|PicTar|RNAhybrid|TargetRank|TargetScan
TOGARAM1	Q9Y4F4		hsa-miR-130a-3p	0.875514	22	Very High	BCmicrO|CoMeTa|Cupid|DIANA|ElMMo3|MBStar|MAMI|microrna.org|MirAncesTar|mirbase|miRDB|MirMAP|MirSNP|MirTar|miRTar2GO|Mirza-G|MultiMiTar|PACCMIT|RepTar|RNAhybrid|TargetRank|TargetScan
ZNF800	Q2TB10		hsa-miR-130a-3p	0.875493	17	Very High	BCmicrO|Cupid|DIANA|ElMMo3|microrna.org|MirAncesTar|miRDB|MirMAP|miRTar2GO|Mirza-G|MultiMiTar|PACCMIT|PicTar|RepTar|RNAhybrid|TargetRank|TargetScan
MEIS2	O14770		hsa-miR-133b	0.875132	19	Very High	BCmicrO|CoMeTa|Cupid|DIANA|ElMMo3|MBStar|MAMI|microrna.org|MirAncesTar|miRDB|MirMAP|MirTar|Mirza-G|PACCMIT|PicTar|RepTar|RNAhybrid|TargetScan|TargetSpy
TFAP2D	Q7Z6R9		hsa-miR-133b	0.875109	17	Very High	BCmicrO|DIANA|ElMMo3|MAMI|microrna.org|MirAncesTar|mirbase|miRDB|MirMAP|MirTar|Mirza-G|PACCMIT|PicTar|RepTar|TargetRank|TargetScan|TargetSpy
TRIM2	Q9C040		hsa-miR-130a-3p	0.875007	21	Very High	BCmicrO|CoMeTa|Cupid|DIANA|ElMMo3|MBStar|MAMI|microrna.org|MirAncesTar|miRDB|MirMAP|MirSNP|MirTar|miRTar2GO|Mirza-G|MultiMiTar|PACCMIT|RepTar|RNAhybrid|TargetRank|TargetScan
ABCA1	O95477		hsa-miR-130a-3p	0.874958	17	Very High	BCmicrO|CoMeTa|Cupid|DIANA|ElMMo3|MBStar|MAMI|microrna.org|MirAncesTar|miRDB|MirMAP|Mirza-G|MultiMiTar|PicTar|RNAhybrid|TargetRank|TargetScan
FBXO28	Q9NVF7		hsa-miR-145-5p	0.874748	20	Very High	BCmicrO|CoMeTa|ElMMo3|MBStar|MAMI|microrna.org|MirAncesTar|miRcode|miRDB|MirMAP|MirSNP|miRTar2GO|Mirza-G|PACCMIT|PicTar|RepTar|RNA22|RNAhybrid|TargetRank|TargetScan
YTHDF2	Q9Y5A9		hsa-miR-145-5p	0.874746	18	Very High	BCmicrO|CoMeTa|Cupid|ElMMo3|MAMI|microrna.org|MirAncesTar|miRcode|miRDB|MirMAP|MirTar|Mirza-G|PACCMIT|RepTar|RNA22|RNAhybrid|TargetRank|TargetScan
VAPB	O95292		hsa-miR-133b	0.874205	17	Very High	BCmicrO|BiTargeting|CoMeTa|DIANA|ElMMo3|MAMI|microrna.org|MirAncesTar|miRDB|MirMAP|Mirza-G|PACCMIT|PicTar|RepTar|RNAhybrid|TargetScan|TargetSpy
ACSL4	O60488		hsa-miR-145-5p	0.874043	18	Very High	BCmicrO|CoMeTa|Cupid|ElMMo3|MAMI|microrna.org|MirAncesTar|miRcode|miRDB|MirMAP|MirTar|miRTar2GO|Mirza-G|PACCMIT|PicTar|RNAhybrid|TargetRank|TargetScan
PEX5L	Q8IYB4		hsa-miR-130a-3p	0.873894	20	Very High	BCmicrO|CoMeTa|Cupid|DIANA|ElMMo3|MBStar|microrna.org|MirAncesTar|miRDB|MirMAP|MirTar|miRTar2GO|Mirza-G|MultiMiTar|PACCMIT|PicTar|RepTar|RNAhybrid|TargetRank|TargetScan
MAP3K9	P80192		hsa-miR-130a-3p	0.873616	20	Very High	BCmicrO|BiTargeting|CoMeTa|Cupid|DIANA|ElMMo3|MBStar|microrna.org|MirAncesTar|miRDB|MirMAP|MirTar|miRTar2GO|Mirza-G|MultiMiTar|PACCMIT|PicTar|RepTar|RNAhybrid|TargetScan
USP48	Q86UV5		hsa-miR-365a-3p	0.873338	20	Very High	BCmicrO|CoMeTa|Cupid|DIANA|ElMMo3|MAMI|microrna.org|MirAncesTar|mirbase|miRcode|miRDB|MirMAP|MirTar|miRTar2GO|Mirza-G|PACCMIT|RepTar|RNAhybrid|TargetRank|TargetScan
BACH2	Q9BYV9		hsa-miR-145-5p	0.873168	19	Very High	BCmicrO|CoMeTa|ElMMo3|MBStar|MAMI|microrna.org|MirAncesTar|miRcode|miRDB|MirMAP|MirSNP|MirTar|Mirza-G|PACCMIT|PicTar|RepTar|RNAhybrid|TargetRank|TargetScan
FAM135A	Q9P2D6		hsa-miR-145-5p	0.873145	19	Very High	BCmicrO|CoMeTa|Cupid|ElMMo3|MBStar|MAMI|microrna.org|MirAncesTar|miRcode|miRDB|MirMAP|MirTar|miRTar2GO|Mirza-G|PACCMIT|RepTar|RNAhybrid|TargetRank|TargetScan
UBA2	Q9UBT2		hsa-miR-133b	0.872152	17	Very High	BCmicrO|CoMeTa|ElMMo3|MAMI|microrna.org|MirAncesTar|mirbase|miRDB|MirMAP|MirTar|PACCMIT|PicTar|RepTar|RNAhybrid|TargetRank|TargetScan|TargetSpy
ARID4B	Q4LE39		hsa-miR-130a-3p	0.872053	19	Very High	BCmicrO|CoMeTa|Cupid|DIANA|ElMMo3|MBStar|MAMI|microrna.org|MirAncesTar|miRDB|MirMAP|miRTar2GO|MultiMiTar|PACCMIT|PicTar|RepTar|RNA22|RNAhybrid|TargetScan
STC1	P52823		hsa-miR-130a-3p	0.871994	17	Very High	BCmicrO|CoMeTa|Cupid|DIANA|ElMMo3|MBStar|MAMI|microrna.org|MirAncesTar|miRDB|MirMAP|miRTar2GO|Mirza-G|MultiMiTar|PicTar|RNAhybrid|TargetScan
HOXA5	P20719		hsa-miR-130a-3p	0.871252	19	Very High	BCmicrO|BiTargeting|CoMeTa|Cupid|DIANA|ElMMo3|MAMI|microrna.org|MirAncesTar|mirbase|miRDB|MirMAP|MirSNP|Mirza-G|MultiMiTar|PACCMIT|PicTar|RNAhybrid|TargetScan
CAMTA1	Q9Y6Y1		hsa-miR-130a-3p	0.870385	20	Very High	BCmicrO|CoMeTa|Cupid|DIANA|ElMMo3|MBStar|MAMI|microrna.org|MirAncesTar|miRDB|MirMAP|miRTar2GO|Mirza-G|MultiMiTar|PACCMIT|PicTar|RepTar|RNA22|RNAhybrid|TargetRank
ITPR1	Q14643		hsa-miR-130a-3p	0.870315	19	Very High	BCmicrO|CoMeTa|Cupid|DIANA|ElMMo3|MBStar|microrna.org|MirAncesTar|miRDB|MirMAP|MirTar|miRTar2GO|Mirza-G|MultiMiTar|PicTar|RepTar|RNAhybrid|TargetRank|TargetScan
NOVA1	P51513		hsa-miR-146b-5p	0.870309	22	Very High	BCmicrO|CoMeTa|Cupid|DIANA|ElMMo3|MBStar|MAMI|microrna.org|MirAncesTar|miRcode|mirCoX|miRDB|MirMAP|MirTar|Mirza-G|MultiMiTar|PACCMIT|RepTar|RNAhybrid|TargetRank|TargetScan|TargetSpy
PDGFRA	P16234		hsa-miR-130a-3p	0.870272	18	Very High	BCmicrO|CoMeTa|Cupid|DIANA|ElMMo3|MBStar|MAMI|microrna.org|MirAncesTar|miRDB|MirMAP|Mirza-G|MultiMiTar|PACCMIT|PicTar|RepTar|RNAhybrid|TargetScan
ARHGAP12	Q8IWW6		hsa-miR-133b	0.869171	19	Very High	BCmicrO|CoMeTa|DIANA|ElMMo3|MBStar|MAMI|microrna.org|MirAncesTar|miRDB|MirMAP|MirTar|miRTar2GO|Mirza-G|PACCMIT|PicTar|RepTar|RNAhybrid|TargetScan|TargetSpy
AP1G1	O43747		hsa-miR-145-5p	0.86903	19	Very High	BCmicrO|CoMeTa|Cupid|ElMMo3|MBStar|MAMI|microrna.org|MirAncesTar|miRcode|miRDB|MirMAP|MirTar|Mirza-G|MultiMiTar|PACCMIT|RepTar|RNAhybrid|TargetRank|TargetScan
HS3ST2	Q9Y278		hsa-miR-99a-5p	0.869007	16	Very High	BCmicrO|CoMeTa|Cupid|DIANA|ElMMo3|MAMI|microrna.org|MirAncesTar|mirbase|miRDB|MirMAP|Mirza-G|PACCMIT|PicTar|RNAhybrid|TargetScan
KMT5B	Q4FZB7		hsa-miR-130a-3p	0.868884	17	Very High	BCmicrO|CoMeTa|Cupid|DIANA|ElMMo3|MAMI|microrna.org|MirAncesTar|MirMAP|miRTar2GO|Mirza-G|MultiMiTar|PACCMIT|PicTar|RepTar|RNAhybrid|TargetScan
ABHD17C	Q6PCB6		hsa-miR-145-5p	0.868491	17	Very High	BCmicrO|Cupid|DIANA|ElMMo3|MBStar|microrna.org|MirAncesTar|miRcode|miRDB|MirMAP|MirTar|Mirza-G|PACCMIT|RepTar|RNAhybrid|TargetRank|TargetScan
GPHN	Q9NQX3		hsa-miR-145-5p	0.868297	21	Very High	BCmicrO|BiTargeting|CoMeTa|DIANA|ElMMo3|MBStar|MAMI|microrna.org|MirAncesTar|mirbase|miRcode|miRDB|MirMAP|MirTar|Mirza-G|PACCMIT|PicTar|RepTar|RNAhybrid|TargetRank|TargetScan
MDGA2	Q7Z553		hsa-miR-130a-3p	0.868115	18	Very High	BCmicrO|Cupid|DIANA|ElMMo3|MBStar|MAMI|microrna.org|MirAncesTar|miRDB|MirMAP|Mirza-G|MultiMiTar|PACCMIT|PicTar|RepTar|RNAhybrid|TargetRank|TargetScan
INO80	Q9ULG1		hsa-miR-130a-3p	0.868085	19	Very High	BCmicrO|BiTargeting|Cupid|ElMMo3|MBStar|microrna.org|MirAncesTar|mirbase|miRDB|MirMAP|MirTar|miRTar2GO|Mirza-G|MultiMiTar|PACCMIT|PicTar|RepTar|RNAhybrid|TargetScan
ABRAXAS2	Q15018		hsa-miR-130a-3p	0.867621	19	Very High	BCmicrO|CoMeTa|DIANA|ElMMo3|GenMir++|MBStar|MAMI|microrna.org|MirAncesTar|miRDB|MirMAP|MirTar|miRTar2GO|Mirza-G|MultiMiTar|RepTar|RNAhybrid|TargetRank|TargetScan
ABCA1	O95477		hsa-miR-145-5p	0.867593	18	Very High	BCmicrO|CoMeTa|Cupid|ElMMo3|MBStar|MAMI|microrna.org|MirAncesTar|miRcode|miRDB|MirMAP|MirTar|miRTar2GO|Mirza-G|PicTar|RNAhybrid|TargetRank|TargetScan
JADE1	Q6IE81		hsa-miR-130a-3p	0.86704	19	Very High	BCmicrO|CoMeTa|Cupid|DIANA|ElMMo3|MBStar|microrna.org|MirAncesTar|miRDB|MirMAP|MirTar|miRTar2GO|Mirza-G|MultiMiTar|PACCMIT|RepTar|RNAhybrid|TargetRank|TargetScan
SEC23IP	Q9Y6Y8		hsa-miR-146b-5p	0.866948	24	Very High	BCmicrO|CoMeTa|Cupid|DIANA|ElMMo3|MBStar|MAMI|microrna.org|MirAncesTar|miRcode|mirCoX|miRDB|MirMAP|MirSNP|MirTar|miRTar2GO|Mirza-G|MultiMiTar|PACCMIT|RepTar|RNAhybrid|TargetRank|TargetScan|TargetSpy
NPEPL1	Q8NDH3		hsa-miR-130a-3p	0.866639	18	Very High	BCmicrO|BiTargeting|CoMeTa|Cupid|DIANA|ElMMo3|microrna.org|MirAncesTar|miRDB|MirMAP|MirTar|MultiMiTar|PACCMIT|PicTar|RepTar|RNAhybrid|TargetRank|TargetScan
NUMB	P49757		hsa-miR-146a-5p	0.866521	20	Very High	BCmicrO|CoMeTa|Cupid|DIANA|ElMMo3|GenMir++|MBStar|MAMI|microrna.org|MirAncesTar|mirCoX|MirMAP|miRTar2GO|Mirza-G|MultiMiTar|PACCMIT|RepTar|RNAhybrid|TargetRank|TargetScan
CTNND1	O60716		hsa-miR-145-5p	0.866294	17	Very High	BCmicrO|CoMeTa|ElMMo3|GenMir++|MBStar|MAMI|microrna.org|MirAncesTar|miRcode|miRDB|MirMAP|miRTar2GO|Mirza-G|PITA|RepTar|RNAhybrid|TargetScan
ZBTB4	Q9P1Z0		hsa-miR-130a-3p	0.86616	17	Very High	BCmicrO|Cupid|DIANA|ElMMo3|MAMI|microrna.org|MirAncesTar|miRDB|MirMAP|MirTar|miRTar2GO|Mirza-G|MultiMiTar|PACCMIT|RepTar|TargetRank|TargetScan
TAGLN2	P37802		hsa-miR-133b	0.865481	20	Very High	BCmicrO|CoMeTa|DIANA|ElMMo3|MBStar|MAMI|microrna.org|MirAncesTar|mirbase|miRDB|MirMAP|MirSNP|MirTar|Mirza-G|PACCMIT|RepTar|RNA22|RNAhybrid|TargetRank|TargetScan
ANKRD12	Q6UB98		hsa-miR-133b	0.865122	17	Very High	BCmicrO|CoMeTa|DIANA|ElMMo3|MBStar|MAMI|microrna.org|MirAncesTar|miRDB|MirMAP|Mirza-G|PACCMIT|PicTar|RepTar|RNAhybrid|TargetRank|TargetScan
MTF1	Q14872		hsa-miR-130a-3p	0.8651	19	Very High	BCmicrO|BiTargeting|CoMeTa|DIANA|ElMMo3|MBStar|MAMI|MirAncesTar|miRDB|MirMAP|MirSNP|miRTar2GO|Mirza-G|MultiMiTar|PACCMIT|PicTar|RepTar|RNA22|TargetScan
EMX2	Q04743		hsa-miR-130a-3p	0.864974	19	Very High	BCmicrO|CoMeTa|Cupid|DIANA|ElMMo3|MBStar|MAMI|microrna.org|MirAncesTar|miRDB|MirMAP|Mirza-G|MultiMiTar|PACCMIT|PicTar|RepTar|RNAhybrid|TargetRank|TargetScan
SRGAP2	O75044		hsa-miR-145-5p	0.864962	18	Very High	BCmicrO|CoMeTa|Cupid|ElMMo3|MBStar|microrna.org|MirAncesTar|miRcode|miRDB|MirMAP|MirTar|miRTar2GO|Mirza-G|MultiMiTar|RepTar|RNAhybrid|TargetRank|TargetScan
DYNC1LI2	O43237		hsa-miR-130a-3p	0.864409	19	Very High	BCmicrO|CoMeTa|Cupid|DIANA|ElMMo3|MBStar|microrna.org|MirAncesTar|mirbase|miRDB|MirMAP|MirTar|miRTar2GO|Mirza-G|MultiMiTar|RepTar|RNAhybrid|TargetRank|TargetScan
ADD3	Q9UEY8		hsa-miR-365a-3p	0.864103	22	Very High	BCmicrO|CoMeTa|Cupid|DIANA|ElMMo3|MBStar|MAMI|microrna.org|MirAncesTar|mirbase|miRcode|miRDB|MirMAP|MirSNP|MirTar|miRTar2GO|Mirza-G|PACCMIT|RepTar|RNAhybrid|TargetRank|TargetScan
RARB	P10826		hsa-miR-146a-5p	0.864019	20	Very High	BCmicrO|CoMeTa|Cupid|DIANA|ElMMo3|GenMir++|MBStar|MAMI|microrna.org|MirAncesTar|mirCoX|miRDB|MirMAP|Mirza-G|MultiMiTar|PACCMIT|RepTar|RNAhybrid|TargetRank|TargetScan
RAB30	Q15771		hsa-miR-130a-3p	0.86341	20	Very High	BCmicrO|CoMeTa|Cupid|DIANA|ElMMo3|GenMir++|MAMI|microrna.org|MirAncesTar|mirbase|miRDB|MirMAP|MirTar|miRTar2GO|Mirza-G|MultiMiTar|PACCMIT|RNAhybrid|TargetRank|TargetScan
MARF1	Q9Y4F3		hsa-miR-133b	0.86333	18	Very High	BCmicrO|BiTargeting|Cupid|DIANA|ElMMo3|MAMI|microrna.org|MirAncesTar|miRDB|MirMAP|Mirza-G|PACCMIT|PicTar|RepTar|RNAhybrid|TargetRank|TargetScan|TargetSpy
PAN3	Q58A45		hsa-miR-133b	0.863292	17	Very High	BCmicrO|Cupid|DIANA|ElMMo3|MAMI|microrna.org|MirAncesTar|miRDB|MirMAP|MirTar|miRTar2GO|Mirza-G|PACCMIT|PicTar|RepTar|TargetScan|TargetSpy
POU3F2	P20265		hsa-miR-130a-3p	0.863169	19	Very High	BCmicrO|BiTargeting|CoMeTa|Cupid|DIANA|ElMMo3|GenMir++|MBStar|MAMI|microrna.org|MirAncesTar|miRDB|MirMAP|MirTar|Mirza-G|MultiMiTar|RepTar|TargetRank|TargetScan
RAPGEF4	Q8WZA2		hsa-miR-365a-3p	0.863053	20	Very High	BCmicrO|CoMeTa|Cupid|DIANA|ElMMo3|MBStar|MAMI|microrna.org|MirAncesTar|mirbase|miRcode|miRDB|MirMAP|MirTar|Mirza-G|PACCMIT|RepTar|RNAhybrid|TargetRank|TargetScan
RAPH1	Q70E73		hsa-miR-133b	0.862854	20	Very High	BCmicrO|DIANA|ElMMo3|MBStar|MAMI|microrna.org|MirAncesTar|mirbase|miRDB|MirMAP|MirSNP|MirTar|Mirza-G|PACCMIT|PicTar|RepTar|RNAhybrid|TargetRank|TargetScan|TargetSpy
NR3C2	P08235		hsa-miR-130a-3p	0.862482	20	Very High	BCmicrO|CoMeTa|Cupid|DIANA|ElMMo3|GenMir++|MBStar|MAMI|microrna.org|MirAncesTar|miRDB|MirMAP|MirTar|Mirza-G|MultiMiTar|PACCMIT|RepTar|RNAhybrid|TargetRank|TargetScan
WEE1	P30291		hsa-miR-130a-3p	0.862422	20	Very High	BCmicrO|CoMeTa|Cupid|DIANA|ElMMo3|GenMir++|MBStar|MAMI|microrna.org|MirAncesTar|miRDB|MirMAP|MirTar|miRTar2GO|Mirza-G|MultiMiTar|PACCMIT|RNAhybrid|TargetRank|TargetScan
RUNX1T1	Q06455		hsa-miR-146a-5p	0.8623	19	Very High	BCmicrO|CoMeTa|DIANA|ElMMo3|GenMir++|MBStar|MAMI|microrna.org|MirAncesTar|mirCoX|miRDB|MirMAP|Mirza-G|MultiMiTar|PACCMIT|PicTar|RepTar|RNAhybrid|TargetScan
MKL2	Q9ULH7		hsa-miR-145-5p	0.862149	21	Very High	BCmicrO|BiTargeting|CoMeTa|Cupid|ElMMo3|MBStar|microrna.org|MirAncesTar|miRcode|miRDB|MirMAP|MirSNP|MirTar|Mirza-G|MultiMiTar|PACCMIT|PITA|RepTar|RNAhybrid|TargetRank|TargetScan
SMAD3	P84022		hsa-miR-145-5p	0.861839	24	Very High	BCmicrO|BiTargeting|CoMeTa|Cupid|DIANA|ElMMo3|MBStar|MAMI|microrna.org|MirAncesTar|miRcode|miRDB|MirMAP|MirSNP|MirTar|miRTar2GO|Mirza-G|MultiMiTar|PACCMIT|PITA|RepTar|RNAhybrid|TargetRank|TargetScan
TMEM110	Q86TL2		hsa-miR-130a-3p	0.861624	19	Very High	BCmicrO|CoMeTa|Cupid|DIANA|ElMMo3|MAMI|microrna.org|MirAncesTar|miRDB|MirMAP|MirSNP|miRTar2GO|Mirza-G|MultiMiTar|PACCMIT|PicTar|RepTar|RNAhybrid|TargetScan
PPARGC1A	Q9UBK2		hsa-miR-130a-3p	0.861569	18	Very High	BCmicrO|CoMeTa|Cupid|DIANA|ElMMo3|MBStar|microrna.org|MirAncesTar|miRDB|MirMAP|MirSNP|miRTar2GO|MultiMiTar|PicTar|RepTar|RNAhybrid|TargetRank|TargetScan
PXN	P49023		hsa-miR-145-5p	0.861437	21	Very High	BCmicrO|BiTargeting|CoMeTa|ElMMo3|GenMir++|MBStar|MAMI|microrna.org|MirAncesTar|miRcode|miRDB|MirMAP|MirTar|miRTar2GO|Mirza-G|PACCMIT|PITA|RepTar|RNAhybrid|TargetRank|TargetScan
APPL1	Q9UKG1		hsa-miR-130a-3p	0.861436	18	Very High	BCmicrO|CoMeTa|Cupid|DIANA|ElMMo3|MBStar|MAMI|microrna.org|MirAncesTar|miRDB|MirMAP|MirTar|miRTar2GO|Mirza-G|MultiMiTar|PACCMIT|RepTar|TargetScan
FERMT2	Q96AC1		hsa-miR-130a-3p	0.861363	16	Very High	BCmicrO|BiTargeting|CoMeTa|Cupid|DIANA|GenMir++|MBStar|MAMI|microrna.org|MirAncesTar|MirMAP|miRTar2GO|Mirza-G|MultiMiTar|RNAhybrid|TargetScan
DSEL	Q8IZU8		hsa-miR-130a-3p	0.861354	16	Very High	BCmicrO|DIANA|ElMMo3|MBStar|MAMI|microrna.org|MirAncesTar|miRDB|MirMAP|miRTar2GO|MultiMiTar|PACCMIT|PicTar|RepTar|TargetRank|TargetScan
GDI2	P50395		hsa-miR-133b	0.861259	18	Very High	BCmicrO|CoMeTa|Cupid|DIANA|ElMMo3|MAMI|microrna.org|MirAncesTar|mirbase|miRDB|MirMAP|miRTar2GO|Mirza-G|PACCMIT|PicTar|RepTar|RNAhybrid|TargetScan
PFN2	P35080		hsa-miR-133b	0.861192	19	Very High	BCmicrO|CoMeTa|DIANA|ElMMo3|MBStar|microrna.org|MirAncesTar|miRDB|MirMAP|MirTar|miRTar2GO|Mirza-G|PACCMIT|PicTar|RepTar|RNAhybrid|TargetRank|TargetScan|TargetSpy
EPS15	P42566		hsa-miR-130a-3p	0.861139	19	Very High	BCmicrO|CoMeTa|DIANA|ElMMo3|MBStar|MAMI|microrna.org|MirAncesTar|miRDB|MirMAP|MirTar|miRTar2GO|Mirza-G|MultiMiTar|PACCMIT|RepTar|RNAhybrid|TargetRank|TargetScan
BTBD3	Q9Y2F9		hsa-miR-133b	0.860798	18	Very High	BCmicrO|CoMeTa|DIANA|ElMMo3|MAMI|microrna.org|MirAncesTar|miRDB|MirMAP|MirTar|Mirza-G|PACCMIT|PicTar|RepTar|RNAhybrid|TargetRank|TargetScan|TargetSpy
NPAT	Q14207		hsa-miR-130a-3p	0.860452	21	Very High	BCmicrO|CoMeTa|Cupid|DIANA|ElMMo3|MBStar|MAMI|microrna.org|MirAncesTar|mirbase|miRDB|MirMAP|MirTar|miRTar2GO|Mirza-G|MultiMiTar|PACCMIT|RepTar|RNAhybrid|TargetRank|TargetScan
CDC37L1	Q7L3B6		hsa-miR-145-5p	0.860379	17	Very High	BCmicrO|CoMeTa|Cupid|DIANA|ElMMo3|MAMI|microrna.org|MirAncesTar|miRcode|miRDB|MirMAP|MirTar|Mirza-G|PACCMIT|PicTar|TargetRank|TargetScan
MAP4K4	O95819		hsa-miR-145-5p	0.860193	19	Very High	BCmicrO|BiTargeting|CoMeTa|ElMMo3|MBStar|MAMI|microrna.org|MirAncesTar|miRcode|miRDB|MirMAP|MirTar|Mirza-G|PACCMIT|PicTar|RepTar|RNAhybrid|TargetRank|TargetScan
NEUROD1	Q13562		hsa-miR-130a-3p	0.860176	16	Very High	BCmicrO|CoMeTa|Cupid|DIANA|ElMMo3|MBStar|MAMI|microrna.org|MirAncesTar|miRDB|MirMAP|Mirza-G|MultiMiTar|PACCMIT|PicTar|TargetScan
USP6	P35125		hsa-miR-130a-3p	0.86014	15	Very High	BCmicrO|CoMeTa|DIANA|ElMMo3|MBStar|MAMI|microrna.org|MirAncesTar|miRDB|MirMAP|Mirza-G|MultiMiTar|PicTar|RepTar|TargetScan
ZBTB2	Q8N680		hsa-miR-146b-5p	0.860128	23	Very High	BCmicrO|Cupid|DIANA|ElMMo3|MBStar|MAMI|microrna.org|MirAncesTar|mirbase|miRcode|mirCoX|miRDB|MirMAP|MirSNP|MirTar|miRTar2GO|Mirza-G|MultiMiTar|RepTar|RNAhybrid|TargetRank|TargetScan|TargetSpy
SLC44A1	Q8WWI5		hsa-miR-130a-3p	0.859598	17	Very High	BCmicrO|Cupid|DIANA|ElMMo3|MBStar|MAMI|microrna.org|MirAncesTar|miRDB|MirMAP|MirTar|miRTar2GO|Mirza-G|PicTar|RepTar|RNAhybrid|TargetScan
DACH1	Q9UI36		hsa-miR-145-5p	0.859549	17	Very High	BCmicrO|CoMeTa|Cupid|ElMMo3|MBStar|MAMI|microrna.org|MirAncesTar|miRcode|miRDB|MirMAP|MirSNP|Mirza-G|PicTar|RepTar|TargetRank|TargetScan
LCORL	Q8N3X6		hsa-miR-130a-3p	0.859516	17	Very High	BCmicrO|Cupid|DIANA|ElMMo3|MBStar|microrna.org|MirAncesTar|miRDB|MirMAP|MirTar|miRTar2GO|Mirza-G|PACCMIT|PicTar|RepTar|RNAhybrid|TargetRank
PSD	A5PKW4		hsa-miR-130a-3p	0.859507	17	Very High	BCmicrO|BiTargeting|CoMeTa|Cupid|DIANA|ElMMo3|GenMir++|MAMI|microrna.org|MirAncesTar|miRDB|MirMAP|MirTar|Mirza-G|MultiMiTar|RNAhybrid|TargetScan
STRBP	Q96SI9		hsa-miR-146b-5p	0.859405	21	Very High	BCmicrO|BiTargeting|Cupid|DIANA|ElMMo3|MBStar|MAMI|microrna.org|MirAncesTar|mirbase|miRcode|mirCoX|miRDB|MirMAP|MirTar|miRTar2GO|Mirza-G|RepTar|RNAhybrid|TargetRank|TargetScan
TBPL1	P62380		hsa-miR-133b	0.859359	19	Very High	BCmicrO|CoMeTa|DIANA|ElMMo3|MBStar|MAMI|microrna.org|MirAncesTar|miRDB|MirMAP|MirSNP|MirTar|Mirza-G|PACCMIT|PicTar|RepTar|RNAhybrid|TargetScan|TargetSpy
PTBP1	P26599		hsa-miR-133b	0.85903	19	Very High	BCmicrO|BiTargeting|CoMeTa|DIANA|ElMMo3|MBStar|MAMI|microrna.org|MirAncesTar|miRDB|MirMAP|MirTar|miRTar2GO|Mirza-G|PACCMIT|RepTar|RNAhybrid|TargetRank|TargetScan
ZBTB10	Q96DT7		hsa-miR-145-5p	0.858581	19	Very High	BCmicrO|CoMeTa|Cupid|ElMMo3|MBStar|MAMI|microrna.org|MirAncesTar|mirbase|miRcode|miRDB|MirMAP|MirTar|miRTar2GO|Mirza-G|MultiMiTar|RepTar|RNAhybrid|TargetScan
POU4F1	Q01851		hsa-miR-130a-3p	0.858576	18	Very High	BCmicrO|CoMeTa|Cupid|DIANA|ElMMo3|GenMir++|MBStar|MAMI|microrna.org|MirAncesTar|miRDB|MirMAP|Mirza-G|MultiMiTar|PACCMIT|RepTar|TargetRank|TargetScan
CSTF3	Q12996		hsa-miR-145-5p	0.858514	18	Very High	BCmicrO|CoMeTa|ElMMo3|MBStar|MAMI|microrna.org|MirAncesTar|mirbase|miRcode|miRDB|MirMAP|MirTar|Mirza-G|PACCMIT|PicTar|RNAhybrid|TargetRank|TargetScan
EPC2	Q52LR7		hsa-miR-130a-3p	0.858222	14	Very High	BCmicrO|ElMMo3|MAMI|microrna.org|MirAncesTar|MirMAP|MirTar|miRTar2GO|Mirza-G|MultiMiTar|PicTar|RNAhybrid|TargetRank|TargetScan
HPRT1	P00492		hsa-miR-130a-3p	0.857951	21	Very High	BCmicrO|CoMeTa|Cupid|DIANA|ElMMo3|MBStar|MAMI|microrna.org|MirAncesTar|mirbase|miRDB|MirMAP|MirTar|miRTar2GO|Mirza-G|MultiMiTar|PACCMIT|RepTar|RNAhybrid|TargetRank|TargetScan
DAB2	P98082		hsa-miR-145-5p	0.857432	18	Very High	BCmicrO|CoMeTa|Cupid|ElMMo3|MBStar|microrna.org|MirAncesTar|miRcode|miRDB|MirMAP|MirSNP|MirTar|Mirza-G|PACCMIT|RepTar|RNAhybrid|TargetRank|TargetScan
SNX5	Q9Y5X3		hsa-miR-130a-3p	0.857356	19	Very High	BCmicrO|CoMeTa|Cupid|DIANA|ElMMo3|MBStar|microrna.org|MirAncesTar|miRDB|MirMAP|MirTar|miRTar2GO|Mirza-G|MultiMiTar|PACCMIT|PicTar|RepTar|RNAhybrid|TargetScan
SMAD4	Q13485		hsa-miR-146a-5p	0.857204	21	Very High	BCmicrO|CoMeTa|Cupid|DIANA|ElMMo3|GenMir++|MBStar|MAMI|microrna.org|MirAncesTar|mirCoX|miRDB|MirMAP|MirTar|Mirza-G|MultiMiTar|PACCMIT|RepTar|RNAhybrid|TargetRank|TargetScan
CAMSAP2	Q08AD1		hsa-miR-145-5p	0.856174	19	Very High	BCmicrO|CoMeTa|Cupid|DIANA|ElMMo3|MBStar|microrna.org|MirAncesTar|miRcode|miRDB|MirMAP|MirTar|miRTar2GO|Mirza-G|PACCMIT|RNA22|RNAhybrid|TargetRank|TargetScan
NFIB	O00712		hsa-miR-365a-3p	0.856146	20	Very High	BCmicrO|BiTargeting|CoMeTa|Cupid|DIANA|ElMMo3|MBStar|microrna.org|MirAncesTar|miRcode|miRDB|MirMAP|MirTar|miRTar2GO|Mirza-G|MultiMiTar|PACCMIT|RepTar|RNAhybrid|TargetScan
ZFC3H1	O60293		hsa-miR-130a-3p	0.855783	19	Very High	BCmicrO|CoMeTa|Cupid|DIANA|ElMMo3|MBStar|MAMI|microrna.org|MirAncesTar|miRDB|MirMAP|miRTar2GO|Mirza-G|MultiMiTar|PACCMIT|PicTar|RepTar|RNAhybrid|TargetScan
SLC1A2	P43004		hsa-miR-145-5p	0.855516	20	Very High	BCmicrO|BiTargeting|CoMeTa|ElMMo3|MBStar|MAMI|MirAncesTar|miRcode|miRDB|MirMAP|MirSNP|MirTar|Mirza-G|MultiMiTar|PACCMIT|PicTar|RepTar|RNAhybrid|TargetRank|TargetScan
PAFAH1B1	P43034		hsa-miR-130a-3p	0.855239	16	Very High	BCmicrO|CoMeTa|Cupid|DIANA|ElMMo3|MAMI|microrna.org|MirAncesTar|miRDB|MirMAP|MirSNP|miRTar2GO|MultiMiTar|PicTar|RNAhybrid|TargetScan
JAZF1	Q86VZ6		hsa-miR-133b	0.855185	19	Very High	BCmicrO|Cupid|DIANA|ElMMo3|MBStar|microrna.org|MirAncesTar|miRDB|MirMAP|MirTar|miRTar2GO|Mirza-G|PACCMIT|PicTar|RepTar|RNAhybrid|TargetRank|TargetScan|TargetSpy
LASP1	Q14847		hsa-miR-133b	0.855117	20	Very High	BCmicrO|BiTargeting|CoMeTa|Cupid|DIANA|ElMMo3|MAMI|microrna.org|MirAncesTar|miRDB|MirMAP|MirTar|miRTar2GO|Mirza-G|PACCMIT|RepTar|RNAhybrid|TargetRank|TargetScan|TargetSpy
SOBP	A7XYQ1		hsa-miR-133b	0.854893	18	Very High	BCmicrO|CoMeTa|DIANA|ElMMo3|microrna.org|MirAncesTar|miRDB|MirMAP|MirSNP|miRTar2GO|Mirza-G|PACCMIT|PicTar|RepTar|RNAhybrid|TargetRank|TargetScan|TargetSpy
NAA50	Q9GZZ1		hsa-miR-130a-3p	0.854447	17	Very High	BCmicrO|CoMeTa|Cupid|DIANA|ElMMo3|MBStar|microrna.org|MirAncesTar|miRDB|MirMAP|miRTar2GO|MultiMiTar|PACCMIT|PicTar|RepTar|RNAhybrid|TargetScan
CACHD1	Q5VU97		hsa-miR-145-5p	0.854286	18	Very High	BCmicrO|DIANA|ElMMo3|MAMI|microrna.org|MirAncesTar|miRcode|miRDB|MirMAP|MirTar|miRTar2GO|PACCMIT|PicTar|RepTar|RNA22|RNAhybrid|TargetRank|TargetScan
PEX5L	Q8IYB4		hsa-miR-133b	0.854166	18	Very High	BCmicrO|CoMeTa|DIANA|ElMMo3|MBStar|MAMI|microrna.org|MirAncesTar|miRDB|MirMAP|Mirza-G|PACCMIT|PicTar|RepTar|RNAhybrid|TargetRank|TargetScan|TargetSpy
FAM155B	O75949		hsa-miR-130a-3p	0.853508	16	Very High	BCmicrO|CoMeTa|Cupid|DIANA|ElMMo3|MAMI|microrna.org|MirAncesTar|miRDB|MirMAP|MirSNP|Mirza-G|MultiMiTar|PicTar|RepTar|TargetScan
NPTX1	Q15818		hsa-miR-130a-3p	0.853386	18	Very High	BCmicrO|CoMeTa|Cupid|DIANA|ElMMo3|GenMir++|MAMI|microrna.org|MirAncesTar|miRDB|MirMAP|miRTar2GO|Mirza-G|MultiMiTar|PACCMIT|RepTar|TargetRank|TargetScan
EFNB2	P52799		hsa-miR-130a-3p	0.85333	16	Very High	BCmicrO|CoMeTa|DIANA|ElMMo3|MBStar|MAMI|microrna.org|MirAncesTar|miRDB|MirMAP|Mirza-G|MultiMiTar|PACCMIT|PicTar|RepTar|TargetScan
NR3C2	P08235		hsa-miR-365a-3p	0.853317	21	Very High	BCmicrO|BiTargeting|CoMeTa|Cupid|DIANA|ElMMo3|MBStar|MAMI|microrna.org|MirAncesTar|miRcode|miRDB|MirMAP|MirTar|miRTar2GO|Mirza-G|PACCMIT|RepTar|RNAhybrid|TargetRank|TargetScan
KDM2B	Q8NHM5		hsa-miR-146a-5p	0.853038	19	Very High	BCmicrO|BiTargeting|Cupid|ElMMo3|MBStar|MAMI|microrna.org|MirAncesTar|mirbase|mirCoX|miRDB|MirTar|Mirza-G|PACCMIT|PicTar|RepTar|RNAhybrid|TargetRank|TargetScan
RTKN	Q9BST9		hsa-miR-145-5p	0.852905	19	Very High	BCmicrO|BiTargeting|Cupid|DIANA|ElMMo3|MBStar|MAMI|microrna.org|MirAncesTar|mirbase|miRcode|miRDB|MirMAP|MirTar|Mirza-G|PITA|RepTar|TargetRank|TargetScan
MBNL1	Q9NR56		hsa-miR-99a-5p	0.852828	17	Very High	BCmicrO|CoMeTa|Cupid|DIANA|ElMMo3|MBStar|MAMI|microrna.org|MirAncesTar|miRDB|MirMAP|miRTar2GO|Mirza-G|PACCMIT|PicTar|RNAhybrid|TargetScan
BCORL1	Q5H9F3		hsa-miR-146b-5p	0.852816	22	Very High	BCmicrO|BiTargeting|CoMeTa|DIANA|ElMMo3|MBStar|MAMI|microrna.org|MirAncesTar|miRcode|mirCoX|miRDB|MirMAP|MirTar|miRTar2GO|Mirza-G|MultiMiTar|RepTar|RNAhybrid|TargetRank|TargetScan|TargetSpy
FRMD6	Q96NE9		hsa-miR-130a-3p	0.852739	21	Very High	BCmicrO|BiTargeting|Cupid|DIANA|ElMMo3|MBStar|MAMI|microrna.org|MirAncesTar|mirbase|miRDB|MirMAP|MirTar|miRTar2GO|Mirza-G|MultiMiTar|PACCMIT|RepTar|RNAhybrid|TargetRank|TargetScan
MYO5A	Q9Y4I1		hsa-miR-145-5p	0.85267	19	Very High	BCmicrO|CoMeTa|Cupid|ElMMo3|MBStar|MAMI|microrna.org|MirAncesTar|miRcode|miRDB|MirMAP|MirTar|Mirza-G|MultiMiTar|PACCMIT|RepTar|RNAhybrid|TargetRank|TargetScan
HS3ST3B1	Q9Y662		hsa-miR-100-5p	0.852259	15	Very High	BCmicrO|CoMeTa|DIANA|ElMMo3|MAMI|microrna.org|MirAncesTar|miRcode|miRDB|MirMAP|Mirza-G|PACCMIT|PicTar|TargetRank|TargetScan
RMND5A	Q9H871		hsa-miR-130a-3p	0.851756	16	Very High	BCmicrO|CoMeTa|Cupid|DIANA|ElMMo3|MBStar|microrna.org|MirAncesTar|miRDB|MirMAP|MirTar|miRTar2GO|Mirza-G|MultiMiTar|PicTar|TargetScan
NCOA1	Q15788		hsa-miR-130a-3p	0.851717	21	Very High	BCmicrO|BiTargeting|CoMeTa|Cupid|DIANA|ElMMo3|MBStar|MAMI|microrna.org|MirAncesTar|miRDB|MirMAP|MirTar|miRTar2GO|Mirza-G|MultiMiTar|PACCMIT|RepTar|RNAhybrid|TargetRank|TargetScan
KMT2A	Q03164		hsa-miR-130a-3p	0.851595	20	Very High	BCmicrO|BiTargeting|CoMeTa|Cupid|DIANA|ElMMo3|MBStar|MAMI|microrna.org|MirAncesTar|miRDB|MirMAP|miRTar2GO|Mirza-G|MultiMiTar|PACCMIT|RepTar|RNAhybrid|TargetRank|TargetScan
MIER3	Q7Z3K6		hsa-miR-130a-3p	0.851264	17	Very High	BCmicrO|Cupid|DIANA|ElMMo3|MBStar|MAMI|microrna.org|MirAncesTar|miRDB|MirMAP|miRTar2GO|MultiMiTar|PACCMIT|PicTar|RepTar|RNAhybrid|TargetScan
CSMD1	Q96PZ7		hsa-miR-130a-3p	0.851214	17	Very High	BCmicrO|Cupid|DIANA|ElMMo3|MAMI|microrna.org|MirAncesTar|miRDB|MirMAP|Mirza-G|MultiMiTar|PACCMIT|PicTar|RepTar|RNAhybrid|TargetRank|TargetScan
ASAP2	O43150		hsa-miR-145-5p	0.851109	15	Very High	BCmicrO|CoMeTa|Cupid|ElMMo3|MBStar|MAMI|microrna.org|MirAncesTar|miRcode|miRDB|MirMAP|Mirza-G|PicTar|TargetRank|TargetScan
KBTBD8	Q8NFY9		hsa-miR-130a-3p	0.850852	19	Very High	BCmicrO|Cupid|DIANA|ElMMo3|MBStar|MAMI|microrna.org|MirAncesTar|miRDB|MirMAP|MirSNP|MirTar|miRTar2GO|Mirza-G|MultiMiTar|PACCMIT|RepTar|TargetRank|TargetScan
SOCS5	O75159		hsa-miR-130a-3p	0.850006	16	Very High	BCmicrO|CoMeTa|DIANA|ElMMo3|MBStar|microrna.org|MirAncesTar|miRDB|MirMAP|MirTar|Mirza-G|MultiMiTar|PACCMIT|PicTar|TargetRank|TargetScan
MPZL2	O60487		hsa-miR-145-5p	0.849955	17	Very High	BCmicrO|CoMeTa|ElMMo3|MAMI|microrna.org|MirAncesTar|miRcode|miRDB|MirMAP|MirTar|miRTar2GO|Mirza-G|PACCMIT|RepTar|RNAhybrid|TargetRank|TargetScan
YTHDF2	Q9Y5A9		hsa-miR-130a-3p	0.849677	19	Very High	BCmicrO|CoMeTa|Cupid|DIANA|ElMMo3|MBStar|MAMI|microrna.org|MirAncesTar|mirbase|miRDB|MirMAP|Mirza-G|MultiMiTar|PACCMIT|RepTar|RNA22|RNAhybrid|TargetScan
ADAMTS18	Q8TE60		hsa-miR-130a-3p	0.849205	17	Very High	BCmicrO|Cupid|DIANA|ElMMo3|MAMI|microrna.org|MirAncesTar|miRDB|MirMAP|MirTar|Mirza-G|MultiMiTar|PACCMIT|PicTar|RepTar|RNAhybrid|TargetScan
RASA2	Q15283		hsa-miR-145-5p	0.849057	13	Very High	BCmicrO|CoMeTa|ElMMo3|MAMI|microrna.org|MirAncesTar|miRcode|MirMAP|PACCMIT|PicTar|RepTar|RNAhybrid|TargetScan
ADCY2	Q08462		hsa-miR-130a-3p	0.848979	17	Very High	BCmicrO|BiTargeting|CoMeTa|DIANA|ElMMo3|MBStar|MAMI|MirAncesTar|miRDB|MirMAP|MirTar|Mirza-G|MultiMiTar|PACCMIT|PicTar|RepTar|TargetScan
MLLT6	P55198		hsa-miR-130a-3p	0.848966	18	Very High	BCmicrO|BiTargeting|Cupid|DIANA|ElMMo3|MBStar|MAMI|microrna.org|MirAncesTar|mirbase|MirMAP|miRTar2GO|Mirza-G|MultiMiTar|RepTar|RNAhybrid|TargetRank|TargetScan
SIX4	Q9UIU6		hsa-miR-365a-3p	0.848949	18	Very High	BCmicrO|Cupid|DIANA|ElMMo3|MBStar|MAMI|microrna.org|MirAncesTar|miRcode|miRDB|MirMAP|MirTar|miRTar2GO|Mirza-G|MultiMiTar|PACCMIT|RepTar|TargetScan
SPOPL	Q6IQ16		hsa-miR-130a-3p	0.84839	17	Very High	BCmicrO|Cupid|DIANA|ElMMo3|MBStar|microrna.org|MirAncesTar|miRDB|MirMAP|miRTar2GO|Mirza-G|MultiMiTar|PACCMIT|PicTar|RepTar|RNAhybrid|TargetScan
ADCYAP1	P18509		hsa-miR-133b	0.848374	17	Very High	BCmicrO|CoMeTa|DIANA|ElMMo3|MAMI|microrna.org|MirAncesTar|miRDB|MirMAP|MirTar|Mirza-G|PACCMIT|PicTar|RepTar|TargetRank|TargetScan|TargetSpy
ZNF423	Q2M1K9		hsa-miR-145-5p	0.84818	18	Very High	BCmicrO|CoMeTa|Cupid|DIANA|ElMMo3|MAMI|microrna.org|MirAncesTar|mirbase|miRcode|miRDB|MirMAP|Mirza-G|PACCMIT|PicTar|RepTar|RNAhybrid|TargetScan
PRKAA1	Q13131		hsa-miR-130a-3p	0.847367	19	Very High	BCmicrO|CoMeTa|Cupid|DIANA|ElMMo3|MBStar|MAMI|microrna.org|MirAncesTar|miRDB|MirMAP|MirTar|miRTar2GO|Mirza-G|MultiMiTar|RepTar|RNAhybrid|TargetRank|TargetScan
MAP3K12	Q12852		hsa-miR-130a-3p	0.847234	17	Very High	BCmicrO|CoMeTa|Cupid|DIANA|ElMMo3|GenMir++|MAMI|microrna.org|MirAncesTar|mirbase|MirMAP|miRTar2GO|Mirza-G|PACCMIT|RepTar|RNAhybrid|TargetScan
SLC44A1	Q8WWI5		hsa-miR-100-5p	0.847123	17	Very High	BCmicrO|Cupid|DIANA|ElMMo3|MBStar|MAMI|microrna.org|MirAncesTar|miRcode|miRDB|MirMAP|MirTar|miRTar2GO|Mirza-G|PicTar|RNAhybrid|TargetScan
PRRT2	Q7Z6L0		hsa-miR-133b	0.847061	17	Very High	BCmicrO|BiTargeting|DIANA|ElMMo3|MAMI|microrna.org|MirAncesTar|miRDB|MirMAP|MirTar|Mirza-G|PACCMIT|RepTar|RNAhybrid|TargetRank|TargetScan|TargetSpy
TMOD3	Q9NYL9		hsa-miR-133b	0.847059	18	Very High	BCmicrO|CoMeTa|Cupid|DIANA|ElMMo3|MBStar|MAMI|microrna.org|MirAncesTar|miRDB|MirMAP|MirTar|miRTar2GO|Mirza-G|PACCMIT|RNAhybrid|TargetRank|TargetScan
SZRD1	Q7Z422		hsa-miR-130a-3p	0.847056	19	Very High	BCmicrO|BiTargeting|CoMeTa|Cupid|DIANA|ElMMo3|MAMI|microrna.org|MirAncesTar|miRDB|MirMAP|MirSNP|MirTar|miRTar2GO|Mirza-G|RepTar|RNA22|RNAhybrid|TargetScan
ELF2	Q15723		hsa-miR-133b	0.846875	18	Very High	BCmicrO|BiTargeting|CoMeTa|Cupid|DIANA|ElMMo3|MAMI|microrna.org|MirAncesTar|mirbase|miRDB|MirMAP|Mirza-G|PACCMIT|PicTar|RepTar|RNAhybrid|TargetScan
CD69	Q07108		hsa-miR-130a-3p	0.846826	20	Very High	BCmicrO|CoMeTa|DIANA|ElMMo3|MBStar|MAMI|microrna.org|MirAncesTar|mirbase|miRDB|MirMAP|MirTar|miRTar2GO|Mirza-G|MultiMiTar|PACCMIT|RepTar|RNAhybrid|TargetRank|TargetScan
MTMR9	Q96QG7		hsa-miR-130a-3p	0.846083	19	Very High	BCmicrO|CoMeTa|Cupid|DIANA|ElMMo3|MBStar|microrna.org|MirAncesTar|miRDB|MirMAP|MirSNP|MirTar|miRTar2GO|Mirza-G|MultiMiTar|RepTar|RNAhybrid|TargetRank|TargetScan
CELF6	Q96J87		hsa-miR-133b	0.846039	16	Very High	BCmicrO|DIANA|ElMMo3|MBStar|MAMI|microrna.org|MirAncesTar|miRDB|MirMAP|Mirza-G|PACCMIT|PicTar|RepTar|RNAhybrid|TargetRank|TargetScan
PSD3	Q9NYI0		hsa-miR-145-5p	0.845704	18	Very High	BCmicrO|CoMeTa|ElMMo3|MBStar|MAMI|MirAncesTar|miRcode|miRDB|MirMAP|miRTar2GO|Mirza-G|MultiMiTar|PACCMIT|PicTar|RepTar|RNAhybrid|TargetRank|TargetScan
TESK2	Q96S53		hsa-miR-130a-3p	0.845695	16	Very High	BCmicrO|CoMeTa|Cupid|ElMMo3|MAMI|microrna.org|MirAncesTar|miRDB|MirMAP|miRTar2GO|Mirza-G|MultiMiTar|PicTar|RepTar|RNAhybrid|TargetScan
CARMIL1	Q5VZK9		hsa-miR-145-5p	0.845624	18	Very High	BCmicrO|CoMeTa|Cupid|DIANA|ElMMo3|MAMI|microrna.org|MirAncesTar|mirbase|miRcode|miRDB|MirMAP|miRTar2GO|Mirza-G|PicTar|RepTar|RNAhybrid|TargetScan
DUSP6	Q16828		hsa-miR-145-5p	0.845566	19	Very High	BCmicrO|CoMeTa|Cupid|ElMMo3|MBStar|MAMI|microrna.org|MirAncesTar|miRcode|miRDB|MirMAP|MirTar|miRTar2GO|Mirza-G|PACCMIT|RepTar|RNAhybrid|TargetRank|TargetScan
EIF4B	P23588		hsa-miR-145-5p	0.845354	19	Very High	BCmicrO|BiTargeting|CoMeTa|ElMMo3|GenMir++|MAMI|microrna.org|MirAncesTar|miRcode|miRDB|MirMAP|MirTar|Mirza-G|MultiMiTar|PACCMIT|PITA|RepTar|RNAhybrid|TargetScan
NME7	Q9Y5B8		hsa-miR-130a-3p	0.845241	19	Very High	BCmicrO|CoMeTa|Cupid|DIANA|ElMMo3|MBStar|MAMI|microrna.org|MirAncesTar|mirbase|miRDB|MirMAP|Mirza-G|MultiMiTar|PACCMIT|PicTar|RepTar|RNAhybrid|TargetScan
RBBP8	Q99708		hsa-miR-130a-3p	0.845181	21	Very High	BCmicrO|BiTargeting|CoMeTa|Cupid|DIANA|ElMMo3|MBStar|MAMI|microrna.org|MirAncesTar|mirbase|miRDB|MirMAP|miRTar2GO|Mirza-G|MultiMiTar|PACCMIT|RepTar|RNAhybrid|TargetRank|TargetScan
MAFB	Q9Y5Q3		hsa-miR-130a-3p	0.844908	16	Very High	BCmicrO|CoMeTa|DIANA|ElMMo3|MBStar|microrna.org|MirAncesTar|miRDB|MirMAP|MirTar|Mirza-G|MultiMiTar|PicTar|RepTar|TargetRank|TargetScan
SYT1	P21579		hsa-miR-133b	0.844899	16	Very High	BCmicrO|CoMeTa|Cupid|DIANA|ElMMo3|MAMI|microrna.org|MirAncesTar|miRDB|MirMAP|PACCMIT|PicTar|RepTar|RNAhybrid|TargetScan|TargetSpy
SECISBP2L	Q93073		hsa-miR-130a-3p	0.84449	17	Very High	BCmicrO|BiTargeting|CoMeTa|Cupid|DIANA|ElMMo3|MBStar|microrna.org|MirAncesTar|miRDB|MirMAP|MirTar|miRTar2GO|Mirza-G|MultiMiTar|RNAhybrid|TargetScan
AGO2-ARGONAUTE 2	Q9UKV8		hsa-miR-99a-5p	0.844229	16	Very High	BCmicrO|CoMeTa|ElMMo3|MBStar|MAMI|microrna.org|MirAncesTar|mirbase|miRDB|MirMAP|Mirza-G|PACCMIT|PicTar|RNAhybrid|TargetRank|TargetScan
MED12L	Q86YW9		hsa-miR-133b	0.843862	16	Very High	BCmicrO|Cupid|DIANA|ElMMo3|MAMI|microrna.org|MirAncesTar|miRDB|MirMAP|miRTar2GO|Mirza-G|PACCMIT|PicTar|RNAhybrid|TargetRank|TargetScan
USP3	Q9Y6I4		hsa-miR-146b-5p	0.843535	23	Very High	BCmicrO|BiTargeting|CoMeTa|Cupid|DIANA|ElMMo3|MBStar|MAMI|microrna.org|MirAncesTar|miRcode|mirCoX|miRDB|MirMAP|MirTar|miRTar2GO|Mirza-G|MultiMiTar|PACCMIT|RepTar|RNAhybrid|TargetRank|TargetScan
SGK1	O00141		hsa-miR-365a-3p	0.843434	19	Very High	BCmicrO|CoMeTa|Cupid|ElMMo3|MBStar|MAMI|microrna.org|MirAncesTar|mirbase|miRcode|miRDB|MirMAP|MirTar|Mirza-G|PACCMIT|RepTar|RNAhybrid|TargetRank|TargetScan
SOS2	Q07890		hsa-miR-130a-3p	0.843372	18	Very High	BCmicrO|CoMeTa|Cupid|DIANA|ElMMo3|MBStar|microrna.org|MirAncesTar|mirbase|miRDB|MirMAP|MirTar|Mirza-G|MultiMiTar|RepTar|RNAhybrid|TargetRank|TargetScan
CACUL1	Q86Y37		hsa-miR-133b	0.843351	15	Very High	BCmicrO|BiTargeting|DIANA|ElMMo3|MAMI|MirAncesTar|miRDB|MirMAP|miRTar2GO|Mirza-G|PicTar|RepTar|RNAhybrid|TargetScan|TargetSpy
PTEN	P60484		hsa-miR-130a-3p	0.843287	18	Very High	BCmicrO|CoMeTa|Cupid|DIANA|ElMMo3|MBStar|microrna.org|MirAncesTar|MirMAP|MirTar|miRTar2GO|Mirza-G|MultiMiTar|PACCMIT|RepTar|RNAhybrid|TargetRank|TargetScan
CBFB	Q13951		hsa-miR-145-5p	0.842962	18	Very High	BCmicrO|CoMeTa|Cupid|ElMMo3|MBStar|MAMI|microrna.org|MirAncesTar|miRcode|miRDB|MirMAP|MirTar|Mirza-G|PACCMIT|RepTar|RNAhybrid|TargetRank|TargetScan
PSAP	P07602		hsa-miR-130a-3p	0.842798	20	Very High	BCmicrO|CoMeTa|DIANA|ElMMo3|MBStar|MAMI|microrna.org|MirAncesTar|mirbase|miRDB|MirMAP|MirSNP|MirTar|miRTar2GO|MultiMiTar|PACCMIT|RepTar|RNAhybrid|TargetRank|TargetScan
AFF1	P51825		hsa-miR-374b-5p	0.842715	16	Very High	BCmicrO|CoMeTa|Cupid|DIANA|ElMMo3|MBStar|microrna.org|MirAncesTar|miRDB|MirMAP|MirTar|miRTar2GO|Mirza-G|PACCMIT|TargetRank|TargetScan
SEC23IP	Q9Y6Y8		hsa-miR-146a-5p	0.842643	21	Very High	BCmicrO|CoMeTa|Cupid|DIANA|ElMMo3|MBStar|MAMI|microrna.org|MirAncesTar|mirCoX|miRDB|MirMAP|MirSNP|MirTar|miRTar2GO|Mirza-G|MultiMiTar|PACCMIT|RNAhybrid|TargetRank|TargetScan
IER3IP1	Q9Y5U9		hsa-miR-130a-3p	0.842577	18	Very High	BCmicrO|CoMeTa|Cupid|DIANA|ElMMo3|MBStar|MAMI|microrna.org|MirAncesTar|miRDB|MirMAP|MirTar|miRTar2GO|Mirza-G|MultiMiTar|RepTar|TargetRank|TargetScan
SKP1	P63208		hsa-miR-145-5p	0.842457	18	Very High	BCmicrO|BiTargeting|CoMeTa|DIANA|ElMMo3|MAMI|microrna.org|MirAncesTar|mirbase|miRcode|miRDB|MirMAP|MirTar|Mirza-G|RepTar|RNAhybrid|TargetRank|TargetScan
SOX11	P35716		hsa-miR-145-5p	0.842391	19	Very High	BCmicrO|CoMeTa|ElMMo3|MBStar|MAMI|microrna.org|MirAncesTar|miRcode|miRDB|MirMAP|MirSNP|MirTar|miRTar2GO|Mirza-G|MultiMiTar|PACCMIT|RepTar|TargetRank|TargetScan
MAF	O75444		hsa-miR-130a-3p	0.842387	20	Very High	BCmicrO|BiTargeting|CoMeTa|Cupid|DIANA|ElMMo3|MBStar|microrna.org|MirAncesTar|miRDB|MirMAP|MirSNP|miRTar2GO|Mirza-G|MultiMiTar|PACCMIT|RepTar|RNAhybrid|TargetRank|TargetScan
MECP2	P51608		hsa-miR-130a-3p	0.842383	18	Very High	BCmicrO|CoMeTa|Cupid|DIANA|ElMMo3|MAMI|MirAncesTar|miRDB|MirMAP|MirTar|miRTar2GO|Mirza-G|MultiMiTar|PACCMIT|RepTar|RNAhybrid|TargetRank|TargetScan
HOXC8	P31273		hsa-miR-130a-3p	0.842254	17	Very High	BCmicrO|CoMeTa|Cupid|DIANA|ElMMo3|microrna.org|MirAncesTar|miRDB|MirMAP|MirSNP|MirTar|miRTar2GO|Mirza-G|MultiMiTar|PicTar|RepTar|TargetScan
MET	P08581		hsa-miR-130a-3p	0.841804	20	Very High	BCmicrO|BiTargeting|CoMeTa|DIANA|ElMMo3|MBStar|MAMI|microrna.org|MirAncesTar|mirbase|miRDB|MirMAP|MirSNP|MirTar|Mirza-G|MultiMiTar|RepTar|RNAhybrid|TargetRank|TargetScan
ADAM17	P78536		hsa-miR-145-5p	0.841678	19	Very High	BCmicrO|CoMeTa|ElMMo3|GenMir++|MBStar|MAMI|microrna.org|MirAncesTar|miRcode|miRDB|MirMAP|MirTar|miRTar2GO|Mirza-G|PACCMIT|RepTar|RNAhybrid|TargetRank|TargetScan
SET	Q01105		hsa-miR-145-5p	0.84159	13	Very High	BCmicrO|Cupid|GenMir++|MAMI|microrna.org|MirAncesTar|miRcode|MirMAP|miRTar2GO|Mirza-G|RepTar|RNAhybrid|TargetScan
USP32	Q8NFA0		hsa-miR-130a-3p	0.841492	14	Very High	BCmicrO|CoMeTa|Cupid|ElMMo3|MAMI|microrna.org|MirAncesTar|miRDB|Mirza-G|MultiMiTar|PACCMIT|PicTar|RNAhybrid|TargetScan
RBM25	P49756		hsa-miR-130a-3p	0.841037	18	Very High	BCmicrO|CoMeTa|Cupid|DIANA|ElMMo3|MBStar|microrna.org|MirAncesTar|mirbase|miRDB|MirMAP|MirTar|miRTar2GO|Mirza-G|MultiMiTar|RNAhybrid|TargetRank|TargetScan
CERS2	Q96G23		hsa-miR-133b	0.840597	18	Very High	BCmicrO|BiTargeting|CoMeTa|Cupid|DIANA|ElMMo3|MAMI|microrna.org|MirAncesTar|miRDB|MirMAP|miRTar2GO|Mirza-G|RNA22|RNAhybrid|TargetRank|TargetScan|TargetSpy
BTF3L4	Q96K17		hsa-miR-130a-3p	0.839898	17	Very High	BCmicrO|Cupid|DIANA|ElMMo3|MBStar|MAMI|microrna.org|MirAncesTar|miRDB|MirMAP|miRTar2GO|Mirza-G|MultiMiTar|PACCMIT|RNA22|RNAhybrid|TargetScan
PHOX2B	Q99453		hsa-miR-146a-5p	0.839759	18	Very High	BCmicrO|BiTargeting|CoMeTa|Cupid|DIANA|ElMMo3|GenMir++|MBStar|MAMI|MirAncesTar|mirCoX|MirMAP|Mirza-G|MultiMiTar|PicTar|RepTar|RNAhybrid|TargetScan
ATP11A	P98196		hsa-miR-130a-3p	0.839568	20	Very High	BCmicrO|CoMeTa|Cupid|DIANA|ElMMo3|MBStar|MAMI|microrna.org|MirAncesTar|miRDB|MirMAP|MirSNP|miRTar2GO|Mirza-G|MultiMiTar|PACCMIT|RepTar|RNAhybrid|TargetRank|TargetScan
RFX7	Q2KHR2		hsa-miR-130a-3p	0.839422	18	Very High	BCmicrO|CoMeTa|Cupid|DIANA|ElMMo3|microrna.org|MirAncesTar|miRDB|MirMAP|MirTar|miRTar2GO|Mirza-G|MultiMiTar|PACCMIT|RepTar|RNAhybrid|TargetRank|TargetScan
PTBP3	O95758		hsa-miR-133b	0.839225	20	Very High	BCmicrO|CoMeTa|Cupid|DIANA|ElMMo3|MBStar|microrna.org|MirAncesTar|miRDB|MirMAP|MirTar|miRTar2GO|Mirza-G|MultiMiTar|PACCMIT|RepTar|RNAhybrid|TargetRank|TargetScan|TargetSpy
GPM6A	P51674		hsa-miR-133b	0.839205	19	Very High	BCmicrO|CoMeTa|Cupid|DIANA|ElMMo3|MBStar|MAMI|microrna.org|MirAncesTar|miRDB|MirMAP|MirTar|Mirza-G|PACCMIT|RepTar|RNAhybrid|TargetRank|TargetScan|TargetSpy
ZFP91	Q96JP5		hsa-miR-130a-3p	0.839149	16	Very High	BCmicrO|Cupid|DIANA|ElMMo3|MBStar|MAMI|microrna.org|MirAncesTar|miRDB|MirMAP|miRTar2GO|Mirza-G|MultiMiTar|PicTar|TargetRank|TargetScan
GDA	Q9Y2T3		hsa-miR-130a-3p	0.839148	19	Very High	BCmicrO|Cupid|DIANA|ElMMo3|MBStar|MAMI|microrna.org|MirAncesTar|miRDB|MirMAP|MirTar|miRTar2GO|Mirza-G|MultiMiTar|PACCMIT|RepTar|RNAhybrid|TargetRank|TargetScan
GPCPD1	Q9NPB8		hsa-miR-130a-3p	0.839098	17	Very High	BCmicrO|Cupid|DIANA|ElMMo3|MBStar|microrna.org|MirAncesTar|miRDB|MirMAP|miRTar2GO|Mirza-G|MultiMiTar|PACCMIT|PicTar|RepTar|RNAhybrid|TargetScan
GRB10	Q13322		hsa-miR-145-5p	0.839013	23	Very High	BCmicrO|BiTargeting|CoMeTa|DIANA|ElMMo3|MBStar|MAMI|microrna.org|MirAncesTar|miRcode|miRDB|MirMAP|MirSNP|MirTar|miRTar2GO|Mirza-G|MultiMiTar|PACCMIT|PITA|RepTar|RNAhybrid|TargetRank|TargetScan
FXR1	P51114		hsa-miR-130a-3p	0.838997	16	Very High	BCmicrO|CoMeTa|DIANA|ElMMo3|MBStar|MAMI|microrna.org|MirAncesTar|miRDB|MirMAP|MirTar|miRTar2GO|Mirza-G|PACCMIT|RNAhybrid|TargetScan
NRBF2	Q96F24		hsa-miR-130a-3p	0.838875	21	Very High	BCmicrO|BiTargeting|CoMeTa|Cupid|DIANA|ElMMo3|MBStar|MAMI|microrna.org|MirAncesTar|miRDB|MirMAP|MirTar|miRTar2GO|Mirza-G|MultiMiTar|PACCMIT|RepTar|RNAhybrid|TargetRank|TargetScan
GABARAPL2	P60520		hsa-miR-145-5p	0.838801	17	Very High	BCmicrO|CoMeTa|DIANA|ElMMo3|MAMI|microrna.org|MirAncesTar|miRcode|miRDB|MirMAP|MirTar|miRTar2GO|Mirza-G|PACCMIT|RNAhybrid|TargetRank|TargetScan
BRWD1	Q9NSI6		hsa-miR-130a-3p	0.838594	19	Very High	BCmicrO|CoMeTa|Cupid|DIANA|ElMMo3|MBStar|MAMI|microrna.org|MirAncesTar|miRDB|MirMAP|MirTar|miRTar2GO|Mirza-G|MultiMiTar|PACCMIT|RepTar|RNAhybrid|TargetScan
KIAA0355	O15063		hsa-miR-145-5p	0.838439	16	Very High	BCmicrO|BiTargeting|ElMMo3|MBStar|MAMI|microrna.org|MirAncesTar|miRcode|miRDB|MirMAP|Mirza-G|PACCMIT|PicTar|RepTar|TargetRank|TargetScan
TRIB2	Q92519		hsa-miR-99a-5p	0.838361	17	Very High	BCmicrO|CoMeTa|DIANA|ElMMo3|MAMI|microrna.org|MirAncesTar|mirbase|miRDB|MirMAP|miRTar2GO|Mirza-G|PACCMIT|PicTar|RNAhybrid|TargetRank|TargetScan
NHS	Q6T4R5		hsa-miR-130a-3p	0.838277	16	Very High	BCmicrO|Cupid|DIANA|ElMMo3|MBStar|microrna.org|MirAncesTar|miRDB|MirMAP|Mirza-G|MultiMiTar|PACCMIT|PicTar|RepTar|TargetRank|TargetScan
CAMK2D	Q13557		hsa-miR-145-5p	0.838168	17	Very High	BCmicrO|CoMeTa|DIANA|ElMMo3|GenMir++|MAMI|microrna.org|MirAncesTar|miRcode|miRDB|MirMAP|miRTar2GO|Mirza-G|RepTar|RNAhybrid|TargetRank|TargetScan
SNIP1	Q8TAD8		hsa-miR-130a-3p	0.837495	18	Very High	BCmicrO|CoMeTa|Cupid|DIANA|ElMMo3|MBStar|MAMI|microrna.org|MirAncesTar|miRDB|MirMAP|MirTar|miRTar2GO|Mirza-G|MultiMiTar|PACCMIT|RepTar|TargetScan
MIGA1	Q8NAN2		hsa-miR-130a-3p	0.836773	19	Very High	BCmicrO|Cupid|DIANA|ElMMo3|MBStar|MAMI|microrna.org|MirAncesTar|miRDB|MirMAP|MirTar|miRTar2GO|Mirza-G|MultiMiTar|PACCMIT|RepTar|RNA22|TargetRank|TargetScan
TFDP1	Q14186		hsa-miR-374b-5p	0.836344	16	Very High	BCmicrO|CoMeTa|Cupid|DIANA|ElMMo3|MBStar|microrna.org|MirAncesTar|mirbase|MirMAP|MirTar|Mirza-G|PACCMIT|RNAhybrid|TargetRank|TargetScan
LHFPL2	Q6ZUX7		hsa-miR-145-5p	0.836241	17	Very High	BCmicrO|CoMeTa|DIANA|ElMMo3|GenMir++|MBStar|MAMI|MirAncesTar|miRcode|miRDB|MirMAP|miRTar2GO|Mirza-G|MultiMiTar|RepTar|TargetRank|TargetScan
ATP6V1B2	P21281		hsa-miR-130a-3p	0.836233	18	Very High	BCmicrO|BiTargeting|CoMeTa|DIANA|ElMMo3|GenMir++|MBStar|MAMI|microrna.org|MirAncesTar|miRDB|MirMAP|MirTar|miRTar2GO|Mirza-G|MultiMiTar|RepTar|RNAhybrid
OSBPL11	Q9BXB4		hsa-miR-130a-3p	0.835976	17	Very High	BCmicrO|CoMeTa|DIANA|ElMMo3|MBStar|microrna.org|MirAncesTar|miRDB|MirMAP|miRTar2GO|Mirza-G|MultiMiTar|PACCMIT|PicTar|RepTar|RNAhybrid|TargetRank
NDRG1	Q92597		hsa-miR-133b	0.835124	19	Very High	BCmicrO|BiTargeting|CoMeTa|DIANA|ElMMo3|MAMI|microrna.org|MirAncesTar|mirbase|miRDB|MirMAP|miRTar2GO|Mirza-G|PACCMIT|PicTar|RepTar|RNAhybrid|TargetRank|TargetScan
CSMD3	Q7Z407		hsa-miR-145-5p	0.835062	16	Very High	BCmicrO|Cupid|ElMMo3|MBStar|MAMI|microrna.org|MirAncesTar|miRcode|miRDB|MirMAP|Mirza-G|PACCMIT|PicTar|RepTar|RNAhybrid|TargetScan
ACBD5	Q5T8D3		hsa-miR-130a-3p	0.8348	18	Very High	BCmicrO|Cupid|DIANA|ElMMo3|MBStar|MAMI|microrna.org|MirAncesTar|mirbase|miRDB|MirMAP|miRTar2GO|Mirza-G|MultiMiTar|PACCMIT|RNAhybrid|TargetRank|TargetScan
HS3ST3B1	Q9Y662		hsa-miR-99a-5p	0.834602	14	Very High	BCmicrO|CoMeTa|DIANA|ElMMo3|MAMI|microrna.org|MirAncesTar|miRDB|MirMAP|Mirza-G|PACCMIT|PicTar|TargetRank|TargetScan
HABP4	Q5JVS0		hsa-miR-130a-3p	0.834478	18	Very High	BCmicrO|CoMeTa|DIANA|ElMMo3|MBStar|MAMI|microrna.org|MirAncesTar|miRDB|MirMAP|MirTar|miRTar2GO|Mirza-G|MultiMiTar|RepTar|RNAhybrid|TargetRank|TargetScan
MPP5	Q8N3R9		hsa-miR-145-5p	0.834437	19	Very High	BCmicrO|CoMeTa|Cupid|ElMMo3|MBStar|MAMI|microrna.org|MirAncesTar|miRcode|miRDB|MirMAP|MirTar|Mirza-G|PACCMIT|PITA|RepTar|RNAhybrid|TargetRank|TargetScan
ELMO1	Q92556		hsa-miR-145-5p	0.834259	15	Very High	BCmicrO|CoMeTa|ElMMo3|MBStar|microrna.org|MirAncesTar|miRcode|miRDB|MirMAP|MirTar|PicTar|RepTar|RNAhybrid|TargetRank|TargetScan
MED13	Q9UHV7		hsa-miR-145-5p	0.834163	17	Very High	BCmicrO|CoMeTa|Cupid|ElMMo3|MBStar|microrna.org|MirAncesTar|miRcode|miRDB|MirMAP|MirTar|Mirza-G|PACCMIT|RepTar|RNAhybrid|TargetRank|TargetScan
LMTK2	Q8IWU2		hsa-miR-130a-3p	0.83395	19	Very High	BCmicrO|CoMeTa|Cupid|DIANA|ElMMo3|MBStar|MAMI|microrna.org|MirAncesTar|miRDB|MirMAP|MirSNP|MirTar|miRTar2GO|Mirza-G|MultiMiTar|PicTar|RepTar|TargetScan
EPHA7	Q15375		hsa-miR-133b	0.833721	16	Very High	BCmicrO|CoMeTa|DIANA|ElMMo3|MBStar|MAMI|microrna.org|MirAncesTar|miRDB|MirMAP|PicTar|RepTar|RNAhybrid|TargetRank|TargetScan|TargetSpy
C5orf30	Q96GV9		hsa-miR-130a-3p	0.833243	20	Very High	BCmicrO|CoMeTa|Cupid|DIANA|ElMMo3|MBStar|microrna.org|MirAncesTar|miRDB|MirMAP|MirSNP|MirTar|miRTar2GO|Mirza-G|MultiMiTar|PACCMIT|RepTar|RNAhybrid|TargetRank|TargetScan
ZC3H11A	O75152		hsa-miR-133b	0.832998	20	Very High	BCmicrO|CoMeTa|Cupid|DIANA|ElMMo3|MBStar|microrna.org|MirAncesTar|miRDB|MirMAP|MirTar|miRTar2GO|Mirza-G|PACCMIT|RepTar|RNA22|RNAhybrid|TargetRank|TargetScan|TargetSpy
CFL2	Q9Y281		hsa-miR-145-5p	0.832159	16	Very High	BCmicrO|BiTargeting|Cupid|ElMMo3|MBStar|MAMI|microrna.org|MirAncesTar|miRcode|miRDB|MirMAP|Mirza-G|PACCMIT|PicTar|RNAhybrid|TargetScan
USP32	Q8NFA0		hsa-miR-133b	0.83215	18	Very High	BCmicrO|CoMeTa|Cupid|DIANA|ElMMo3|MAMI|microrna.org|MirAncesTar|miRDB|MirTar|miRTar2GO|Mirza-G|PACCMIT|PicTar|RepTar|RNAhybrid|TargetRank|TargetScan
HS2ST1	Q7LGA3		hsa-miR-133b	0.832118	19	Very High	BCmicrO|CoMeTa|Cupid|DIANA|ElMMo3|MBStar|MAMI|microrna.org|MirAncesTar|miRDB|MirMAP|miRTar2GO|Mirza-G|PACCMIT|RepTar|RNAhybrid|TargetRank|TargetScan|TargetSpy
QKI	Q96PU8		hsa-miR-145-5p	0.831979	18	Very High	BCmicrO|CoMeTa|ElMMo3|MBStar|MAMI|microrna.org|MirAncesTar|miRcode|miRDB|MirMAP|MirSNP|MirTar|Mirza-G|PACCMIT|RepTar|RNAhybrid|TargetRank|TargetScan
SOCS6	O14544		hsa-miR-130a-3p	0.831869	15	Very High	BCmicrO|CoMeTa|Cupid|ElMMo3|MAMI|miRDB|MirMAP|MirSNP|miRTar2GO|MultiMiTar|PACCMIT|PicTar|RepTar|RNAhybrid|TargetScan
RAB34	P0DI83		hsa-miR-130a-3p	0.831389	19	Very High	BCmicrO|Cupid|DIANA|ElMMo3|MBStar|MAMI|microrna.org|MirAncesTar|mirbase|miRDB|MirMAP|MirTar|miRTar2GO|Mirza-G|MultiMiTar|PACCMIT|RepTar|RNAhybrid|TargetScan
ZNF148	Q9UQR1		hsa-miR-365a-3p	0.831326	19	Very High	BCmicrO|CoMeTa|Cupid|DIANA|ElMMo3|microrna.org|MirAncesTar|miRcode|miRDB|MirMAP|MirTar|miRTar2GO|Mirza-G|MultiMiTar|PACCMIT|RepTar|RNAhybrid|TargetRank|TargetScan
LIMD2	Q9BT23		hsa-miR-130a-3p	0.831175	17	Very High	BCmicrO|CoMeTa|Cupid|DIANA|ElMMo3|MAMI|MirAncesTar|miRDB|MirMAP|Mirza-G|MultiMiTar|PACCMIT|PicTar|RepTar|RNAhybrid|TargetRank|TargetScan
SYT1	P21579		hsa-miR-130a-3p	0.831025	13	Very High	BCmicrO|CoMeTa|DIANA|ElMMo3|MBStar|MAMI|microrna.org|MirAncesTar|MirMAP|miRTar2GO|MultiMiTar|PicTar|RNAhybrid
UCP3	P55916		hsa-miR-130a-3p	0.830852	18	Very High	BCmicrO|CoMeTa|Cupid|DIANA|ElMMo3|MAMI|microrna.org|MirAncesTar|miRDB|MirMAP|MirTar|Mirza-G|MultiMiTar|PACCMIT|RepTar|RNAhybrid|TargetRank|TargetScan
TBC1D15	Q8TC07		hsa-miR-145-5p	0.830212	18	Very High	BCmicrO|CoMeTa|DIANA|ElMMo3|MBStar|MAMI|microrna.org|MirAncesTar|miRcode|miRDB|MirMAP|MirTar|miRTar2GO|Mirza-G|RepTar|RNAhybrid|TargetRank|TargetScan
CCND2	P30279		hsa-miR-145-5p	0.829716	17	Very High	BCmicrO|CoMeTa|DIANA|ElMMo3|MBStar|MAMI|MirAncesTar|miRcode|MirMAP|miRTar2GO|Mirza-G|MultiMiTar|PicTar|RepTar|RNAhybrid|TargetRank|TargetScan
TGFBR2	P37173		hsa-miR-130a-3p	0.829695	18	Very High	BCmicrO|BiTargeting|CoMeTa|DIANA|ElMMo3|MBStar|microrna.org|MirAncesTar|miRDB|MirMAP|MirSNP|MirTar|miRTar2GO|Mirza-G|MultiMiTar|RepTar|TargetRank|TargetScan
WNT1	P04628		hsa-miR-130a-3p	0.829387	18	Very High	BCmicrO|CoMeTa|Cupid|ElMMo3|GenMir++|MBStar|MAMI|microrna.org|MirAncesTar|miRDB|MirTar|Mirza-G|MultiMiTar|PACCMIT|RepTar|RNAhybrid|TargetRank|TargetScan
PREX1	Q8TCU6		hsa-miR-133b	0.829262	16	Very High	BCmicrO|BiTargeting|DIANA|ElMMo3|MAMI|microrna.org|MirAncesTar|mirbase|MirMAP|miRTar2GO|Mirza-G|PACCMIT|PicTar|RepTar|RNAhybrid|TargetScan
AKAP9	Q99996		hsa-miR-145-5p	0.829253	18	Very High	BCmicrO|BiTargeting|CoMeTa|Cupid|ElMMo3|MAMI|microrna.org|MirAncesTar|miRcode|miRDB|MirMAP|MirTar|Mirza-G|PACCMIT|RepTar|RNAhybrid|TargetRank|TargetScan
UBE3B	Q7Z3V4		hsa-miR-130a-3p	0.829106	19	Very High	BCmicrO|BiTargeting|CoMeTa|Cupid|ElMMo3|MBStar|MAMI|microrna.org|MirAncesTar|miRDB|MirMAP|MirTar|miRTar2GO|Mirza-G|MultiMiTar|RepTar|RNAhybrid|TargetRank|TargetScan
PIK3R3	Q92569		hsa-miR-365a-3p	0.828962	22	Very High	BCmicrO|BiTargeting|CoMeTa|DIANA|ElMMo3|MBStar|MAMI|microrna.org|MirAncesTar|mirbase|miRcode|miRDB|MirMAP|MirSNP|MirTar|miRTar2GO|Mirza-G|MultiMiTar|PACCMIT|RepTar|TargetRank|TargetScan
ARL8B	Q9NVJ2		hsa-miR-130a-3p	0.828732	16	Very High	BCmicrO|CoMeTa|DIANA|ElMMo3|microrna.org|MirAncesTar|miRDB|MirMAP|MirSNP|miRTar2GO|Mirza-G|MultiMiTar|PicTar|RepTar|RNAhybrid|TargetRank
WASL	O00401		hsa-miR-130a-3p	0.828695	18	Very High	BCmicrO|BiTargeting|CoMeTa|Cupid|DIANA|ElMMo3|MBStar|microrna.org|MirAncesTar|miRDB|MirMAP|MirTar|miRTar2GO|Mirza-G|MultiMiTar|PACCMIT|RepTar|TargetScan
LRRC7	Q96NW7		hsa-miR-133b	0.828513	17	Very High	BCmicrO|Cupid|DIANA|ElMMo3|MBStar|MAMI|microrna.org|MirAncesTar|mirbase|MirMAP|Mirza-G|PACCMIT|PicTar|RepTar|RNA22|RNAhybrid|TargetScan
NSD3	Q9BZ95		hsa-miR-130a-3p	0.827737	19	Very High	BCmicrO|BiTargeting|CoMeTa|Cupid|DIANA|ElMMo3|MAMI|microrna.org|MirAncesTar|MirMAP|MirTar|miRTar2GO|Mirza-G|MultiMiTar|PACCMIT|RepTar|RNAhybrid|TargetRank|TargetScan
FBXW2	Q9UKT8		hsa-miR-146b-5p	0.827482	21	Very High	BCmicrO|BiTargeting|CoMeTa|DIANA|ElMMo3|MBStar|MAMI|MirAncesTar|mirbase|miRcode|mirCoX|miRDB|MirMAP|MirTar|Mirza-G|MultiMiTar|PACCMIT|RepTar|TargetRank|TargetScan|TargetSpy
ERBB4	Q15303		hsa-miR-145-5p	0.827331	20	Very High	BCmicrO|BiTargeting|CoMeTa|Cupid|ElMMo3|MBStar|MAMI|microrna.org|MirAncesTar|miRcode|miRDB|MirMAP|MirSNP|MirTar|Mirza-G|MultiMiTar|PACCMIT|RepTar|TargetRank|TargetScan
APPBP2	Q92624		hsa-miR-145-5p	0.827328	16	Very High	BCmicrO|CoMeTa|ElMMo3|MBStar|MAMI|MirAncesTar|miRcode|miRDB|MirMAP|miRTar2GO|Mirza-G|MultiMiTar|PicTar|RepTar|RNAhybrid|TargetScan
CELF4	Q9BZC1		hsa-miR-133b	0.8273	17	Very High	BCmicrO|DIANA|ElMMo3|MBStar|MAMI|microrna.org|MirAncesTar|mirbase|miRDB|MirMAP|MirTar|Mirza-G|PACCMIT|RepTar|RNAhybrid|TargetRank|TargetScan
DICER1	Q9UPY3		hsa-miR-130a-3p	0.826267	19	Very High	BCmicrO|BiTargeting|CoMeTa|Cupid|DIANA|ElMMo3|MBStar|microrna.org|MirAncesTar|miRDB|MirMAP|MirSNP|MirTar|Mirza-G|MultiMiTar|RepTar|RNAhybrid|TargetRank|TargetScan
NFAT5	O94916		hsa-miR-133b	0.826264	17	Very High	BCmicrO|CoMeTa|DIANA|ElMMo3|MBStar|MAMI|MirAncesTar|miRDB|MirMAP|miRTar2GO|MultiMiTar|PACCMIT|PicTar|RepTar|RNAhybrid|TargetRank|TargetScan
MID1IP1	Q9NPA3		hsa-miR-130a-3p	0.826051	20	Very High	BCmicrO|CoMeTa|Cupid|DIANA|ElMMo3|MBStar|MAMI|microrna.org|MirAncesTar|miRDB|MirMAP|MirTar|miRTar2GO|Mirza-G|MultiMiTar|PACCMIT|RepTar|RNAhybrid|TargetRank|TargetScan
CACNB2	Q08289		hsa-miR-145-5p	0.825764	19	Very High	BCmicrO|CoMeTa|ElMMo3|GenMir++|MBStar|MAMI|microrna.org|MirAncesTar|miRcode|miRDB|MirMAP|MirSNP|miRTar2GO|Mirza-G|MultiMiTar|RepTar|RNAhybrid|TargetRank|TargetScan
GABPB2	Q8TAK5		hsa-miR-133b	0.825557	19	Very High	BCmicrO|CoMeTa|Cupid|DIANA|ElMMo3|MAMI|microrna.org|MirAncesTar|mirbase|miRDB|MirMAP|MirTar|Mirza-G|PACCMIT|RepTar|RNA22|RNAhybrid|TargetRank|TargetScan
GAREM1	Q9H706		hsa-miR-130a-3p	0.825543	20	Very High	BCmicrO|CoMeTa|Cupid|DIANA|ElMMo3|MBStar|MAMI|microrna.org|MirAncesTar|mirbase|miRDB|MirMAP|MirSNP|MirTar|miRTar2GO|Mirza-G|MultiMiTar|RNAhybrid|TargetRank|TargetScan
PURG	Q9UJV8		hsa-miR-130a-3p	0.825465	17	Very High	BCmicrO|CoMeTa|Cupid|DIANA|ElMMo3|MBStar|MAMI|microrna.org|MirAncesTar|mirbase|MirMAP|Mirza-G|MultiMiTar|RepTar|RNAhybrid|TargetRank|TargetScan
JADE2	Q9NQC1		hsa-miR-365a-3p	0.824785	23	Very High	BCmicrO|BiTargeting|CoMeTa|Cupid|DIANA|ElMMo3|MBStar|MAMI|microrna.org|MirAncesTar|mirbase|miRcode|miRDB|MirMAP|MirTar|miRTar2GO|Mirza-G|MultiMiTar|PACCMIT|RepTar|RNAhybrid|TargetRank|TargetScan
ZCCHC14	Q8WYQ9		hsa-miR-130a-3p	0.824651	18	Very High	BCmicrO|CoMeTa|DIANA|ElMMo3|MBStar|MAMI|microrna.org|MirAncesTar|miRDB|MirMAP|MirTar|miRTar2GO|Mirza-G|MultiMiTar|PACCMIT|RepTar|TargetRank|TargetScan
IVNS1ABP	Q9Y6Y0		hsa-miR-145-5p	0.824256	20	Very High	BCmicrO|BiTargeting|CoMeTa|ElMMo3|MBStar|MAMI|microrna.org|MirAncesTar|miRcode|miRDB|MirMAP|MirTar|miRTar2GO|Mirza-G|PACCMIT|RepTar|RNA22|RNAhybrid|TargetRank|TargetScan
TMEM55A	Q8N4L2		hsa-miR-130a-3p	0.824173	18	Very High	BCmicrO|Cupid|DIANA|ElMMo3|MBStar|MAMI|microrna.org|MirAncesTar|miRDB|MirMAP|MirTar|miRTar2GO|Mirza-G|MultiMiTar|RepTar|RNAhybrid|TargetRank|TargetScan
SYT1	P21579		hsa-miR-146b-5p	0.824148	20	Very High	BCmicrO|CoMeTa|Cupid|DIANA|ElMMo3|MBStar|MAMI|microrna.org|MirAncesTar|miRcode|mirCoX|miRDB|MirMAP|MultiMiTar|PACCMIT|RepTar|RNAhybrid|TargetRank|TargetScan|TargetSpy
TBC1D8	O95759		hsa-miR-130a-3p	0.823739	16	Very High	BCmicrO|CoMeTa|Cupid|ElMMo3|microrna.org|MirAncesTar|miRDB|MirSNP|MirTar|miRTar2GO|Mirza-G|PicTar|RepTar|RNAhybrid|TargetRank|TargetScan
INHBB	P09529		hsa-miR-145-5p	0.823595	15	Very High	BCmicrO|CoMeTa|ElMMo3|MAMI|microrna.org|MirAncesTar|miRcode|miRDB|MirMAP|Mirza-G|PACCMIT|PicTar|RNAhybrid|TargetRank|TargetScan
MBTD1	Q05BQ5		hsa-miR-145-5p	0.823526	18	Very High	BCmicrO|BiTargeting|CoMeTa|Cupid|DIANA|ElMMo3|microrna.org|MirAncesTar|mirbase|miRcode|miRDB|MirMAP|MirTar|miRTar2GO|Mirza-G|PACCMIT|RNAhybrid|TargetScan
PRKD3	O94806		hsa-miR-130a-3p	0.823525	19	Very High	BCmicrO|CoMeTa|Cupid|DIANA|ElMMo3|MBStar|MAMI|microrna.org|MirAncesTar|miRDB|MirMAP|MirTar|miRTar2GO|Mirza-G|MultiMiTar|PACCMIT|RepTar|TargetRank|TargetScan
HNRNPD	Q14103		hsa-miR-146a-5p	0.823157	20	Very High	BCmicrO|CoMeTa|Cupid|DIANA|ElMMo3|MAMI|microrna.org|MirAncesTar|mirbase|mirCoX|miRDB|MirMAP|MirTar|Mirza-G|MultiMiTar|PACCMIT|RepTar|RNAhybrid|TargetRank|TargetScan
GRM5	P41594		hsa-miR-133b	0.822618	16	Very High	BCmicrO|CoMeTa|DIANA|ElMMo3|MAMI|microrna.org|MirAncesTar|miRDB|MirMAP|MirTar|Mirza-G|PicTar|RepTar|RNAhybrid|TargetRank|TargetScan
PTPRO	Q16827		hsa-miR-133b	0.822251	18	Very High	BCmicrO|BiTargeting|CoMeTa|DIANA|ElMMo3|MBStar|MAMI|microrna.org|MirAncesTar|miRDB|MirMAP|MirSNP|MirTar|Mirza-G|PicTar|RepTar|RNAhybrid|TargetRank
WWC2	Q6AWC2		hsa-miR-146b-5p	0.822165	22	Very High	BCmicrO|BiTargeting|CoMeTa|Cupid|DIANA|ElMMo3|MBStar|microrna.org|MirAncesTar|miRcode|mirCoX|miRDB|MirMAP|MirTar|miRTar2GO|Mirza-G|MultiMiTar|RepTar|RNAhybrid|TargetRank|TargetScan|TargetSpy
MDM4	O15151		hsa-miR-130a-3p	0.821935	18	Very High	BCmicrO|BiTargeting|Cupid|DIANA|ElMMo3|MBStar|microrna.org|MirAncesTar|miRDB|MirMAP|MirSNP|MirTar|miRTar2GO|Mirza-G|RepTar|RNA22|RNAhybrid|TargetScan
TLE4	Q04727		hsa-miR-374b-5p	0.821849	19	Very High	BCmicrO|CoMeTa|Cupid|ElMMo3|MBStar|microrna.org|MirAncesTar|mirbase|miRDB|MirMAP|MirSNP|MirTar|miRTar2GO|Mirza-G|PACCMIT|RepTar|RNAhybrid|TargetRank|TargetScan
NUMB	P49757		hsa-miR-146b-5p	0.821189	21	Very High	BCmicrO|CoMeTa|Cupid|DIANA|ElMMo3|MBStar|MAMI|microrna.org|MirAncesTar|miRcode|mirCoX|MirMAP|miRTar2GO|Mirza-G|MultiMiTar|PACCMIT|RepTar|RNAhybrid|TargetRank|TargetScan|TargetSpy
VEZF1	Q14119		hsa-miR-145-5p	0.821158	18	Very High	BCmicrO|CoMeTa|Cupid|ElMMo3|MBStar|microrna.org|MirAncesTar|miRcode|miRDB|MirMAP|MirTar|miRTar2GO|Mirza-G|MultiMiTar|RepTar|RNAhybrid|TargetRank|TargetScan
RAB14	P61106		hsa-miR-145-5p	0.820935	17	Very High	BCmicrO|CoMeTa|ElMMo3|MBStar|MAMI|microrna.org|MirAncesTar|miRcode|miRDB|MirMAP|miRTar2GO|Mirza-G|MultiMiTar|PACCMIT|RepTar|TargetRank|TargetScan
CAPRIN2	Q6IMN6		hsa-miR-130a-3p	0.820715	20	Very High	BCmicrO|CoMeTa|Cupid|DIANA|ElMMo3|MBStar|MAMI|microrna.org|MirAncesTar|mirbase|miRDB|MirMAP|MirTar|miRTar2GO|Mirza-G|MultiMiTar|PACCMIT|RepTar|RNAhybrid|TargetScan
ANKRD28	O15084		hsa-miR-145-5p	0.820505	17	Very High	BCmicrO|CoMeTa|ElMMo3|MBStar|microrna.org|MirAncesTar|miRcode|miRDB|MirMAP|MirTar|miRTar2GO|Mirza-G|PACCMIT|RepTar|RNAhybrid|TargetRank|TargetScan
ARRDC3	Q96B67		hsa-miR-365a-3p	0.820345	17	Very High	BCmicrO|Cupid|DIANA|ElMMo3|microrna.org|MirAncesTar|miRcode|miRDB|MirMAP|MirTar|miRTar2GO|Mirza-G|MultiMiTar|PACCMIT|RepTar|TargetRank|TargetScan
ADCY1	Q08828		hsa-miR-100-5p	0.819852	14	Very High	BCmicrO|CoMeTa|DIANA|ElMMo3|GenMir++|MAMI|MirAncesTar|miRcode|miRDB|MirMAP|Mirza-G|PACCMIT|PicTar|RNAhybrid
HNRNPD	Q14103		hsa-miR-146b-5p	0.819724	21	Very High	BCmicrO|CoMeTa|DIANA|ElMMo3|MAMI|microrna.org|MirAncesTar|mirbase|miRcode|mirCoX|miRDB|MirMAP|MirTar|Mirza-G|MultiMiTar|PACCMIT|RepTar|RNAhybrid|TargetRank|TargetScan|TargetSpy
CNOT4	O95628		hsa-miR-130a-3p	0.819533	20	Very High	BCmicrO|BiTargeting|CoMeTa|Cupid|DIANA|ElMMo3|MBStar|MAMI|microrna.org|MirAncesTar|miRDB|MirMAP|MirTar|miRTar2GO|Mirza-G|MultiMiTar|PACCMIT|RepTar|RNAhybrid|TargetRank
PITPNM2	Q9BZ72		hsa-miR-130a-3p	0.819495	17	Very High	BCmicrO|DIANA|ElMMo3|MAMI|microrna.org|MirAncesTar|miRDB|MirMAP|MirTar|miRTar2GO|Mirza-G|MultiMiTar|PACCMIT|PicTar|RepTar|RNAhybrid|TargetScan
PHF20	Q9BVI0		hsa-miR-130a-3p	0.819381	19	Very High	BCmicrO|BiTargeting|CoMeTa|Cupid|DIANA|ElMMo3|MBStar|microrna.org|MirAncesTar|miRDB|MirMAP|MirSNP|miRTar2GO|Mirza-G|MultiMiTar|PACCMIT|RepTar|TargetRank|TargetScan
SLC4A4	Q9Y6R1		hsa-miR-145-5p	0.819285	17	Very High	BCmicrO|CoMeTa|Cupid|ElMMo3|GenMir++|MBStar|MAMI|microrna.org|MirAncesTar|miRcode|miRDB|MirMAP|Mirza-G|RepTar|RNAhybrid|TargetRank|TargetScan
LRP12	Q9Y561		hsa-miR-130a-3p	0.818918	21	Very High	BCmicrO|BiTargeting|CoMeTa|Cupid|DIANA|ElMMo3|MBStar|microrna.org|MirAncesTar|miRDB|MirMAP|MirSNP|MirTar|miRTar2GO|Mirza-G|MultiMiTar|PACCMIT|RepTar|RNAhybrid|TargetRank|TargetScan
ADM	P35318		hsa-miR-365a-3p	0.818667	18	Very High	BCmicrO|CoMeTa|Cupid|DIANA|ElMMo3|MAMI|microrna.org|MirAncesTar|mirbase|miRcode|miRDB|MirMAP|MirTar|Mirza-G|PACCMIT|RepTar|RNAhybrid|TargetScan
GMFB	P60983		hsa-miR-130a-3p	0.818461	17	Very High	BCmicrO|CoMeTa|Cupid|DIANA|ElMMo3|MBStar|microrna.org|MirAncesTar|MirMAP|MirTar|miRTar2GO|Mirza-G|MultiMiTar|RepTar|RNAhybrid|TargetRank|TargetScan
ZNF644	Q9H582		hsa-miR-365a-3p	0.818453	17	Very High	BCmicrO|Cupid|DIANA|ElMMo3|microrna.org|MirAncesTar|miRcode|miRDB|MirMAP|MirTar|miRTar2GO|Mirza-G|PACCMIT|RepTar|RNAhybrid|TargetRank|TargetScan
CABP1	Q9NZU7		hsa-miR-145-5p	0.81808	16	Very High	BCmicrO|CoMeTa|DIANA|ElMMo3|MAMI|microrna.org|MirAncesTar|miRcode|miRDB|MirMAP|MirTar|PACCMIT|PicTar|RepTar|RNAhybrid|TargetScan
PARP8	Q8N3A8		hsa-miR-374b-5p	0.818052	17	Very High	BCmicrO|CoMeTa|Cupid|DIANA|ElMMo3|MBStar|microrna.org|MirAncesTar|mirbase|miRDB|MirMAP|MirTar|Mirza-G|PACCMIT|RNAhybrid|TargetRank|TargetScan
ATRX	P46100		hsa-miR-130a-3p	0.817686	14	Very High	BCmicrO|CoMeTa|Cupid|ElMMo3|MBStar|MAMI|microrna.org|MirAncesTar|miRTar2GO|MultiMiTar|PACCMIT|PicTar|RNAhybrid|TargetRank
AFF4	Q9UHB7		hsa-miR-374b-5p	0.817593	19	Very High	BCmicrO|CoMeTa|Cupid|DIANA|ElMMo3|MBStar|microrna.org|MirAncesTar|miRDB|MirMAP|MirSNP|MirTar|miRTar2GO|Mirza-G|PACCMIT|RepTar|RNAhybrid|TargetRank|TargetScan
NUP160	Q12769		hsa-miR-133b	0.817369	17	Very High	BCmicrO|CoMeTa|Cupid|DIANA|ElMMo3|MAMI|microrna.org|MirAncesTar|MirMAP|MirTar|miRTar2GO|Mirza-G|RepTar|RNAhybrid|TargetRank|TargetScan|TargetSpy
DCBLD2	Q96PD2		hsa-miR-130a-3p	0.817305	19	Very High	BCmicrO|CoMeTa|Cupid|DIANA|ElMMo3|MBStar|MAMI|microrna.org|MirAncesTar|miRDB|MirMAP|miRTar2GO|Mirza-G|MultiMiTar|PACCMIT|RepTar|RNAhybrid|TargetRank|TargetScan
KLF13	Q9Y2Y9		hsa-miR-130a-3p	0.816619	16	Very High	BCmicrO|CoMeTa|DIANA|ElMMo3|MBStar|MAMI|MirAncesTar|miRDB|MirMAP|miRTar2GO|Mirza-G|MultiMiTar|PACCMIT|PicTar|RNAhybrid|TargetScan
IGF1	P05019		hsa-miR-130a-3p	0.816486	18	Very High	BCmicrO|CoMeTa|Cupid|DIANA|ElMMo3|MBStar|microrna.org|MirAncesTar|miRDB|MirMAP|MirSNP|MirTar|miRTar2GO|Mirza-G|MultiMiTar|RepTar|RNAhybrid|TargetScan
STK33	Q9BYT3		hsa-miR-130a-3p	0.816369	16	Very High	BCmicrO|Cupid|DIANA|ElMMo3|MBStar|microrna.org|MirAncesTar|miRDB|MirMAP|Mirza-G|MultiMiTar|PicTar|RepTar|RNAhybrid|TargetRank|TargetScan
ARL6IP1	Q15041		hsa-miR-130a-3p	0.816216	20	Very High	BCmicrO|CoMeTa|Cupid|DIANA|ElMMo3|MBStar|MAMI|microrna.org|MirAncesTar|miRDB|MirMAP|MirSNP|MirTar|miRTar2GO|Mirza-G|MultiMiTar|RepTar|RNAhybrid|TargetRank|TargetScan
RBMXL1	Q96E39		hsa-miR-133b	0.815881	15	Very High	BCmicrO|DIANA|ElMMo3|MBStar|MAMI|microrna.org|MirAncesTar|miRDB|MirMAP|miRTar2GO|Mirza-G|PicTar|RNA22|TargetScan|TargetSpy
PRPF40A	O75400		hsa-miR-365a-3p	0.81498	21	Very High	BCmicrO|BiTargeting|CoMeTa|Cupid|DIANA|ElMMo3|MBStar|microrna.org|MirAncesTar|mirbase|miRcode|miRDB|MirMAP|MirTar|miRTar2GO|Mirza-G|PACCMIT|RepTar|RNAhybrid|TargetRank|TargetScan
FSCN1	Q16658		hsa-miR-145-5p	0.814973	17	Very High	BCmicrO|CoMeTa|ElMMo3|MBStar|microrna.org|MirAncesTar|miRcode|miRDB|MirMAP|MirTar|Mirza-G|PACCMIT|PITA|RepTar|RNAhybrid|TargetRank|TargetScan
CANX	P27824		hsa-miR-130a-3p	0.814811	15	Very High	BCmicrO|CoMeTa|DIANA|ElMMo3|microrna.org|MirAncesTar|miRDB|MirMAP|miRTar2GO|Mirza-G|MultiMiTar|PACCMIT|PicTar|RNAhybrid|TargetScan
TRAM2	Q15035		hsa-miR-133b	0.81471	18	Very High	BCmicrO|BiTargeting|CoMeTa|DIANA|ElMMo3|MBStar|MAMI|microrna.org|MirAncesTar|miRDB|MirMAP|MirTar|miRTar2GO|Mirza-G|RepTar|TargetRank|TargetScan|TargetSpy
PELI1	Q96FA3		hsa-miR-374b-5p	0.81459	18	Very High	BCmicrO|CoMeTa|Cupid|DIANA|ElMMo3|MBStar|microrna.org|MirAncesTar|miRDB|MirMAP|MirSNP|MirTar|miRTar2GO|Mirza-G|PACCMIT|RepTar|TargetRank|TargetScan
PTGES3	Q15185		hsa-miR-130a-3p	0.814487	19	Very High	BCmicrO|BiTargeting|CoMeTa|Cupid|DIANA|ElMMo3|MBStar|MAMI|microrna.org|MirAncesTar|miRDB|MirMAP|miRTar2GO|Mirza-G|MultiMiTar|RepTar|RNAhybrid|TargetRank|TargetScan
BCORL1	Q5H9F3		hsa-miR-146a-5p	0.813781	21	Very High	BCmicrO|BiTargeting|CoMeTa|Cupid|DIANA|ElMMo3|MBStar|MAMI|microrna.org|MirAncesTar|mirCoX|miRDB|MirMAP|MirTar|miRTar2GO|Mirza-G|MultiMiTar|RepTar|RNAhybrid|TargetRank|TargetScan
SESN1	Q9Y6P5		hsa-miR-133b	0.813184	16	Very High	BCmicrO|CoMeTa|Cupid|DIANA|ElMMo3|MBStar|MAMI|microrna.org|MirAncesTar|miRDB|MirMAP|MirTar|Mirza-G|PicTar|RNAhybrid|TargetScan
PAX6	P26367		hsa-miR-365a-3p	0.81312	20	Very High	BCmicrO|CoMeTa|Cupid|DIANA|ElMMo3|MBStar|microrna.org|MirAncesTar|mirbase|miRcode|miRDB|MirMAP|MirTar|miRTar2GO|Mirza-G|PACCMIT|RepTar|RNAhybrid|TargetRank|TargetScan
STX6	O43752		hsa-miR-130a-3p	0.813102	18	Very High	BCmicrO|CoMeTa|DIANA|ElMMo3|MBStar|MAMI|microrna.org|MirAncesTar|miRDB|MirMAP|MirTar|miRTar2GO|Mirza-G|MultiMiTar|RepTar|RNA22|TargetRank|TargetScan
FBXW2	Q9UKT8		hsa-miR-146a-5p	0.812651	19	Very High	BCmicrO|BiTargeting|CoMeTa|DIANA|ElMMo3|MBStar|MAMI|MirAncesTar|mirbase|mirCoX|miRDB|MirMAP|MirTar|Mirza-G|MultiMiTar|PACCMIT|RepTar|TargetRank|TargetScan
ANGPT2	O15123		hsa-miR-145-5p	0.812281	19	Very High	BCmicrO|CoMeTa|DIANA|ElMMo3|MBStar|MAMI|microrna.org|MirAncesTar|miRcode|miRDB|MirMAP|MirSNP|MirTar|Mirza-G|PACCMIT|RepTar|RNAhybrid|TargetRank|TargetScan
CSNK1G1	Q9HCP0		hsa-miR-130a-3p	0.812263	19	Very High	BCmicrO|CoMeTa|Cupid|DIANA|ElMMo3|MBStar|MAMI|microrna.org|MirAncesTar|miRDB|MirMAP|miRTar2GO|Mirza-G|MultiMiTar|PACCMIT|RepTar|RNAhybrid|TargetRank|TargetScan
DUSP1	P28562		hsa-miR-133b	0.811831	17	Very High	BCmicrO|CoMeTa|Cupid|DIANA|ElMMo3|MAMI|microrna.org|MirAncesTar|mirbase|miRDB|MirMAP|miRTar2GO|Mirza-G|PACCMIT|RepTar|RNAhybrid|TargetScan
HTATSF1	O43719		hsa-miR-145-5p	0.811707	18	Very High	BCmicrO|CoMeTa|Cupid|ElMMo3|MAMI|microrna.org|MirAncesTar|mirbase|miRcode|miRDB|MirMAP|MirTar|miRTar2GO|Mirza-G|PACCMIT|RNAhybrid|TargetRank|TargetScan
REV3L	O60673		hsa-miR-365a-3p	0.811698	19	Very High	BCmicrO|CoMeTa|Cupid|DIANA|ElMMo3|MBStar|MAMI|microrna.org|MirAncesTar|mirbase|miRcode|miRDB|MirMAP|MirTar|miRTar2GO|Mirza-G|PACCMIT|RNAhybrid|TargetScan
SLITRK4	Q8IW52		hsa-miR-145-5p	0.811595	19	Very High	BCmicrO|Cupid|ElMMo3|MBStar|MAMI|microrna.org|MirAncesTar|mirbase|miRcode|miRDB|MirMAP|MirSNP|miRTar2GO|Mirza-G|PITA|RepTar|RNAhybrid|TargetRank|TargetScan
CENPO	Q9BU64		hsa-miR-130a-3p	0.811559	18	Very High	BCmicrO|CoMeTa|Cupid|DIANA|ElMMo3|MBStar|MAMI|microrna.org|MirAncesTar|mirbase|miRDB|MirMAP|MirTar|miRTar2GO|MultiMiTar|RepTar|TargetRank|TargetScan
ZBTB2	Q8N680		hsa-miR-146a-5p	0.811326	21	Very High	BCmicrO|BiTargeting|DIANA|ElMMo3|MBStar|MAMI|microrna.org|MirAncesTar|mirbase|mirCoX|miRDB|MirMAP|MirSNP|MirTar|miRTar2GO|Mirza-G|MultiMiTar|RepTar|RNAhybrid|TargetRank|TargetScan
ZNF3	P17036		hsa-miR-130a-3p	0.81066	21	Very High	BCmicrO|BiTargeting|CoMeTa|Cupid|DIANA|ElMMo3|MBStar|MAMI|microrna.org|MirAncesTar|miRDB|MirMAP|MirTar|miRTar2GO|Mirza-G|MultiMiTar|PACCMIT|RepTar|RNAhybrid|TargetRank|TargetScan
SH3D19	Q5HYK7		hsa-miR-130a-3p	0.81065	16	Very High	BCmicrO|Cupid|DIANA|ElMMo3|MBStar|MAMI|microrna.org|MirAncesTar|miRDB|MirMAP|MirTar|Mirza-G|MultiMiTar|RNAhybrid|TargetRank|TargetScan
NDEL1	Q9GZM8		hsa-miR-130a-3p	0.810645	19	Very High	BCmicrO|CoMeTa|Cupid|DIANA|ElMMo3|MBStar|MAMI|microrna.org|MirAncesTar|miRDB|MirMAP|MirTar|miRTar2GO|Mirza-G|MultiMiTar|PACCMIT|RepTar|RNAhybrid|TargetScan
NET1	Q7Z628		hsa-miR-145-5p	0.810611	18	Very High	BCmicrO|CoMeTa|DIANA|ElMMo3|MBStar|MAMI|microrna.org|MirAncesTar|miRcode|miRDB|MirMAP|MirTar|Mirza-G|PACCMIT|RepTar|RNAhybrid|TargetRank|TargetScan
KLHL20	Q9Y2M5		hsa-miR-130a-3p	0.810532	17	Very High	BCmicrO|CoMeTa|DIANA|ElMMo3|MBStar|MAMI|microrna.org|MirAncesTar|mirbase|miRDB|MirMAP|MirTar|miRTar2GO|Mirza-G|MultiMiTar|RepTar|TargetScan
TCF4	P15884		hsa-miR-130a-3p	0.810399	20	Very High	BCmicrO|BiTargeting|CoMeTa|Cupid|DIANA|ElMMo3|MBStar|microrna.org|MirAncesTar|miRDB|MirMAP|MirTar|miRTar2GO|Mirza-G|MultiMiTar|PACCMIT|RepTar|RNAhybrid|TargetRank|TargetScan
ANKRD17	O75179		hsa-miR-365a-3p	0.810316	19	Very High	BCmicrO|CoMeTa|Cupid|DIANA|ElMMo3|microrna.org|MirAncesTar|mirbase|miRcode|miRDB|MirMAP|MirTar|miRTar2GO|Mirza-G|PACCMIT|RepTar|RNAhybrid|TargetRank|TargetScan
FOXC1	Q12948		hsa-miR-133b	0.810144	20	Very High	BCmicrO|BiTargeting|CoMeTa|Cupid|DIANA|ElMMo3|MBStar|microrna.org|MirAncesTar|mirbase|miRDB|MirMAP|miRTar2GO|Mirza-G|PACCMIT|RepTar|RNAhybrid|TargetRank|TargetScan|TargetSpy
RRAGD	Q9NQL2		hsa-miR-130a-3p	0.810072	17	Very High	BCmicrO|BiTargeting|CoMeTa|Cupid|DIANA|ElMMo3|MBStar|microrna.org|MirAncesTar|miRDB|MirMAP|MirTar|miRTar2GO|Mirza-G|MultiMiTar|RepTar|TargetScan
SERINC3	Q13530		hsa-miR-130a-3p	0.809938	16	Very High	BCmicrO|CoMeTa|Cupid|DIANA|ElMMo3|microrna.org|MirAncesTar|miRDB|MirMAP|MirTar|miRTar2GO|Mirza-G|MultiMiTar|RNAhybrid|TargetRank|TargetScan
MLLT3	P42568		hsa-miR-133b	0.809758	17	Very High	BCmicrO|BiTargeting|CoMeTa|DIANA|ElMMo3|microrna.org|MirAncesTar|mirbase|miRDB|MirMAP|Mirza-G|PACCMIT|PicTar|RepTar|RNAhybrid|TargetRank|TargetScan
DLAT	P10515		hsa-miR-365a-3p	0.809311	18	Very High	BCmicrO|CoMeTa|DIANA|ElMMo3|MAMI|microrna.org|MirAncesTar|mirbase|miRcode|miRDB|MirMAP|MirTar|miRTar2GO|Mirza-G|RepTar|RNAhybrid|TargetRank|TargetScan
KIF21A	Q7Z4S6		hsa-miR-145-5p	0.809249	17	Very High	BCmicrO|Cupid|ElMMo3|MBStar|MAMI|microrna.org|MirAncesTar|miRcode|miRDB|MirMAP|MirTar|miRTar2GO|Mirza-G|PACCMIT|RNAhybrid|TargetRank|TargetScan
PURA	Q00577		hsa-miR-374b-5p	0.808193	16	Very High	BCmicrO|CoMeTa|Cupid|DIANA|ElMMo3|MBStar|microrna.org|MirAncesTar|miRDB|MirMAP|MirTar|miRTar2GO|Mirza-G|PACCMIT|TargetRank|TargetScan
LOX	P28300		hsa-miR-145-5p	0.808185	20	Very High	BCmicrO|CoMeTa|ElMMo3|MBStar|MAMI|microrna.org|MirAncesTar|mirbase|miRcode|miRDB|MirMAP|MirSNP|MirTar|Mirza-G|PACCMIT|PITA|RepTar|RNAhybrid|TargetRank|TargetScan
CLINT1	Q14677		hsa-miR-145-5p	0.80785	21	Very High	BCmicrO|BiTargeting|CoMeTa|Cupid|DIANA|ElMMo3|MBStar|microrna.org|MirAncesTar|mirbase|miRcode|miRDB|MirMAP|MirTar|Mirza-G|PACCMIT|PITA|RepTar|RNAhybrid|TargetRank|TargetScan
FKBP3	Q00688		hsa-miR-145-5p	0.807744	18	Very High	BCmicrO|CoMeTa|Cupid|ElMMo3|MBStar|MAMI|microrna.org|MirAncesTar|mirbase|miRcode|miRDB|MirMAP|MirTar|miRTar2GO|Mirza-G|PACCMIT|RNAhybrid|TargetScan
HOXA9	P31269		hsa-miR-365a-3p	0.807644	20	Very High	BCmicrO|BiTargeting|CoMeTa|Cupid|DIANA|ElMMo3|microrna.org|MirAncesTar|miRcode|miRDB|MirMAP|MirSNP|MirTar|miRTar2GO|Mirza-G|PACCMIT|RepTar|RNAhybrid|TargetRank|TargetScan
TBK1	Q9UHD2		hsa-miR-365a-3p	0.80762	19	Very High	BCmicrO|CoMeTa|Cupid|DIANA|ElMMo3|MAMI|microrna.org|MirAncesTar|mirbase|miRcode|miRDB|MirMAP|MirTar|Mirza-G|MultiMiTar|RepTar|RNAhybrid|TargetRank|TargetScan
MAPRE3	Q9UPY8		hsa-miR-130a-3p	0.807571	15	Very High	BCmicrO|CoMeTa|Cupid|DIANA|ElMMo3|GenMir++|MAMI|microrna.org|MirAncesTar|miRDB|MirMAP|miRTar2GO|Mirza-G|RNAhybrid|TargetScan
CASK	O14936		hsa-miR-146b-5p	0.807353	20	Very High	BCmicrO|CoMeTa|DIANA|ElMMo3|MBStar|MAMI|microrna.org|MirAncesTar|mirbase|miRcode|mirCoX|miRDB|MirMAP|MirTar|Mirza-G|PACCMIT|RepTar|RNAhybrid|TargetScan|TargetSpy
SLC50A1	Q9BRV3		hsa-miR-133b	0.807197	18	Very High	BCmicrO|CoMeTa|DIANA|ElMMo3|MAMI|microrna.org|MirAncesTar|mirbase|miRDB|MirMAP|MirTar|Mirza-G|PACCMIT|RepTar|RNAhybrid|TargetRank|TargetScan|TargetSpy
RHEB	Q15382		hsa-miR-365a-3p	0.806823	17	Very High	BCmicrO|CoMeTa|DIANA|ElMMo3|MBStar|MAMI|microrna.org|MirAncesTar|miRcode|MirMAP|miRTar2GO|Mirza-G|MultiMiTar|RepTar|RNAhybrid|TargetRank|TargetScan
KDM2B	Q8NHM5		hsa-miR-146b-5p	0.806735	20	Very High	BCmicrO|BiTargeting|Cupid|ElMMo3|MBStar|MAMI|microrna.org|MirAncesTar|mirbase|miRcode|mirCoX|miRDB|MirTar|Mirza-G|PACCMIT|RepTar|RNAhybrid|TargetRank|TargetScan|TargetSpy
PPP1R11	O60927		hsa-miR-146a-5p	0.806631	18	Very High	BCmicrO|BiTargeting|CoMeTa|DIANA|ElMMo3|GenMir++|MBStar|MAMI|microrna.org|MirAncesTar|mirbase|mirCoX|miRDB|MirMAP|Mirza-G|RepTar|RNAhybrid|TargetScan
ACTB	P60709		hsa-miR-145-5p	0.806613	19	Very High	BCmicrO|CoMeTa|DIANA|ElMMo3|MBStar|MAMI|microrna.org|MirAncesTar|mirbase|miRcode|miRDB|MirMAP|MirTar|Mirza-G|PACCMIT|RepTar|RNAhybrid|TargetRank|TargetScan
RARB	P10826		hsa-miR-146b-5p	0.806422	20	Very High	BCmicrO|CoMeTa|Cupid|DIANA|ElMMo3|MBStar|MAMI|microrna.org|MirAncesTar|miRcode|mirCoX|miRDB|MirMAP|Mirza-G|MultiMiTar|PACCMIT|RepTar|RNAhybrid|TargetRank|TargetScan
CRIM1	Q9NZV1		hsa-miR-374b-5p	0.806184	17	Very High	BCmicrO|CoMeTa|Cupid|DIANA|ElMMo3|MBStar|microrna.org|MirAncesTar|miRDB|MirMAP|MirTar|miRTar2GO|Mirza-G|PACCMIT|RNAhybrid|TargetRank|TargetScan
SMAD5	Q99717		hsa-miR-145-5p	0.805885	20	Very High	BCmicrO|CoMeTa|Cupid|DIANA|ElMMo3|MBStar|microrna.org|MirAncesTar|miRcode|miRDB|MirMAP|MirTar|miRTar2GO|Mirza-G|MultiMiTar|PACCMIT|RepTar|RNAhybrid|TargetRank|TargetScan
LCOR	Q96JN0		hsa-miR-130a-3p	0.805468	16	Very High	BCmicrO|BiTargeting|CoMeTa|Cupid|DIANA|ElMMo3|MBStar|microrna.org|MirAncesTar|miRDB|MirMAP|MirTar|miRTar2GO|Mirza-G|MultiMiTar|TargetScan
SNX27	Q96L92		hsa-miR-130a-3p	0.805468	20	Very High	BCmicrO|CoMeTa|Cupid|DIANA|ElMMo3|MBStar|MAMI|microrna.org|MirAncesTar|miRDB|MirMAP|MirTar|miRTar2GO|Mirza-G|MultiMiTar|PACCMIT|RepTar|RNA22|TargetRank|TargetScan
DCAF12	Q5T6F0		hsa-miR-146b-5p	0.805434	21	Very High	BCmicrO|BiTargeting|Cupid|DIANA|ElMMo3|MAMI|microrna.org|MirAncesTar|mirbase|miRcode|mirCoX|miRDB|MirMAP|MirSNP|Mirza-G|MultiMiTar|PACCMIT|RepTar|RNAhybrid|TargetRank|TargetScan
ZFYVE9	O95405		hsa-miR-145-5p	0.804787	18	Very High	BCmicrO|CoMeTa|ElMMo3|MBStar|MAMI|microrna.org|MirAncesTar|mirbase|miRcode|miRDB|MirMAP|MirTar|miRTar2GO|Mirza-G|RNA22|RNAhybrid|TargetRank|TargetScan
CBFB	Q13951		hsa-miR-365a-3p	0.80468	15	Very High	BCmicrO|Cupid|DIANA|ElMMo3|MBStar|MAMI|microrna.org|MirAncesTar|miRcode|MirMAP|Mirza-G|MultiMiTar|RNAhybrid|TargetRank|TargetScan
ERLIN1	O75477		hsa-miR-145-5p	0.804473	17	Very High	BCmicrO|CoMeTa|Cupid|DIANA|ElMMo3|MAMI|microrna.org|MirAncesTar|miRcode|miRDB|MirMAP|Mirza-G|PACCMIT|RepTar|RNAhybrid|TargetRank|TargetScan
ACBD3	Q9H3P7		hsa-miR-130a-3p	0.804169	20	Very High	BCmicrO|BiTargeting|CoMeTa|Cupid|DIANA|ElMMo3|MBStar|MAMI|microrna.org|MirAncesTar|miRDB|MirMAP|Mirza-G|MultiMiTar|PACCMIT|RepTar|RNA22|RNAhybrid|TargetRank|TargetScan
SLMAP	Q14BN4		hsa-miR-130a-3p	0.804158	17	Very High	BCmicrO|Cupid|DIANA|ElMMo3|MBStar|MAMI|microrna.org|MirAncesTar|miRDB|MirMAP|miRTar2GO|MultiMiTar|PACCMIT|RepTar|RNAhybrid|TargetRank|TargetScan
RAB1A	P62820		hsa-miR-130a-3p	0.803765	15	Very High	BCmicrO|CoMeTa|Cupid|DIANA|GenMir++|MBStar|MAMI|microrna.org|MirAncesTar|mirbase|MirMAP|miRTar2GO|MultiMiTar|RNAhybrid|TargetScan
ANKIB1	Q9P2G1		hsa-miR-130a-3p	0.803591	18	Very High	BCmicrO|Cupid|DIANA|ElMMo3|MBStar|microrna.org|MirAncesTar|miRDB|MirMAP|MirTar|miRTar2GO|Mirza-G|MultiMiTar|PACCMIT|RepTar|RNAhybrid|TargetRank|TargetScan
DTNA	Q9Y4J8		hsa-miR-146a-5p	0.803491	20	Very High	BCmicrO|CoMeTa|Cupid|DIANA|ElMMo3|GenMir++|MBStar|MAMI|microrna.org|MirAncesTar|mirCoX|miRDB|MirMAP|MirTar|Mirza-G|MultiMiTar|PACCMIT|RepTar|RNAhybrid|TargetRank
LARP4B	Q92615		hsa-miR-145-5p	0.803487	20	Very High	BCmicrO|BiTargeting|CoMeTa|Cupid|ElMMo3|MBStar|MAMI|microrna.org|MirAncesTar|miRcode|miRDB|MirMAP|MirTar|Mirza-G|MultiMiTar|PACCMIT|RepTar|RNAhybrid|TargetRank|TargetScan
ERG	P11308		hsa-miR-145-5p	0.803244	15	Very High	BCmicrO|CoMeTa|ElMMo3|MBStar|MAMI|microrna.org|MirAncesTar|miRcode|miRDB|MirMAP|Mirza-G|PACCMIT|RNAhybrid|TargetRank|TargetScan
KIAA1217	Q5T5P2		hsa-miR-130a-3p	0.803214	17	Very High	BCmicrO|CoMeTa|Cupid|DIANA|ElMMo3|MBStar|microrna.org|MirAncesTar|miRDB|MirMAP|miRTar2GO|Mirza-G|MultiMiTar|PicTar|RepTar|RNAhybrid|TargetScan
KATNBL1	Q9H079		hsa-miR-145-5p	0.80311	17	Very High	BCmicrO|CoMeTa|Cupid|ElMMo3|MBStar|MAMI|microrna.org|MirAncesTar|miRcode|miRDB|MirMAP|MirTar|Mirza-G|PACCMIT|RNAhybrid|TargetRank|TargetScan
AMMECR1	Q9Y4X0		hsa-miR-365a-3p	0.803077	18	Very High	BCmicrO|CoMeTa|Cupid|DIANA|ElMMo3|MBStar|microrna.org|MirAncesTar|miRcode|miRDB|MirMAP|MirTar|miRTar2GO|Mirza-G|MultiMiTar|RepTar|TargetRank|TargetScan
SET	Q01105		hsa-miR-365a-3p	0.802877	17	Very High	BCmicrO|BiTargeting|CoMeTa|Cupid|DIANA|ElMMo3|MAMI|microrna.org|MirAncesTar|mirbase|miRcode|miRDB|MirMAP|Mirza-G|RepTar|RNAhybrid|TargetScan
DENND4C	Q5VZ89		hsa-miR-130a-3p	0.802601	18	Very High	BCmicrO|CoMeTa|Cupid|DIANA|ElMMo3|microrna.org|MirAncesTar|miRDB|MirMAP|MirSNP|MirTar|miRTar2GO|Mirza-G|MultiMiTar|PACCMIT|RepTar|RNAhybrid|TargetScan
SPOP	O43791		hsa-miR-145-5p	0.802241	17	Very High	BCmicrO|CoMeTa|Cupid|ElMMo3|MAMI|microrna.org|MirAncesTar|miRcode|miRDB|MirMAP|MirTar|Mirza-G|PACCMIT|RepTar|RNAhybrid|TargetRank|TargetScan
PTPRK	Q15262		hsa-miR-133b	0.802139	19	Very High	BCmicrO|CoMeTa|Cupid|DIANA|ElMMo3|MBStar|microrna.org|MirAncesTar|miRDB|MirMAP|MirTar|miRTar2GO|Mirza-G|PACCMIT|RepTar|RNAhybrid|TargetRank|TargetScan|TargetSpy
BMP2	P12643		hsa-miR-374b-5p	0.801929	17	Very High	BCmicrO|CoMeTa|Cupid|DIANA|ElMMo3|MBStar|microrna.org|MirAncesTar|miRDB|MirMAP|MirSNP|MirTar|Mirza-G|PACCMIT|RNAhybrid|TargetRank|TargetScan
MGAT4A	Q9UM21		hsa-miR-374b-5p	0.80175	16	Very High	BCmicrO|CoMeTa|Cupid|DIANA|ElMMo3|MBStar|microrna.org|MirAncesTar|mirbase|miRDB|MirMAP|MirTar|miRTar2GO|Mirza-G|PACCMIT|TargetScan
ADCY1	Q08828		hsa-miR-99a-5p	0.801396	13	Very High	BCmicrO|CoMeTa|DIANA|ElMMo3|GenMir++|MAMI|MirAncesTar|miRDB|MirMAP|Mirza-G|PACCMIT|PicTar|RNAhybrid
KCNMA1	Q12791		hsa-miR-133b	0.801311	16	Very High	BCmicrO|BiTargeting|CoMeTa|DIANA|ElMMo3|MBStar|MAMI|microrna.org|MirAncesTar|MirMAP|Mirza-G|PACCMIT|PicTar|RepTar|RNAhybrid|TargetRank
SPATS2	Q86XZ4		hsa-miR-145-5p	0.801135	16	Very High	BCmicrO|BiTargeting|CoMeTa|ElMMo3|MAMI|microrna.org|MirAncesTar|miRcode|miRDB|MirMAP|MirTar|PACCMIT|RepTar|RNAhybrid|TargetRank|TargetScan
CHMP3	Q9Y3E7		hsa-miR-130a-3p	0.801014	18	Very High	BCmicrO|CoMeTa|Cupid|DIANA|ElMMo3|MBStar|MAMI|microrna.org|MirAncesTar|miRDB|MirMAP|miRTar2GO|Mirza-G|MultiMiTar|RepTar|RNAhybrid|TargetRank|TargetScan
ADPGK	Q9BRR6		hsa-miR-145-5p	0.800874	16	Very High	BCmicrO|CoMeTa|ElMMo3|MAMI|microrna.org|MirAncesTar|miRcode|miRDB|MirMAP|MirSNP|MirTar|Mirza-G|PACCMIT|RNAhybrid|TargetRank|TargetScan
SNX27	Q96L92		hsa-miR-145-5p	0.800638	19	Very High	BCmicrO|CoMeTa|ElMMo3|MBStar|MAMI|microrna.org|MirAncesTar|miRcode|miRDB|MirMAP|MirSNP|MirTar|miRTar2GO|Mirza-G|PACCMIT|RepTar|RNA22|TargetRank|TargetScan
BAZ2A	Q9UIF9		hsa-miR-100-5p	0.800548	17	Very High	BCmicrO|CoMeTa|Cupid|DIANA|ElMMo3|MAMI|microrna.org|MirAncesTar|miRcode|miRDB|MirMAP|miRTar2GO|Mirza-G|PACCMIT|RNAhybrid|TargetRank|TargetScan
FZD6	O60353		hsa-miR-130a-3p	0.800538	18	Very High	BCmicrO|CoMeTa|Cupid|DIANA|ElMMo3|MBStar|microrna.org|MirAncesTar|miRDB|MirMAP|MirTar|miRTar2GO|Mirza-G|MultiMiTar|PACCMIT|RNAhybrid|TargetRank|TargetScan
ZFYVE26	Q68DK2		hsa-miR-145-5p	0.800484	20	Very High	BCmicrO|BiTargeting|CoMeTa|DIANA|ElMMo3|GenMir++|MAMI|microrna.org|MirAncesTar|miRcode|miRDB|MirMAP|MirTar|miRTar2GO|Mirza-G|PACCMIT|RepTar|RNAhybrid|TargetRank|TargetScan
H2AFX	P16104		hsa-miR-145-5p	0.800476	16	Very High	BCmicrO|CoMeTa|ElMMo3|GenMir++|MAMI|microrna.org|MirAncesTar|miRcode|miRDB|MirMAP|MirTar|miRTar2GO|Mirza-G|RepTar|RNAhybrid|TargetScan
TMEM50B	P56557		hsa-miR-130a-3p	0.800299	19	Very High	BCmicrO|CoMeTa|DIANA|ElMMo3|MBStar|MAMI|microrna.org|MirAncesTar|miRDB|MirMAP|MirTar|miRTar2GO|Mirza-G|MultiMiTar|PACCMIT|RepTar|RNAhybrid|TargetRank|TargetScan
GTF2H1	P32780		hsa-miR-130a-3p	0.800092	20	Very High	BCmicrO|BiTargeting|CoMeTa|Cupid|DIANA|ElMMo3|MBStar|MAMI|microrna.org|MirAncesTar|mirbase|miRDB|MirMAP|MirTar|miRTar2GO|Mirza-G|MultiMiTar|RepTar|RNAhybrid|TargetScan
PELI1	Q96FA3		hsa-miR-130a-3p	0.800053	19	Very High	BCmicrO|CoMeTa|Cupid|DIANA|ElMMo3|MBStar|MAMI|microrna.org|MirAncesTar|miRDB|MirMAP|MirSNP|miRTar2GO|Mirza-G|MultiMiTar|PACCMIT|RepTar|TargetRank|TargetScan
CSNK1G3	Q9Y6M4		hsa-miR-133b	0.79989	19	Very High	BCmicrO|CoMeTa|DIANA|ElMMo3|MBStar|MAMI|microrna.org|MirAncesTar|mirbase|miRDB|MirMAP|MirSNP|Mirza-G|PACCMIT|RepTar|RNAhybrid|TargetRank|TargetScan|TargetSpy
KLF7	O75840		hsa-miR-146b-5p	0.799841	20	Very High	BCmicrO|BiTargeting|CoMeTa|DIANA|ElMMo3|MBStar|MAMI|microrna.org|MirAncesTar|mirbase|miRcode|mirCoX|miRDB|MirMAP|miRTar2GO|PACCMIT|RepTar|RNAhybrid|TargetRank|TargetScan
KLHL18	O94889		hsa-miR-145-5p	0.799787	19	Very High	BCmicrO|BiTargeting|CoMeTa|ElMMo3|MBStar|MAMI|microrna.org|MirAncesTar|miRcode|miRDB|MirMAP|MirTar|miRTar2GO|Mirza-G|PACCMIT|PITA|RepTar|TargetRank|TargetScan
EDA	Q92838		hsa-miR-130a-3p	0.799685	17	Very High	BCmicrO|CoMeTa|Cupid|DIANA|ElMMo3|MBStar|MAMI|microrna.org|MirAncesTar|miRDB|MirMAP|Mirza-G|MultiMiTar|PACCMIT|PicTar|RepTar|RNAhybrid
SLC6A6	P31641		hsa-miR-130a-3p	0.799468	19	Very High	BCmicrO|BiTargeting|CoMeTa|Cupid|DIANA|ElMMo3|MBStar|microrna.org|MirAncesTar|miRDB|MirMAP|MirTar|miRTar2GO|Mirza-G|MultiMiTar|RepTar|RNAhybrid|TargetRank|TargetScan
SYT1	P21579		hsa-miR-146a-5p	0.799453	18	Very High	BCmicrO|CoMeTa|Cupid|DIANA|ElMMo3|MBStar|MAMI|microrna.org|MirAncesTar|mirCoX|miRDB|MirMAP|MultiMiTar|PACCMIT|RepTar|RNAhybrid|TargetRank|TargetScan
NRIP3	Q9NQ35		hsa-miR-133b	0.799349	18	Very High	BCmicrO|CoMeTa|Cupid|DIANA|ElMMo3|MAMI|microrna.org|MirAncesTar|mirbase|miRDB|MirMAP|MirTar|Mirza-G|PACCMIT|RepTar|RNAhybrid|TargetScan|TargetSpy
NAV3	Q8IVL0		hsa-miR-145-5p	0.798966	16	Very High	BCmicrO|BiTargeting|CoMeTa|Cupid|ElMMo3|microrna.org|MirAncesTar|miRcode|miRDB|MirMAP|MirTar|Mirza-G|RepTar|RNAhybrid|TargetRank|TargetScan
CD47	Q08722		hsa-miR-133b	0.798572	18	Very High	BCmicrO|CoMeTa|Cupid|DIANA|ElMMo3|MBStar|MAMI|microrna.org|MirAncesTar|miRDB|MirMAP|Mirza-G|PACCMIT|RepTar|RNAhybrid|TargetRank|TargetScan|TargetSpy
FOXL2	P58012		hsa-miR-133b	0.798545	16	Very High	BCmicrO|BiTargeting|CoMeTa|DIANA|ElMMo3|MBStar|MAMI|microrna.org|MirAncesTar|miRDB|MirMAP|MirTar|Mirza-G|RepTar|TargetRank|TargetScan
DNAJC16	Q9Y2G8		hsa-miR-130a-3p	0.798504	21	Very High	BCmicrO|BiTargeting|CoMeTa|DIANA|ElMMo3|MBStar|microrna.org|MirAncesTar|miRDB|MirMAP|MirSNP|MirTar|miRTar2GO|Mirza-G|MultiMiTar|PACCMIT|RepTar|RNA22|RNAhybrid|TargetRank|TargetScan
HIPK1	Q86Z02		hsa-miR-146b-5p	0.798367	22	Very High	BCmicrO|CoMeTa|Cupid|DIANA|ElMMo3|MBStar|MAMI|microrna.org|MirAncesTar|miRcode|mirCoX|miRDB|MirMAP|miRTar2GO|Mirza-G|MultiMiTar|PACCMIT|RepTar|RNA22|RNAhybrid|TargetRank|TargetSpy
ARAP2	Q8WZ64		hsa-miR-130a-3p	0.798365	19	Very High	BCmicrO|CoMeTa|DIANA|ElMMo3|MBStar|microrna.org|MirAncesTar|miRDB|MirMAP|MirSNP|MirTar|miRTar2GO|Mirza-G|MultiMiTar|PACCMIT|RepTar|RNAhybrid|TargetRank|TargetScan
ABCE1	P61221		hsa-miR-145-5p	0.798352	18	Very High	BCmicrO|CoMeTa|DIANA|ElMMo3|MBStar|microrna.org|MirAncesTar|miRcode|miRDB|MirMAP|MirTar|Mirza-G|PACCMIT|PITA|RepTar|RNAhybrid|TargetRank|TargetScan
CHD5	Q8TDI0		hsa-miR-130a-3p	0.798301	21	Very High	BCmicrO|CoMeTa|Cupid|DIANA|ElMMo3|MBStar|microrna.org|MirAncesTar|mirbase|miRDB|MirMAP|MirSNP|MirTar|miRTar2GO|Mirza-G|MultiMiTar|PACCMIT|RNA22|RNAhybrid|TargetRank|TargetScan
OAZ2	O95190		hsa-miR-365a-3p	0.797868	22	Very High	BCmicrO|BiTargeting|CoMeTa|DIANA|ElMMo3|MBStar|MAMI|microrna.org|MirAncesTar|mirbase|miRDB|MirMAP|MirSNP|MirTar|miRTar2GO|Mirza-G|MultiMiTar|PACCMIT|RepTar|RNAhybrid|TargetRank|TargetScan
TAGLN2	P37802		hsa-miR-145-5p	0.797404	16	Very High	BCmicrO|CoMeTa|ElMMo3|GenMir++|MAMI|microrna.org|MirAncesTar|miRcode|miRDB|MirMAP|Mirza-G|PACCMIT|RepTar|RNA22|RNAhybrid|TargetScan
FAM46A	Q96IP4		hsa-miR-133b	0.797367	19	Very High	BCmicrO|CoMeTa|Cupid|DIANA|ElMMo3|MBStar|microrna.org|MirAncesTar|miRDB|MirMAP|MirTar|Mirza-G|MultiMiTar|PACCMIT|RepTar|RNAhybrid|TargetRank|TargetScan|TargetSpy
ATP6AP2	O75787		hsa-miR-133b	0.797311	16	Very High	BCmicrO|BiTargeting|CoMeTa|Cupid|DIANA|ElMMo3|MAMI|microrna.org|MirAncesTar|mirbase|miRDB|MirMAP|PACCMIT|RepTar|RNAhybrid|TargetScan
SELENOI	Q9C0D9		hsa-miR-145-5p	0.797195	19	Very High	BCmicrO|BiTargeting|DIANA|ElMMo3|MBStar|MAMI|microrna.org|MirAncesTar|miRcode|miRDB|MirMAP|MirSNP|MirTar|miRTar2GO|Mirza-G|MultiMiTar|RepTar|TargetRank|TargetScan
CREB5	Q02930		hsa-miR-130a-3p	0.796889	18	Very High	BCmicrO|CoMeTa|Cupid|DIANA|ElMMo3|MBStar|microrna.org|MirAncesTar|miRDB|MirMAP|miRTar2GO|Mirza-G|MultiMiTar|PACCMIT|RepTar|RNAhybrid|TargetRank|TargetScan
EFEMP1	Q12805		hsa-miR-365a-3p	0.796728	19	Very High	BCmicrO|CoMeTa|DIANA|ElMMo3|MBStar|MAMI|microrna.org|MirAncesTar|mirbase|miRcode|miRDB|MirMAP|MirTar|Mirza-G|PACCMIT|RepTar|RNAhybrid|TargetRank|TargetScan
EIF4E3	Q8N5X7		hsa-miR-130a-3p	0.79641	19	Very High	BCmicrO|BiTargeting|Cupid|DIANA|ElMMo3|MBStar|microrna.org|MirAncesTar|mirbase|miRDB|MirMAP|MirTar|Mirza-G|MultiMiTar|PACCMIT|RepTar|RNAhybrid|TargetRank|TargetScan
EN1	Q05925		hsa-miR-374b-5p	0.79636	16	Very High	BCmicrO|CoMeTa|Cupid|DIANA|ElMMo3|microrna.org|MirAncesTar|miRDB|MirMAP|MirSNP|MirTar|Mirza-G|PACCMIT|RNAhybrid|TargetRank|TargetScan
ARHGAP35	Q9NRY4		hsa-miR-130a-3p	0.796112	18	Very High	BCmicrO|BiTargeting|CoMeTa|Cupid|DIANA|ElMMo3|GenMir++|MBStar|MAMI|MirAncesTar|miRDB|MirMAP|miRTar2GO|MultiMiTar|PACCMIT|RepTar|RNAhybrid|TargetScan
BCL2L11	O43521		hsa-miR-130a-3p	0.796039	18	Very High	BCmicrO|CoMeTa|Cupid|ElMMo3|MBStar|microrna.org|MirAncesTar|miRDB|MirMAP|MirSNP|miRTar2GO|Mirza-G|MultiMiTar|PACCMIT|RepTar|RNAhybrid|TargetRank|TargetScan
ANKRD12	Q6UB98		hsa-miR-130a-3p	0.795832	19	Very High	BCmicrO|CoMeTa|Cupid|DIANA|ElMMo3|MBStar|MAMI|microrna.org|MirAncesTar|miRDB|MirMAP|miRTar2GO|Mirza-G|MultiMiTar|PACCMIT|RepTar|RNAhybrid|TargetRank|TargetScan
SET	Q01105		hsa-miR-146a-5p	0.795652	16	Very High	BCmicrO|Cupid|DIANA|ElMMo3|GenMir++|MBStar|MAMI|microrna.org|MirAncesTar|mirCoX|MirMAP|miRTar2GO|Mirza-G|MultiMiTar|RepTar|RNAhybrid
DCAF12	Q5T6F0		hsa-miR-146a-5p	0.795623	20	Very High	BCmicrO|Cupid|DIANA|ElMMo3|MAMI|microrna.org|MirAncesTar|mirbase|mirCoX|miRDB|MirMAP|MirSNP|miRTar2GO|Mirza-G|MultiMiTar|PACCMIT|RepTar|RNAhybrid|TargetRank|TargetScan
ABHD17B	Q5VST6		hsa-miR-145-5p	0.795584	16	Very High	BCmicrO|CoMeTa|Cupid|ElMMo3|MBStar|microrna.org|MirAncesTar|miRcode|miRDB|MirMAP|MirTar|Mirza-G|RepTar|RNAhybrid|TargetRank|TargetScan
FAM160B1	Q5W0V3		hsa-miR-133b	0.795495	17	Very High	BCmicrO|Cupid|DIANA|ElMMo3|MAMI|microrna.org|MirAncesTar|miRDB|MirMAP|miRTar2GO|Mirza-G|PACCMIT|RepTar|RNAhybrid|TargetRank|TargetScan|TargetSpy
ZNF131	P52739		hsa-miR-133b	0.795178	18	Very High	BCmicrO|CoMeTa|Cupid|DIANA|ElMMo3|microrna.org|MirAncesTar|mirbase|miRDB|MirMAP|MirSNP|MirTar|Mirza-G|PACCMIT|RepTar|RNAhybrid|TargetRank|TargetScan
ANKRD28	O15084		hsa-miR-133b	0.795176	18	Very High	BCmicrO|CoMeTa|Cupid|DIANA|ElMMo3|MBStar|microrna.org|MirAncesTar|miRDB|MirMAP|MirTar|miRTar2GO|Mirza-G|PACCMIT|RepTar|RNAhybrid|TargetRank|TargetScan
EHF	Q9NZC4		hsa-miR-365a-3p	0.79514	19	Very High	BCmicrO|CoMeTa|DIANA|ElMMo3|MBStar|MAMI|microrna.org|MirAncesTar|miRcode|miRDB|MirMAP|MirSNP|MirTar|Mirza-G|PACCMIT|RepTar|RNAhybrid|TargetRank|TargetScan
RNF170	Q96K19		hsa-miR-145-5p	0.795098	18	Very High	BCmicrO|CoMeTa|ElMMo3|MBStar|MAMI|microrna.org|MirAncesTar|mirbase|miRcode|miRDB|MirMAP|MirTar|Mirza-G|PACCMIT|RepTar|RNAhybrid|TargetRank|TargetScan
NFE2L1	Q14494		hsa-miR-145-5p	0.795049	14	Very High	BCmicrO|CoMeTa|ElMMo3|MAMI|microrna.org|MirAncesTar|miRcode|miRDB|MirMAP|PACCMIT|PicTar|RepTar|RNAhybrid|TargetScan
AP1AR	Q63HQ0		hsa-miR-100-5p	0.794943	17	Very High	BCmicrO|CoMeTa|Cupid|DIANA|ElMMo3|MAMI|microrna.org|MirAncesTar|miRcode|miRDB|MirMAP|MirTar|Mirza-G|PACCMIT|RNAhybrid|TargetRank|TargetScan
SH3GL2	Q99962		hsa-miR-146a-5p	0.794812	19	Very High	BCmicrO|CoMeTa|DIANA|ElMMo3|GenMir++|MBStar|MAMI|microrna.org|MirAncesTar|mirCoX|miRDB|MirMAP|MirSNP|Mirza-G|MultiMiTar|PACCMIT|RepTar|TargetRank|TargetScan
WWC2	Q6AWC2		hsa-miR-146a-5p	0.794265	19	Very High	BCmicrO|CoMeTa|Cupid|DIANA|ElMMo3|MBStar|microrna.org|MirAncesTar|mirCoX|miRDB|MirMAP|MirTar|miRTar2GO|Mirza-G|MultiMiTar|RepTar|RNAhybrid|TargetRank|TargetScan
ARFIP1	P53367		hsa-miR-130a-3p	0.794144	16	Very High	BCmicrO|CoMeTa|Cupid|DIANA|ElMMo3|MBStar|microrna.org|MirAncesTar|miRDB|MirMAP|MirTar|miRTar2GO|Mirza-G|MultiMiTar|RNAhybrid|TargetScan
MMGT1	Q8N4V1		hsa-miR-130a-3p	0.793906	15	Very High	BCmicrO|Cupid|DIANA|ElMMo3|microrna.org|MirAncesTar|miRDB|MirMAP|MirTar|miRTar2GO|Mirza-G|MultiMiTar|RepTar|TargetRank|TargetScan
TIAM2	Q8IVF5		hsa-miR-365a-3p	0.793805	18	Very High	BCmicrO|CoMeTa|Cupid|DIANA|ElMMo3|microrna.org|MirAncesTar|mirbase|miRcode|miRDB|MirMAP|miRTar2GO|Mirza-G|PACCMIT|RepTar|RNAhybrid|TargetRank|TargetScan
SCAMP3	O14828		hsa-miR-145-5p	0.793507	15	Very High	BCmicrO|CoMeTa|ElMMo3|GenMir++|MAMI|microrna.org|MirAncesTar|mirbase|miRcode|miRDB|MirMAP|MirTar|RNAhybrid|TargetRank|TargetScan
RBPMS	Q93062		hsa-miR-145-5p	0.793505	17	Very High	BCmicrO|CoMeTa|DIANA|ElMMo3|GenMir++|MBStar|MAMI|microrna.org|MirAncesTar|miRcode|miRDB|MirMAP|Mirza-G|PACCMIT|RepTar|RNAhybrid|TargetScan
TGOLN2	O43493		hsa-miR-130a-3p	0.793462	22	Very High	BCmicrO|BiTargeting|CoMeTa|DIANA|ElMMo3|MBStar|MAMI|microrna.org|MirAncesTar|mirbase|miRDB|MirMAP|MirSNP|MirTar|miRTar2GO|Mirza-G|MultiMiTar|PACCMIT|RepTar|RNAhybrid|TargetRank|TargetScan
RTCA	O00442		hsa-miR-130a-3p	0.793458	17	Very High	BCmicrO|CoMeTa|Cupid|DIANA|ElMMo3|MBStar|microrna.org|MirAncesTar|mirbase|miRDB|MirMAP|MirTar|miRTar2GO|RepTar|RNAhybrid|TargetRank|TargetScan
BTBD7	Q9P203		hsa-miR-130a-3p	0.793059	18	Very High	BCmicrO|CoMeTa|DIANA|ElMMo3|MBStar|MAMI|microrna.org|MirAncesTar|miRDB|MirMAP|MirTar|miRTar2GO|Mirza-G|MultiMiTar|PACCMIT|RNAhybrid|TargetRank|TargetScan
MYH9	P35579		hsa-miR-133b	0.792955	16	Very High	BCmicrO|CoMeTa|DIANA|ElMMo3|MAMI|microrna.org|MirAncesTar|mirbase|miRDB|MirMAP|miRTar2GO|Mirza-G|PACCMIT|RepTar|TargetRank|TargetScan
PLAGL2	Q9UPG8		hsa-miR-145-5p	0.792773	16	Very High	BCmicrO|BiTargeting|CoMeTa|Cupid|ElMMo3|MBStar|MAMI|MirAncesTar|miRcode|miRDB|MirMAP|miRTar2GO|PACCMIT|RepTar|TargetRank|TargetScan
PHF14	O94880		hsa-miR-130a-3p	0.792572	17	Very High	BCmicrO|CoMeTa|Cupid|ElMMo3|MBStar|microrna.org|MirAncesTar|miRDB|MirMAP|MirSNP|MirTar|Mirza-G|MultiMiTar|RepTar|RNAhybrid|TargetRank|TargetScan
CCDC85A	Q96PX6		hsa-miR-130a-3p	0.792544	20	Very High	BCmicrO|BiTargeting|Cupid|DIANA|ElMMo3|MBStar|MAMI|microrna.org|MirAncesTar|mirbase|miRDB|MirMAP|MirSNP|MirTar|Mirza-G|PACCMIT|RepTar|RNAhybrid|TargetRank|TargetScan
ST8SIA3	O43173		hsa-miR-130a-3p	0.792275	19	Very High	BCmicrO|BiTargeting|CoMeTa|DIANA|ElMMo3|MBStar|MAMI|MirAncesTar|mirbase|miRDB|MirMAP|MirSNP|MirTar|Mirza-G|MultiMiTar|PACCMIT|RepTar|RNAhybrid|TargetScan
SYNJ1	O43426		hsa-miR-365a-3p	0.792222	18	Very High	BCmicrO|CoMeTa|Cupid|DIANA|ElMMo3|MBStar|microrna.org|MirAncesTar|miRcode|miRDB|MirMAP|MirSNP|MirTar|Mirza-G|PACCMIT|RepTar|TargetRank|TargetScan
KMT2C	Q8NEZ4		hsa-miR-130a-3p	0.792154	17	Very High	BCmicrO|Cupid|DIANA|ElMMo3|microrna.org|MirAncesTar|miRDB|MirMAP|MirTar|miRTar2GO|Mirza-G|MultiMiTar|PACCMIT|RepTar|RNAhybrid|TargetRank|TargetScan
NIPBL	Q6KC79		hsa-miR-374b-5p	0.791981	17	Very High	BCmicrO|CoMeTa|Cupid|DIANA|ElMMo3|MBStar|microrna.org|MirAncesTar|mirbase|miRDB|MirMAP|MirTar|Mirza-G|PACCMIT|RNAhybrid|TargetRank|TargetScan
MXD1	Q05195		hsa-miR-130a-3p	0.791802	17	Very High	BCmicrO|BiTargeting|CoMeTa|Cupid|DIANA|ElMMo3|MBStar|microrna.org|MirAncesTar|miRDB|MirMAP|miRTar2GO|Mirza-G|RepTar|RNAhybrid|TargetRank|TargetScan
MARK1	Q9P0L2		hsa-miR-146b-5p	0.79096	22	Very High	BCmicrO|CoMeTa|Cupid|DIANA|ElMMo3|MBStar|microrna.org|MirAncesTar|mirbase|miRcode|mirCoX|miRDB|MirMAP|MirTar|miRTar2GO|Mirza-G|MultiMiTar|RepTar|RNAhybrid|TargetRank|TargetScan|TargetSpy
CCDC88A	Q3V6T2		hsa-miR-130a-3p	0.790591	19	Very High	BCmicrO|CoMeTa|Cupid|DIANA|ElMMo3|MBStar|MAMI|microrna.org|MirAncesTar|miRDB|MirMAP|MirTar|miRTar2GO|Mirza-G|MultiMiTar|PACCMIT|RepTar|RNAhybrid|TargetScan
MAPK1IP1L	Q8NDC0		hsa-miR-365a-3p	0.790126	20	Very High	BCmicrO|CoMeTa|Cupid|DIANA|ElMMo3|MBStar|microrna.org|MirAncesTar|miRcode|miRDB|MirMAP|MirTar|miRTar2GO|Mirza-G|MultiMiTar|PACCMIT|RepTar|RNAhybrid|TargetRank|TargetScan
EYA3	Q99504		hsa-miR-145-5p	0.789247	21	Very High	BCmicrO|BiTargeting|CoMeTa|DIANA|ElMMo3|GenMir++|MBStar|MAMI|microrna.org|MirAncesTar|miRcode|miRDB|MirMAP|MirSNP|Mirza-G|PACCMIT|RepTar|RNA22|RNAhybrid|TargetRank|TargetScan
MEIS1	O00470		hsa-miR-133b	0.789009	15	Very High	BCmicrO|CoMeTa|DIANA|ElMMo3|MAMI|microrna.org|MirAncesTar|miRDB|MirMAP|Mirza-G|PACCMIT|PicTar|RepTar|RNAhybrid|TargetScan
WNT5A	P41221		hsa-miR-374b-5p	0.7889	18	Very High	BCmicrO|CoMeTa|Cupid|DIANA|ElMMo3|MBStar|microrna.org|MirAncesTar|miRDB|MirMAP|MirSNP|MirTar|miRTar2GO|Mirza-G|PACCMIT|RNAhybrid|TargetRank|TargetScan
SIK1	P57059		hsa-miR-130a-3p	0.788675	16	Very High	BCmicrO|CoMeTa|Cupid|DIANA|ElMMo3|microrna.org|MirAncesTar|miRDB|MirMAP|MirTar|miRTar2GO|Mirza-G|MultiMiTar|PACCMIT|RepTar|TargetScan
CEBPB	P17676		hsa-miR-374b-5p	0.788521	17	Very High	BCmicrO|CoMeTa|Cupid|DIANA|ElMMo3|MBStar|microrna.org|MirAncesTar|mirbase|miRDB|MirMAP|MirTar|Mirza-G|RepTar|RNAhybrid|TargetRank|TargetScan
SIRPA	P78324		hsa-miR-145-5p	0.788431	16	Very High	BCmicrO|BiTargeting|CoMeTa|Cupid|ElMMo3|MAMI|microrna.org|MirAncesTar|miRcode|miRDB|MirMAP|Mirza-G|PITA|RepTar|TargetRank|TargetScan
SLC44A1	Q8WWI5		hsa-miR-99a-5p	0.788354	14	Very High	BCmicrO|DIANA|ElMMo3|MBStar|MAMI|microrna.org|MirAncesTar|miRDB|MirMAP|miRTar2GO|Mirza-G|PicTar|RNAhybrid|TargetScan
SPART			hsa-miR-130a-3p	0.788205	17	Very High	BCmicrO|CoMeTa|DIANA|ElMMo3|MBStar|MAMI|microrna.org|MirAncesTar|miRDB|MirMAP|MirTar|miRTar2GO|Mirza-G|PACCMIT|RepTar|TargetRank|TargetScan
FAM46B	Q96A09		hsa-miR-130a-3p	0.787686	17	Very High	BCmicrO|Cupid|DIANA|ElMMo3|MBStar|MAMI|microrna.org|MirAncesTar|mirbase|miRDB|MirMAP|MirTar|miRTar2GO|MultiMiTar|PACCMIT|RNAhybrid|TargetScan
NCKAP5	O14513		hsa-miR-130a-3p	0.787491	16	Very High	BCmicrO|Cupid|ElMMo3|MBStar|MAMI|microrna.org|MirAncesTar|miRDB|MirMAP|MirTar|Mirza-G|MultiMiTar|RepTar|RNAhybrid|TargetRank|TargetScan
HOXA3	O43365		hsa-miR-130a-3p	0.787357	17	Very High	BCmicrO|CoMeTa|Cupid|DIANA|ElMMo3|microrna.org|MirAncesTar|miRDB|MirMAP|MirTar|miRTar2GO|Mirza-G|MultiMiTar|PACCMIT|RepTar|RNAhybrid|TargetScan
ARGLU1	Q9NWB6		hsa-miR-145-5p	0.787265	10	Very High	BCmicrO|CoMeTa|ElMMo3|MAMI|MirAncesTar|miRcode|MirMAP|miRTar2GO|PicTar|RNAhybrid
SNRK	Q9NRH2		hsa-miR-365a-3p	0.786966	19	Very High	BCmicrO|CoMeTa|Cupid|DIANA|ElMMo3|MBStar|MAMI|microrna.org|MirAncesTar|mirbase|miRcode|miRDB|MirMAP|MirSNP|miRTar2GO|Mirza-G|RepTar|RNAhybrid|TargetScan
PRKAR2A	P13861		hsa-miR-365a-3p	0.78689	19	Very High	BCmicrO|CoMeTa|Cupid|DIANA|ElMMo3|MAMI|microrna.org|MirAncesTar|mirbase|miRcode|miRDB|MirMAP|miRTar2GO|Mirza-G|PACCMIT|RepTar|RNAhybrid|TargetRank|TargetScan
USP6	P35125		hsa-miR-133b	0.786732	15	Very High	BCmicrO|CoMeTa|Cupid|DIANA|ElMMo3|MAMI|microrna.org|MirAncesTar|miRDB|MirMAP|Mirza-G|PicTar|RepTar|TargetRank|TargetScan
OTUD3	Q5T2D3		hsa-miR-130a-3p	0.786717	18	Very High	BCmicrO|BiTargeting|CoMeTa|Cupid|DIANA|ElMMo3|microrna.org|MirAncesTar|miRDB|MirMAP|MirTar|miRTar2GO|Mirza-G|PACCMIT|RepTar|RNA22|TargetRank|TargetScan
RMND5A	Q9H871		hsa-miR-374b-5p	0.786697	16	Very High	BCmicrO|CoMeTa|DIANA|ElMMo3|MBStar|microrna.org|MirAncesTar|mirbase|miRDB|MirMAP|MirTar|miRTar2GO|Mirza-G|RepTar|TargetRank|TargetScan
JAZF1	Q86VZ6		hsa-miR-146a-5p	0.786697	19	Very High	BCmicrO|Cupid|DIANA|ElMMo3|MBStar|microrna.org|MirAncesTar|mirCoX|miRDB|MirMAP|MirTar|miRTar2GO|Mirza-G|MultiMiTar|PACCMIT|PicTar|RepTar|RNAhybrid|TargetScan
PAPD4	Q6PIY7		hsa-miR-130a-3p	0.786636	19	Very High	BCmicrO|CoMeTa|Cupid|DIANA|ElMMo3|MBStar|MAMI|microrna.org|MirAncesTar|miRDB|MirMAP|MirSNP|miRTar2GO|Mirza-G|MultiMiTar|PACCMIT|RNAhybrid|TargetRank|TargetScan
FOXO1	Q12778		hsa-miR-145-5p	0.786452	16	Very High	BCmicrO|CoMeTa|ElMMo3|MBStar|MAMI|microrna.org|MirAncesTar|miRcode|miRDB|MirMAP|Mirza-G|MultiMiTar|PACCMIT|RepTar|TargetRank|TargetScan
GMFB	P60983		hsa-miR-145-5p	0.786392	16	Very High	BCmicrO|CoMeTa|Cupid|ElMMo3|MAMI|microrna.org|MirAncesTar|miRcode|MirMAP|miRTar2GO|Mirza-G|MultiMiTar|RepTar|RNAhybrid|TargetRank|TargetScan
BAZ2A	Q9UIF9		hsa-miR-133b	0.786353	17	Very High	BCmicrO|CoMeTa|DIANA|ElMMo3|MAMI|microrna.org|MirAncesTar|miRDB|MirMAP|MirTar|miRTar2GO|Mirza-G|PACCMIT|RepTar|RNAhybrid|TargetRank|TargetScan
SLC25A25	Q6KCM7		hsa-miR-145-5p	0.786301	17	Very High	BCmicrO|DIANA|ElMMo3|MBStar|MAMI|microrna.org|MirAncesTar|miRcode|miRDB|MirMAP|MirTar|miRTar2GO|Mirza-G|PACCMIT|RNAhybrid|TargetRank|TargetScan
BICC1	Q9H694		hsa-miR-133b	0.785989	16	Very High	BCmicrO|BiTargeting|CoMeTa|Cupid|DIANA|ElMMo3|microrna.org|MirAncesTar|miRDB|MirMAP|MirTar|Mirza-G|RepTar|RNAhybrid|TargetRank|TargetScan
LYSMD3	Q7Z3D4		hsa-miR-130a-3p	0.785843	20	Very High	BCmicrO|BiTargeting|Cupid|DIANA|ElMMo3|MBStar|microrna.org|MirAncesTar|miRDB|MirMAP|MirSNP|MirTar|miRTar2GO|Mirza-G|MultiMiTar|PACCMIT|RepTar|RNAhybrid|TargetRank|TargetScan
ZZEF1	O43149		hsa-miR-100-5p	0.785293	16	Very High	BCmicrO|CoMeTa|DIANA|ElMMo3|MAMI|microrna.org|MirAncesTar|miRcode|miRDB|MirMAP|MirTar|Mirza-G|PACCMIT|RNAhybrid|TargetRank|TargetScan
MMP16	P51512		hsa-miR-146b-5p	0.78527	19	Very High	BCmicrO|CoMeTa|Cupid|DIANA|ElMMo3|MBStar|microrna.org|MirAncesTar|miRcode|mirCoX|miRDB|MirMAP|Mirza-G|MultiMiTar|PACCMIT|RepTar|TargetRank|TargetScan|TargetSpy
TRHDE	Q9UKU6		hsa-miR-365a-3p	0.784826	16	Very High	BCmicrO|CoMeTa|DIANA|ElMMo3|microrna.org|MirAncesTar|miRcode|miRDB|MirMAP|MirTar|Mirza-G|MultiMiTar|PACCMIT|RepTar|TargetRank|TargetScan
ZSWIM6	Q9HCJ5		hsa-miR-374b-5p	0.784779	14	Very High	BCmicrO|Cupid|DIANA|ElMMo3|MBStar|microrna.org|MirAncesTar|miRDB|MirMAP|MirTar|miRTar2GO|Mirza-G|PACCMIT|TargetScan
QSER1	Q2KHR3		hsa-miR-145-5p	0.784756	17	Very High	BCmicrO|CoMeTa|Cupid|ElMMo3|MBStar|microrna.org|MirAncesTar|miRcode|miRDB|MirMAP|miRTar2GO|Mirza-G|PACCMIT|RepTar|RNAhybrid|TargetRank|TargetScan
C11orf58	O00193		hsa-miR-374b-5p	0.78467	19	Very High	BCmicrO|CoMeTa|DIANA|ElMMo3|MBStar|microrna.org|MirAncesTar|mirbase|miRDB|MirMAP|MirSNP|MirTar|miRTar2GO|Mirza-G|PACCMIT|RepTar|RNAhybrid|TargetRank|TargetScan
SPOCK1	Q08629		hsa-miR-130a-3p	0.784557	19	Very High	BCmicrO|BiTargeting|CoMeTa|Cupid|DIANA|ElMMo3|MBStar|microrna.org|MirAncesTar|miRDB|MirMAP|MirSNP|MirTar|miRTar2GO|Mirza-G|MultiMiTar|RepTar|TargetRank|TargetScan
STARD13	Q9Y3M8		hsa-miR-130a-3p	0.784358	19	Very High	BCmicrO|BiTargeting|CoMeTa|DIANA|ElMMo3|MBStar|MAMI|microrna.org|MirAncesTar|mirbase|miRDB|MirMAP|miRTar2GO|Mirza-G|MultiMiTar|PACCMIT|RepTar|RNAhybrid|TargetScan
MTMR4	Q9NYA4		hsa-miR-133b	0.784128	19	Very High	BCmicrO|CoMeTa|Cupid|DIANA|ElMMo3|MAMI|microrna.org|MirAncesTar|miRDB|MirMAP|MirSNP|miRTar2GO|Mirza-G|PACCMIT|RepTar|RNAhybrid|TargetRank|TargetScan|TargetSpy
EPS15	P42566		hsa-miR-145-5p	0.784111	17	Very High	BCmicrO|CoMeTa|Cupid|ElMMo3|MBStar|microrna.org|MirAncesTar|miRcode|miRDB|MirMAP|MirTar|miRTar2GO|Mirza-G|RNA22|RNAhybrid|TargetRank|TargetScan
FNDC3B	Q53EP0		hsa-miR-365a-3p	0.784041	20	Very High	BCmicrO|CoMeTa|Cupid|DIANA|ElMMo3|MBStar|MAMI|microrna.org|MirAncesTar|miRcode|miRDB|MirMAP|miRTar2GO|Mirza-G|MultiMiTar|PACCMIT|RepTar|RNAhybrid|TargetRank|TargetScan
PFKFB3	Q16875		hsa-miR-130a-3p	0.783945	15	Very High	BCmicrO|CoMeTa|DIANA|ElMMo3|MAMI|microrna.org|MirAncesTar|mirbase|MirMAP|Mirza-G|MultiMiTar|PACCMIT|PicTar|RNAhybrid|TargetScan
TRAPPC8	Q9Y2L5		hsa-miR-374b-5p	0.783613	16	Very High	BCmicrO|CoMeTa|Cupid|DIANA|ElMMo3|microrna.org|MirAncesTar|mirbase|miRDB|MirMAP|MirTar|miRTar2GO|Mirza-G|RNAhybrid|TargetRank|TargetScan
AP2B1	P63010		hsa-miR-145-5p	0.783512	15	Very High	BCmicrO|CoMeTa|ElMMo3|microrna.org|MirAncesTar|miRcode|miRDB|MirMAP|MirTar|miRTar2GO|Mirza-G|PACCMIT|RNAhybrid|TargetRank|TargetScan
PNRC1	Q12796		hsa-miR-374b-5p	0.783485	18	Very High	BCmicrO|CoMeTa|Cupid|DIANA|ElMMo3|MBStar|microrna.org|MirAncesTar|mirbase|miRDB|MirMAP|MirSNP|MirTar|Mirza-G|RepTar|RNAhybrid|TargetRank|TargetScan
NPNT	Q6UXI9		hsa-miR-130a-3p	0.783109	19	Very High	BCmicrO|BiTargeting|Cupid|DIANA|ElMMo3|MBStar|microrna.org|MirAncesTar|miRDB|MirMAP|MirTar|miRTar2GO|Mirza-G|MultiMiTar|PACCMIT|RepTar|RNAhybrid|TargetRank|TargetScan
NRP2	O60462		hsa-miR-130a-3p	0.782618	16	Very High	BCmicrO|BiTargeting|CoMeTa|Cupid|ElMMo3|MBStar|microrna.org|MirAncesTar|mirbase|MirMAP|miRTar2GO|Mirza-G|MultiMiTar|PicTar|RepTar|RNAhybrid
KLF7	O75840		hsa-miR-146a-5p	0.782562	19	Very High	BCmicrO|BiTargeting|CoMeTa|DIANA|ElMMo3|MBStar|MAMI|microrna.org|MirAncesTar|mirbase|mirCoX|miRDB|MirMAP|miRTar2GO|PACCMIT|RepTar|RNAhybrid|TargetRank|TargetScan
NABP1	Q96AH0		hsa-miR-130a-3p	0.782426	18	Very High	BCmicrO|BiTargeting|CoMeTa|Cupid|DIANA|ElMMo3|MBStar|microrna.org|MirAncesTar|miRDB|MirMAP|MirTar|miRTar2GO|Mirza-G|MultiMiTar|RNAhybrid|TargetRank|TargetScan
BNIP3L	O60238		hsa-miR-133b	0.782421	18	Very High	BCmicrO|CoMeTa|Cupid|DIANA|ElMMo3|MAMI|microrna.org|MirAncesTar|miRDB|MirMAP|MirTar|Mirza-G|PACCMIT|RepTar|RNAhybrid|TargetRank|TargetScan|TargetSpy
ENDOD1	O94919		hsa-miR-130a-3p	0.782004	17	Very High	BCmicrO|CoMeTa|DIANA|ElMMo3|MBStar|MAMI|microrna.org|MirAncesTar|miRDB|MirMAP|MirSNP|miRTar2GO|Mirza-G|PACCMIT|RepTar|TargetRank|TargetScan
GPATCH8	Q9UKJ3		hsa-miR-130a-3p	0.782002	16	Very High	BCmicrO|CoMeTa|Cupid|ElMMo3|microrna.org|MirAncesTar|miRDB|MirTar|miRTar2GO|Mirza-G|MultiMiTar|PACCMIT|RepTar|RNAhybrid|TargetRank|TargetScan
SPSB4	Q96A44		hsa-miR-145-5p	0.781963	17	Very High	BCmicrO|ElMMo3|MBStar|MAMI|microrna.org|MirAncesTar|miRcode|miRDB|MirMAP|MirSNP|MirTar|Mirza-G|PACCMIT|RepTar|RNAhybrid|TargetRank|TargetScan
TLL2	Q9Y6L7		hsa-miR-365a-3p	0.781826	18	Very High	BCmicrO|CoMeTa|DIANA|ElMMo3|MBStar|MAMI|microrna.org|MirAncesTar|mirbase|miRcode|miRDB|MirMAP|Mirza-G|MultiMiTar|PACCMIT|RepTar|TargetRank|TargetScan
CSF1	P09603		hsa-miR-130a-3p	0.781737	20	Very High	BCmicrO|BiTargeting|CoMeTa|Cupid|DIANA|ElMMo3|MBStar|MAMI|microrna.org|MirAncesTar|miRDB|MirMAP|MirSNP|MirTar|MultiMiTar|PACCMIT|RepTar|RNA22|RNAhybrid|TargetScan
LDLRAD4	O15165		hsa-miR-374b-5p	0.78151	16	Very High	BCmicrO|CoMeTa|Cupid|DIANA|ElMMo3|MBStar|microrna.org|MirAncesTar|miRDB|MirMAP|MirTar|Mirza-G|PACCMIT|RNAhybrid|TargetRank|TargetScan
ACVR2A	P27037		hsa-miR-145-5p	0.781456	15	Very High	BCmicrO|CoMeTa|Cupid|ElMMo3|MBStar|MAMI|MirAncesTar|miRcode|miRDB|MirMAP|Mirza-G|RepTar|RNAhybrid|TargetRank|TargetScan
SLC10A3	P09131		hsa-miR-146b-5p	0.781283	21	Very High	BCmicrO|CoMeTa|Cupid|DIANA|ElMMo3|MBStar|microrna.org|MirAncesTar|mirbase|miRcode|mirCoX|miRDB|MirMAP|MirSNP|MirTar|miRTar2GO|PACCMIT|RepTar|RNAhybrid|TargetRank|TargetScan
CCT6A	P40227		hsa-miR-130a-3p	0.781064	18	Very High	BCmicrO|BiTargeting|CoMeTa|Cupid|DIANA|ElMMo3|MBStar|microrna.org|MirAncesTar|mirbase|miRDB|MirMAP|MirTar|miRTar2GO|Mirza-G|MultiMiTar|RepTar|TargetScan
RICTOR	Q6R327		hsa-miR-365a-3p	0.780907	16	Very High	BCmicrO|Cupid|ElMMo3|MBStar|microrna.org|MirAncesTar|miRcode|miRDB|MirMAP|miRTar2GO|Mirza-G|MultiMiTar|PACCMIT|RepTar|TargetRank|TargetScan
ANK3	Q12955		hsa-miR-365a-3p	0.780776	17	Very High	BCmicrO|CoMeTa|Cupid|DIANA|ElMMo3|MBStar|microrna.org|MirAncesTar|mirbase|miRcode|miRDB|MirMAP|miRTar2GO|Mirza-G|RNAhybrid|TargetRank|TargetScan
MARK3	P27448		hsa-miR-130a-3p	0.780378	13	Very High	BCmicrO|CoMeTa|Cupid|GenMir++|MAMI|microrna.org|MirAncesTar|MirMAP|miRTar2GO|Mirza-G|MultiMiTar|RNAhybrid|TargetScan
NBEA	Q8NFP9		hsa-miR-130a-3p	0.78035	19	Very High	BCmicrO|BiTargeting|CoMeTa|Cupid|DIANA|ElMMo3|MBStar|MAMI|microrna.org|MirAncesTar|miRDB|MirMAP|MirSNP|Mirza-G|MultiMiTar|PACCMIT|RepTar|RNAhybrid|TargetRank
HOXB3	P14651		hsa-miR-130a-3p	0.780332	18	Very High	BCmicrO|CoMeTa|Cupid|DIANA|ElMMo3|MBStar|microrna.org|MirAncesTar|miRDB|MirMAP|MirTar|miRTar2GO|Mirza-G|MultiMiTar|PACCMIT|RepTar|RNAhybrid|TargetScan
KIAA2026	Q5HYC2		hsa-miR-365a-3p	0.780311	18	Very High	BCmicrO|BiTargeting|Cupid|DIANA|ElMMo3|MAMI|microrna.org|MirAncesTar|mirbase|miRcode|miRDB|MirMAP|MirTar|miRTar2GO|PACCMIT|RepTar|RNAhybrid|TargetScan
IKZF4	Q9H2S9		hsa-miR-130a-3p	0.779992	20	Very High	BCmicrO|BiTargeting|CoMeTa|Cupid|DIANA|ElMMo3|MAMI|microrna.org|MirAncesTar|miRDB|MirMAP|MirTar|miRTar2GO|Mirza-G|MultiMiTar|PACCMIT|RepTar|RNAhybrid|TargetRank|TargetScan
STK38L	Q9Y2H1		hsa-miR-374b-5p	0.779189	19	Very High	BCmicrO|CoMeTa|Cupid|DIANA|ElMMo3|MBStar|microrna.org|MirAncesTar|mirbase|miRDB|MirMAP|MirSNP|MirTar|miRTar2GO|Mirza-G|PACCMIT|RNAhybrid|TargetRank|TargetScan
MYRF	Q9Y2G1		hsa-miR-145-5p	0.778986	20	Very High	BCmicrO|BiTargeting|CoMeTa|ElMMo3|MBStar|MAMI|microrna.org|MirAncesTar|mirbase|miRcode|miRDB|MirMAP|MirTar|Mirza-G|MultiMiTar|PACCMIT|RepTar|RNAhybrid|TargetRank|TargetScan
NCK1	P16333		hsa-miR-374b-5p	0.778965	15	Very High	BCmicrO|CoMeTa|Cupid|DIANA|ElMMo3|MBStar|microrna.org|MirAncesTar|mirbase|MirMAP|MirTar|Mirza-G|RNAhybrid|TargetRank|TargetScan
FRZB	Q92765		hsa-miR-130a-3p	0.778921	18	Very High	BCmicrO|CoMeTa|DIANA|ElMMo3|MBStar|MAMI|microrna.org|MirAncesTar|mirbase|miRDB|MirMAP|MirTar|Mirza-G|MultiMiTar|RepTar|RNAhybrid|TargetRank|TargetScan
ZNF423	Q2M1K9		hsa-miR-374b-5p	0.778799	17	Very High	BCmicrO|CoMeTa|Cupid|DIANA|ElMMo3|MBStar|microrna.org|MirAncesTar|mirbase|miRDB|MirMAP|MirTar|Mirza-G|PACCMIT|RNAhybrid|TargetRank|TargetScan
CCDC6	Q16204		hsa-miR-130a-3p	0.778284	16	Very High	BCmicrO|CoMeTa|Cupid|DIANA|ElMMo3|MBStar|microrna.org|MirAncesTar|miRDB|MirMAP|MirTar|miRTar2GO|Mirza-G|MultiMiTar|RepTar|TargetScan
CASD1	Q96PB1		hsa-miR-130a-3p	0.778276	19	Very High	BCmicrO|CoMeTa|Cupid|DIANA|ElMMo3|MBStar|microrna.org|MirAncesTar|mirbase|miRDB|MirMAP|MirTar|miRTar2GO|Mirza-G|MultiMiTar|PACCMIT|RepTar|RNAhybrid|TargetScan
SMAD4	Q13485		hsa-miR-146b-5p	0.77808	20	Very High	BCmicrO|CoMeTa|DIANA|ElMMo3|MBStar|MAMI|microrna.org|MirAncesTar|miRcode|mirCoX|miRDB|MirMAP|MirTar|Mirza-G|MultiMiTar|PACCMIT|RepTar|RNAhybrid|TargetRank|TargetScan
NAA30	Q147X3		hsa-miR-130a-3p	0.77794	16	Very High	BCmicrO|Cupid|DIANA|ElMMo3|MBStar|MAMI|microrna.org|MirAncesTar|miRDB|MirMAP|miRTar2GO|Mirza-G|MultiMiTar|PACCMIT|RNAhybrid|TargetScan
ITGB8	P26012		hsa-miR-145-5p	0.777824	17	Very High	BCmicrO|CoMeTa|ElMMo3|MBStar|microrna.org|MirAncesTar|mirbase|miRcode|miRDB|MirMAP|MirTar|Mirza-G|MultiMiTar|RepTar|RNAhybrid|TargetRank|TargetScan
ZBTB33	Q86T24		hsa-miR-145-5p	0.777799	17	Very High	BCmicrO|BiTargeting|CoMeTa|Cupid|ElMMo3|MBStar|microrna.org|MirAncesTar|miRcode|miRDB|MirMAP|MirTar|miRTar2GO|Mirza-G|RepTar|TargetRank|TargetScan
GOLT1B	Q9Y3E0		hsa-miR-130a-3p	0.777496	18	Very High	BCmicrO|CoMeTa|DIANA|ElMMo3|MBStar|MAMI|microrna.org|MirAncesTar|miRDB|MirMAP|MirSNP|MirTar|miRTar2GO|Mirza-G|RepTar|RNAhybrid|TargetRank|TargetScan
CYB5R4	Q7L1T6		hsa-miR-130a-3p	0.777392	19	Very High	BCmicrO|BiTargeting|CoMeTa|Cupid|DIANA|ElMMo3|MBStar|MAMI|microrna.org|MirAncesTar|mirbase|miRDB|MirMAP|miRTar2GO|Mirza-G|MultiMiTar|RepTar|RNAhybrid|TargetScan
PAN2	Q504Q3		hsa-miR-145-5p	0.777368	15	Very High	BCmicrO|CoMeTa|ElMMo3|MBStar|MAMI|microrna.org|MirAncesTar|miRcode|miRDB|MirMAP|Mirza-G|PACCMIT|RNAhybrid|TargetRank|TargetScan
CASK	O14936		hsa-miR-146a-5p	0.777319	19	Very High	BCmicrO|CoMeTa|Cupid|DIANA|ElMMo3|MBStar|MAMI|microrna.org|MirAncesTar|mirbase|mirCoX|miRDB|MirMAP|MirTar|Mirza-G|PACCMIT|RepTar|RNAhybrid|TargetScan
PLCB4	Q15147		hsa-miR-365a-3p	0.777315	19	Very High	BCmicrO|CoMeTa|Cupid|DIANA|ElMMo3|MAMI|microrna.org|MirAncesTar|mirbase|miRcode|miRDB|MirMAP|MirSNP|Mirza-G|PACCMIT|RepTar|RNAhybrid|TargetRank|TargetScan
XPO4	Q9C0E2		hsa-miR-130a-3p	0.777156	11	Very High	BCmicrO|CoMeTa|DIANA|ElMMo3|MBStar|MirAncesTar|MirMAP|miRTar2GO|MultiMiTar|PicTar|TargetScan
SSH2	Q76I76		hsa-miR-145-5p	0.777129	17	Very High	BCmicrO|ElMMo3|MBStar|MAMI|microrna.org|MirAncesTar|miRcode|miRDB|MirMAP|MirTar|miRTar2GO|Mirza-G|MultiMiTar|PACCMIT|RepTar|RNAhybrid|TargetRank
PTEN	P60484		hsa-miR-374b-5p	0.777055	16	Very High	BCmicrO|CoMeTa|Cupid|DIANA|ElMMo3|MBStar|microrna.org|MirAncesTar|MirMAP|MirTar|miRTar2GO|Mirza-G|PACCMIT|RNAhybrid|TargetRank|TargetScan
RAVER2	Q9HCJ3		hsa-miR-100-5p	0.777037	18	Very High	BCmicrO|BiTargeting|CoMeTa|DIANA|ElMMo3|MBStar|MAMI|microrna.org|MirAncesTar|miRcode|miRDB|MirMAP|MirTar|miRTar2GO|Mirza-G|PACCMIT|RNAhybrid|TargetScan
SRSF2	Q01130		hsa-miR-130a-3p	0.776786	17	Very High	BCmicrO|CoMeTa|Cupid|DIANA|ElMMo3|MAMI|microrna.org|MirAncesTar|miRDB|MirMAP|miRTar2GO|Mirza-G|MultiMiTar|RepTar|RNAhybrid|TargetRank|TargetScan
PRR5L	Q6MZQ0		hsa-miR-130a-3p	0.776766	19	Very High	BCmicrO|BiTargeting|CoMeTa|Cupid|DIANA|ElMMo3|MBStar|MAMI|microrna.org|MirAncesTar|miRDB|MirMAP|miRTar2GO|Mirza-G|MultiMiTar|PACCMIT|RepTar|RNAhybrid|TargetScan
FTL	P02792		hsa-miR-133b	0.776757	17	Very High	BCmicrO|CoMeTa|DIANA|ElMMo3|MAMI|microrna.org|MirAncesTar|miRDB|MirMAP|MirTar|miRTar2GO|PACCMIT|RepTar|RNAhybrid|TargetRank|TargetScan|TargetSpy
ANKRD11	Q6UB99		hsa-miR-365a-3p	0.776703	16	Very High	BCmicrO|CoMeTa|ElMMo3|MBStar|MAMI|microrna.org|MirAncesTar|miRcode|MirMAP|miRTar2GO|Mirza-G|PACCMIT|RepTar|RNAhybrid|TargetRank|TargetScan
UBP1	Q9NZI7		hsa-miR-365a-3p	0.776632	17	Very High	BCmicrO|CoMeTa|DIANA|ElMMo3|microrna.org|MirAncesTar|miRcode|miRDB|MirMAP|miRTar2GO|Mirza-G|MultiMiTar|PACCMIT|RepTar|RNAhybrid|TargetRank|TargetScan
GARNL3	Q5VVW2		hsa-miR-133b	0.776436	17	Very High	BCmicrO|CoMeTa|DIANA|ElMMo3|MAMI|microrna.org|MirAncesTar|mirbase|miRDB|MirMAP|Mirza-G|PACCMIT|RepTar|RNAhybrid|TargetRank|TargetScan|TargetSpy
TMEM167A	Q8TBQ9		hsa-miR-133b	0.776268	16	Very High	BCmicrO|Cupid|DIANA|ElMMo3|MAMI|microrna.org|MirAncesTar|miRDB|MirMAP|miRTar2GO|Mirza-G|PACCMIT|RepTar|TargetRank|TargetScan|TargetSpy
HOMER1	Q86YM7		hsa-miR-130a-3p	0.776191	17	Very High	BCmicrO|BiTargeting|CoMeTa|Cupid|DIANA|ElMMo3|MBStar|microrna.org|MirAncesTar|miRDB|MirMAP|MirTar|miRTar2GO|Mirza-G|MultiMiTar|RNAhybrid|TargetScan
GRB10	Q13322		hsa-miR-130a-3p	0.7761	17	Very High	BCmicrO|CoMeTa|DIANA|ElMMo3|microrna.org|MirAncesTar|miRDB|MirMAP|MirTar|miRTar2GO|Mirza-G|MultiMiTar|PACCMIT|RepTar|RNAhybrid|TargetRank|TargetScan
FAM104A	Q969W3		hsa-miR-130a-3p	0.776092	15	Very High	BCmicrO|DIANA|ElMMo3|MAMI|microrna.org|MirAncesTar|miRDB|MirMAP|miRTar2GO|Mirza-G|MultiMiTar|PACCMIT|RNAhybrid|TargetRank|TargetScan
DMD	P11532		hsa-miR-374b-5p	0.776063	18	Very High	BCmicrO|CoMeTa|Cupid|DIANA|ElMMo3|MBStar|microrna.org|MirAncesTar|miRDB|MirMAP|MirTar|miRTar2GO|Mirza-G|PACCMIT|RepTar|RNAhybrid|TargetRank|TargetScan
CADM2	Q8N3J6		hsa-miR-374b-5p	0.775974	14	Very High	BCmicrO|DIANA|ElMMo3|MBStar|microrna.org|MirAncesTar|miRDB|MirMAP|MirSNP|MirTar|Mirza-G|RNAhybrid|TargetRank|TargetScan
SH3GL2	Q99962		hsa-miR-133b	0.775873	16	Very High	BCmicrO|CoMeTa|DIANA|ElMMo3|MBStar|MAMI|microrna.org|MirAncesTar|miRDB|MirMAP|MirTar|Mirza-G|PACCMIT|RepTar|TargetRank|TargetScan
ADAMTS5	Q9UNA0		hsa-miR-145-5p	0.775691	17	Very High	BCmicrO|CoMeTa|ElMMo3|MBStar|MAMI|microrna.org|MirAncesTar|miRcode|miRDB|MirMAP|MirTar|miRTar2GO|Mirza-G|MultiMiTar|RepTar|TargetRank|TargetScan
SEL1L3	Q68CR1		hsa-miR-130a-3p	0.775374	17	Very High	BCmicrO|CoMeTa|Cupid|DIANA|ElMMo3|MBStar|microrna.org|MirAncesTar|miRDB|MirMAP|miRTar2GO|MultiMiTar|PACCMIT|RepTar|RNAhybrid|TargetRank|TargetScan
SHISA5	Q8N114		hsa-miR-133b	0.775117	16	Very High	BCmicrO|BiTargeting|DIANA|ElMMo3|MBStar|MAMI|microrna.org|MirAncesTar|miRDB|MirMAP|miRTar2GO|PACCMIT|RepTar|RNAhybrid|TargetRank|TargetScan
CAPZB	P47756		hsa-miR-145-5p	0.775048	18	Very High	BCmicrO|CoMeTa|ElMMo3|MBStar|microrna.org|MirAncesTar|mirbase|miRcode|miRDB|MirMAP|MirTar|miRTar2GO|Mirza-G|PACCMIT|RNA22|RNAhybrid|TargetRank|TargetScan
JAKMIP1	Q96N16		hsa-miR-130a-3p	0.774465	17	Very High	BCmicrO|BiTargeting|Cupid|DIANA|ElMMo3|MAMI|microrna.org|MirAncesTar|mirbase|miRDB|MirMAP|MirTar|MultiMiTar|PACCMIT|RepTar|RNAhybrid|TargetScan
R3HDM1	Q15032		hsa-miR-130a-3p	0.774431	16	Very High	BCmicrO|CoMeTa|Cupid|DIANA|ElMMo3|MBStar|MAMI|microrna.org|MirAncesTar|MirMAP|Mirza-G|MultiMiTar|PACCMIT|RepTar|RNAhybrid|TargetScan
TRIM37	O94972		hsa-miR-130a-3p	0.77404	16	Very High	BCmicrO|CoMeTa|Cupid|DIANA|ElMMo3|MBStar|microrna.org|MirAncesTar|miRDB|MirMAP|MirTar|miRTar2GO|MultiMiTar|PACCMIT|RNAhybrid|TargetScan
CHIC1	Q5VXU3		hsa-miR-130a-3p	0.773564	17	Very High	BCmicrO|BiTargeting|DIANA|ElMMo3|MBStar|microrna.org|MirAncesTar|miRDB|MirMAP|miRTar2GO|Mirza-G|MultiMiTar|PACCMIT|RepTar|RNAhybrid|TargetRank|TargetScan
PRICKLE2	Q7Z3G6		hsa-miR-130a-3p	0.773372	15	Very High	BCmicrO|DIANA|ElMMo3|MBStar|microrna.org|MirAncesTar|miRDB|MirMAP|miRTar2GO|Mirza-G|MultiMiTar|PicTar|RepTar|RNAhybrid|TargetScan
SLC38A2	Q96QD8		hsa-miR-145-5p	0.773064	19	Very High	BCmicrO|Cupid|DIANA|ElMMo3|MBStar|MAMI|microrna.org|MirAncesTar|miRcode|miRDB|MirMAP|MirSNP|miRTar2GO|Mirza-G|MultiMiTar|RepTar|RNAhybrid|TargetRank|TargetScan
CXCL12	P48061		hsa-miR-130a-3p	0.77272	14	Very High	BCmicrO|CoMeTa|Cupid|DIANA|ElMMo3|GenMir++|MBStar|MAMI|microrna.org|MirAncesTar|MirMAP|Mirza-G|MultiMiTar|RNAhybrid
CDKN2AIP	Q9NXV6		hsa-miR-146b-5p	0.77181	19	Very High	BCmicrO|CoMeTa|Cupid|DIANA|ElMMo3|MBStar|microrna.org|MirAncesTar|miRcode|mirCoX|MirMAP|miRTar2GO|Mirza-G|MultiMiTar|RepTar|RNAhybrid|TargetRank|TargetScan|TargetSpy
USP46	P62068		hsa-miR-145-5p	0.771783	16	Very High	BCmicrO|CoMeTa|ElMMo3|MBStar|MAMI|microrna.org|MirAncesTar|miRcode|miRDB|MirMAP|MirTar|Mirza-G|PACCMIT|RNAhybrid|TargetRank|TargetScan
SOCS7	O14512		hsa-miR-145-5p	0.771761	18	Very High	BCmicrO|BiTargeting|CoMeTa|ElMMo3|MAMI|microrna.org|MirAncesTar|mirbase|miRcode|miRDB|MirMAP|MirTar|Mirza-G|PITA|RepTar|RNAhybrid|TargetRank|TargetScan
SBF2	Q86WG5		hsa-miR-130a-3p	0.771722	18	Very High	BCmicrO|Cupid|DIANA|ElMMo3|MBStar|microrna.org|MirAncesTar|miRDB|MirMAP|MirSNP|MirTar|miRTar2GO|Mirza-G|MultiMiTar|RepTar|RNAhybrid|TargetRank|TargetScan
FAF2	Q96CS3		hsa-miR-374b-5p	0.771715	17	Very High	BCmicrO|CoMeTa|Cupid|DIANA|ElMMo3|MBStar|microrna.org|MirAncesTar|miRDB|MirMAP|MirSNP|MirTar|miRTar2GO|Mirza-G|PACCMIT|TargetRank|TargetScan
ROBO1	Q9Y6N7		hsa-miR-146a-5p	0.771619	15	Very High	BCmicrO|CoMeTa|Cupid|DIANA|ElMMo3|MBStar|MAMI|microrna.org|MirAncesTar|mirCoX|MirMAP|MultiMiTar|PicTar|RNAhybrid|TargetScan
RAVER2	Q9HCJ3		hsa-miR-99a-5p	0.771495	18	Very High	BCmicrO|BiTargeting|CoMeTa|DIANA|ElMMo3|MBStar|MAMI|microrna.org|MirAncesTar|miRDB|MirMAP|MirTar|miRTar2GO|Mirza-G|PACCMIT|RNA22|RNAhybrid|TargetScan
FASTK	Q14296		hsa-miR-130a-3p	0.771443	15	Very High	BCmicrO|CoMeTa|Cupid|DIANA|ElMMo3|MAMI|microrna.org|MirAncesTar|mirbase|miRDB|MirMAP|miRTar2GO|PACCMIT|RNAhybrid|TargetScan
ARF6	P62330		hsa-miR-145-5p	0.771422	15	Very High	BCmicrO|CoMeTa|ElMMo3|MBStar|microrna.org|MirAncesTar|miRDB|MirTar|miRTar2GO|Mirza-G|PACCMIT|PITA|RepTar|TargetRank|TargetScan
KLHL28	Q9NXS3		hsa-miR-145-5p	0.771408	18	Very High	BCmicrO|BiTargeting|CoMeTa|Cupid|ElMMo3|MBStar|microrna.org|MirAncesTar|miRcode|miRDB|MirSNP|Mirza-G|MultiMiTar|PACCMIT|RepTar|RNAhybrid|TargetRank|TargetScan
SLC10A3	P09131		hsa-miR-146a-5p	0.771369	20	Very High	BCmicrO|CoMeTa|Cupid|DIANA|ElMMo3|MBStar|microrna.org|MirAncesTar|mirbase|mirCoX|miRDB|MirMAP|MirSNP|MirTar|miRTar2GO|PACCMIT|RepTar|RNAhybrid|TargetRank|TargetScan
ABRACL	Q9P1F3		hsa-miR-145-5p	0.771258	17	Very High	BCmicrO|BiTargeting|ElMMo3|MAMI|microrna.org|MirAncesTar|mirbase|miRcode|miRDB|MirMAP|MirTar|miRTar2GO|PACCMIT|RepTar|RNAhybrid|TargetRank|TargetScan
SFMBT1	Q9UHJ3		hsa-miR-130a-3p	0.771169	17	Very High	BCmicrO|CoMeTa|DIANA|ElMMo3|MAMI|microrna.org|MirAncesTar|mirbase|miRDB|MirMAP|miRTar2GO|Mirza-G|MultiMiTar|PACCMIT|RepTar|RNAhybrid|TargetScan
ZC3H14	Q6PJT7		hsa-miR-133b	0.771006	18	Very High	BCmicrO|CoMeTa|Cupid|DIANA|ElMMo3|MBStar|MAMI|microrna.org|MirAncesTar|mirbase|miRDB|MirMAP|Mirza-G|PACCMIT|RepTar|RNAhybrid|TargetRank|TargetScan
SV2A	Q7L0J3		hsa-miR-133b	0.770841	17	Very High	BCmicrO|BiTargeting|CoMeTa|DIANA|ElMMo3|MAMI|microrna.org|MirAncesTar|miRDB|MirMAP|MirTar|Mirza-G|RepTar|RNA22|RNAhybrid|TargetRank|TargetScan
PPM1D	O15297		hsa-miR-145-5p	0.770701	14	Very High	BCmicrO|BiTargeting|CoMeTa|GenMir++|MBStar|MAMI|microrna.org|MirAncesTar|miRcode|MirMAP|miRTar2GO|Mirza-G|RNAhybrid|TargetScan
DCUN1D5	Q9BTE7		hsa-miR-365a-3p	0.770625	19	Very High	BCmicrO|DIANA|ElMMo3|MBStar|MAMI|microrna.org|MirAncesTar|mirbase|miRcode|miRDB|MirMAP|MirSNP|MirTar|miRTar2GO|Mirza-G|PACCMIT|RepTar|RNAhybrid|TargetScan
RAB14	P61106		hsa-miR-130a-3p	0.770574	16	Very High	BCmicrO|CoMeTa|Cupid|DIANA|ElMMo3|microrna.org|MirAncesTar|miRDB|MirMAP|miRTar2GO|Mirza-G|MultiMiTar|PACCMIT|RepTar|TargetRank|TargetScan
FRS2	Q8WU20		hsa-miR-145-5p	0.770402	19	Very High	BCmicrO|CoMeTa|Cupid|ElMMo3|MBStar|microrna.org|MirAncesTar|miRcode|miRDB|MirMAP|MirTar|miRTar2GO|Mirza-G|MultiMiTar|PACCMIT|RepTar|RNAhybrid|TargetRank|TargetScan
ACVR2B	Q13705		hsa-miR-374b-5p	0.770347	14	Very High	BCmicrO|CoMeTa|Cupid|ElMMo3|MBStar|microrna.org|MirAncesTar|miRDB|MirSNP|MirTar|miRTar2GO|Mirza-G|TargetRank|TargetScan
STC1	P52823		hsa-miR-146b-5p	0.769981	19	Very High	BCmicrO|CoMeTa|Cupid|DIANA|ElMMo3|MBStar|MAMI|microrna.org|MirAncesTar|miRcode|mirCoX|miRDB|MirMAP|Mirza-G|MultiMiTar|RepTar|RNAhybrid|TargetRank|TargetScan
BAZ2A	Q9UIF9		hsa-miR-99a-5p	0.769943	16	Very High	BCmicrO|CoMeTa|Cupid|DIANA|ElMMo3|MAMI|microrna.org|MirAncesTar|miRDB|MirMAP|miRTar2GO|Mirza-G|PACCMIT|RNAhybrid|TargetRank|TargetScan
ATG2B	Q96BY7		hsa-miR-130a-3p	0.76987	17	Very High	BCmicrO|BiTargeting|CoMeTa|DIANA|ElMMo3|MAMI|microrna.org|MirAncesTar|mirbase|miRDB|MirMAP|MirTar|Mirza-G|MultiMiTar|RepTar|TargetRank|TargetScan
DOLPP1	Q86YN1		hsa-miR-133b	0.769806	16	Very High	BCmicrO|CoMeTa|DIANA|ElMMo3|MAMI|microrna.org|MirAncesTar|miRDB|MirMAP|Mirza-G|PACCMIT|RepTar|RNAhybrid|TargetRank|TargetScan|TargetSpy
NUDT4	Q9NZJ9		hsa-miR-145-5p	0.769766	19	Very High	BCmicrO|BiTargeting|CoMeTa|DIANA|ElMMo3|MBStar|MAMI|microrna.org|MirAncesTar|miRcode|miRDB|MirMAP|Mirza-G|MultiMiTar|PACCMIT|RepTar|RNAhybrid|TargetRank|TargetScan
ADAM19	Q9H013		hsa-miR-145-5p	0.769656	19	Very High	BCmicrO|BiTargeting|CoMeTa|ElMMo3|MBStar|MAMI|microrna.org|MirAncesTar|miRcode|miRDB|MirMAP|miRTar2GO|Mirza-G|MultiMiTar|PACCMIT|RepTar|RNAhybrid|TargetRank|TargetScan
SUMO1	P63165		hsa-miR-133b	0.769604	18	Very High	BCmicrO|BiTargeting|CoMeTa|DIANA|ElMMo3|MBStar|MAMI|microrna.org|MirAncesTar|miRDB|MirMAP|Mirza-G|PACCMIT|RepTar|RNAhybrid|TargetRank|TargetScan|TargetSpy
ZIC5	Q96T25		hsa-miR-130a-3p	0.769565	14	Very High	BCmicrO|Cupid|ElMMo3|MBStar|microrna.org|MirAncesTar|miRDB|MirTar|miRTar2GO|Mirza-G|MultiMiTar|PACCMIT|TargetRank|TargetScan
GLIS1	Q8NBF1		hsa-miR-145-5p	0.769464	14	Very High	BCmicrO|ElMMo3|MAMI|microrna.org|MirAncesTar|mirbase|miRcode|MirMAP|PACCMIT|RepTar|RNA22|RNAhybrid|TargetRank|TargetScan
CD2AP	Q9Y5K6		hsa-miR-130a-3p	0.769158	17	Very High	BCmicrO|CoMeTa|Cupid|DIANA|ElMMo3|MBStar|microrna.org|MirAncesTar|miRDB|MirMAP|MirSNP|miRTar2GO|Mirza-G|MultiMiTar|RepTar|TargetRank|TargetScan
CPEB4	Q17RY0		hsa-miR-374b-5p	0.769018	16	Very High	BCmicrO|Cupid|DIANA|ElMMo3|MBStar|microrna.org|MirAncesTar|miRDB|MirMAP|MirTar|miRTar2GO|Mirza-G|PACCMIT|RNAhybrid|TargetRank|TargetScan
FBXL3	Q9UKT7		hsa-miR-145-5p	0.768999	17	Very High	BCmicrO|Cupid|ElMMo3|MBStar|MAMI|microrna.org|MirAncesTar|miRcode|miRDB|MirMAP|miRTar2GO|Mirza-G|PACCMIT|RepTar|RNAhybrid|TargetRank|TargetScan
MTMR10	Q9NXD2		hsa-miR-130a-3p	0.768946	17	Very High	BCmicrO|CoMeTa|Cupid|DIANA|ElMMo3|MBStar|microrna.org|MirAncesTar|miRDB|MirMAP|MirTar|Mirza-G|MultiMiTar|RepTar|RNAhybrid|TargetRank|TargetScan
PCNX1	Q96RV3		hsa-miR-374b-5p	0.768678	18	Very High	BCmicrO|CoMeTa|DIANA|ElMMo3|MBStar|microrna.org|MirAncesTar|mirbase|miRDB|MirMAP|MirSNP|MirTar|miRTar2GO|Mirza-G|PACCMIT|RNAhybrid|TargetRank|TargetScan
ENTPD7	Q9NQZ7		hsa-miR-365a-3p	0.768488	21	Very High	BCmicrO|CoMeTa|DIANA|ElMMo3|MBStar|MAMI|microrna.org|MirAncesTar|mirbase|miRcode|miRDB|MirMAP|MirTar|miRTar2GO|Mirza-G|MultiMiTar|PACCMIT|RepTar|RNAhybrid|TargetRank|TargetScan
EBF3	Q9H4W6		hsa-miR-145-5p	0.768159	16	Very High	BCmicrO|Cupid|ElMMo3|MAMI|microrna.org|MirAncesTar|miRcode|miRDB|MirMAP|Mirza-G|PACCMIT|PITA|RepTar|RNAhybrid|TargetRank|TargetScan
MAPK6	Q16659		hsa-miR-374b-5p	0.768052	15	Very High	BCmicrO|CoMeTa|Cupid|DIANA|ElMMo3|MBStar|microrna.org|MirAncesTar|miRDB|MirMAP|MirTar|Mirza-G|PACCMIT|TargetRank|TargetScan
SLC9A2	Q9UBY0		hsa-miR-130a-3p	0.767982	19	Very High	BCmicrO|BiTargeting|CoMeTa|Cupid|DIANA|ElMMo3|MBStar|MAMI|microrna.org|MirAncesTar|miRDB|MirMAP|miRTar2GO|Mirza-G|MultiMiTar|PACCMIT|RepTar|TargetRank|TargetScan
SEPHS2	Q99611		hsa-miR-133b	0.767826	17	Very High	BCmicrO|CoMeTa|DIANA|ElMMo3|MAMI|microrna.org|MirAncesTar|miRDB|MirMAP|MirTar|miRTar2GO|Mirza-G|RepTar|RNAhybrid|TargetRank|TargetScan|TargetSpy
TM9SF3	Q9HD45		hsa-miR-133b	0.767683	15	Very High	BCmicrO|CoMeTa|Cupid|DIANA|ElMMo3|MBStar|microrna.org|MirAncesTar|miRDB|MirMAP|Mirza-G|RepTar|TargetRank|TargetScan|TargetSpy
UBA6	A0AVT1		hsa-miR-145-5p	0.767677	17	Very High	BCmicrO|CoMeTa|DIANA|ElMMo3|MBStar|MAMI|microrna.org|MirAncesTar|miRcode|miRDB|MirMAP|MirTar|Mirza-G|PACCMIT|RNAhybrid|TargetRank|TargetScan
TGFBR2	P37173		hsa-miR-145-5p	0.767504	15	Very High	BCmicrO|CoMeTa|ElMMo3|MBStar|microrna.org|MirAncesTar|miRcode|miRDB|MirMAP|MirTar|miRTar2GO|Mirza-G|MultiMiTar|TargetRank|TargetScan
OGT	O15294		hsa-miR-130a-3p	0.767358	12	Very High	BCmicrO|BiTargeting|CoMeTa|DIANA|ElMMo3|GenMir++|MBStar|MAMI|MirAncesTar|MirMAP|MultiMiTar|PicTar
SPTY2D1	Q68D10		hsa-miR-130a-3p	0.767115	16	Very High	BCmicrO|BiTargeting|Cupid|DIANA|ElMMo3|MBStar|MAMI|microrna.org|MirAncesTar|miRDB|MirMAP|miRTar2GO|Mirza-G|MultiMiTar|TargetRank|TargetScan
WDR37	Q9Y2I8		hsa-miR-365a-3p	0.766811	19	Very High	BCmicrO|CoMeTa|DIANA|ElMMo3|MBStar|MAMI|microrna.org|MirAncesTar|miRcode|miRDB|MirMAP|MirSNP|MirTar|Mirza-G|PACCMIT|RepTar|RNAhybrid|TargetRank|TargetScan
SNTB2	Q13425		hsa-miR-145-5p	0.766734	18	Very High	BCmicrO|BiTargeting|CoMeTa|ElMMo3|MBStar|microrna.org|MirAncesTar|miRcode|miRDB|MirMAP|MirSNP|MirTar|Mirza-G|MultiMiTar|RepTar|RNAhybrid|TargetRank|TargetScan
ANKRD28	O15084		hsa-miR-365a-3p	0.766601	20	Very High	BCmicrO|CoMeTa|Cupid|DIANA|ElMMo3|MBStar|microrna.org|MirAncesTar|mirbase|miRcode|miRDB|MirMAP|miRTar2GO|Mirza-G|MultiMiTar|PACCMIT|RepTar|RNAhybrid|TargetRank|TargetScan
PAPD4	Q6PIY7		hsa-miR-145-5p	0.766383	16	Very High	BCmicrO|CoMeTa|ElMMo3|MAMI|microrna.org|MirAncesTar|miRcode|miRDB|MirMAP|MirTar|Mirza-G|PACCMIT|RepTar|RNAhybrid|TargetRank|TargetScan
GSE1	Q14687		hsa-miR-130a-3p	0.766338	16	Very High	BCmicrO|BiTargeting|CoMeTa|ElMMo3|GenMir++|MBStar|MAMI|microrna.org|MirAncesTar|MirMAP|MirSNP|miRTar2GO|MultiMiTar|PACCMIT|RNAhybrid|TargetRank
RSF1	Q96T23		hsa-miR-374b-5p	0.766196	17	Very High	BCmicrO|CoMeTa|Cupid|DIANA|ElMMo3|MBStar|microrna.org|MirAncesTar|mirbase|miRDB|MirMAP|MirTar|Mirza-G|PACCMIT|RNAhybrid|TargetRank|TargetScan
GPBP1	Q86WP2		hsa-miR-145-5p	0.765805	14	Very High	BCmicrO|Cupid|ElMMo3|MBStar|microrna.org|MirAncesTar|miRcode|miRDB|MirMAP|MirTar|miRTar2GO|Mirza-G|RNAhybrid|TargetScan
ADAM10	O14672		hsa-miR-374b-5p	0.765671	17	Very High	BCmicrO|CoMeTa|Cupid|DIANA|ElMMo3|MBStar|microrna.org|MirAncesTar|miRDB|MirMAP|MirTar|miRTar2GO|Mirza-G|PACCMIT|RNAhybrid|TargetRank|TargetScan
TMEM267	Q0VDI3		hsa-miR-374b-5p	0.765524	16	Very High	BCmicrO|CoMeTa|DIANA|ElMMo3|MBStar|microrna.org|MirAncesTar|miRDB|MirMAP|MirTar|miRTar2GO|Mirza-G|MultiMiTar|RNAhybrid|TargetRank|TargetScan
CPEB2	Q7Z5Q1		hsa-miR-130a-3p	0.765467	15	Very High	BCmicrO|BiTargeting|Cupid|DIANA|MBStar|MAMI|microrna.org|MirAncesTar|MirMAP|miRTar2GO|Mirza-G|MultiMiTar|RNAhybrid|TargetRank|TargetScan
ING3	Q9NXR8		hsa-miR-365a-3p	0.765427	19	Very High	BCmicrO|CoMeTa|Cupid|DIANA|ElMMo3|MAMI|microrna.org|MirAncesTar|mirbase|miRcode|miRDB|MirMAP|MirSNP|MirTar|miRTar2GO|Mirza-G|RepTar|RNAhybrid|TargetRank
INSM1	Q01101		hsa-miR-100-5p	0.765405	16	Very High	BCmicrO|CoMeTa|DIANA|ElMMo3|MAMI|microrna.org|MirAncesTar|mirbase|miRcode|miRDB|MirMAP|MirSNP|miRTar2GO|Mirza-G|PACCMIT|TargetScan
MEF2D	Q14814		hsa-miR-374b-5p	0.765158	16	Very High	BCmicrO|CoMeTa|Cupid|DIANA|ElMMo3|MBStar|microrna.org|MirAncesTar|miRDB|MirMAP|MirTar|miRTar2GO|Mirza-G|RNAhybrid|TargetRank|TargetScan
C11orf58	O00193		hsa-miR-133b	0.765155	17	Very High	BCmicrO|CoMeTa|DIANA|ElMMo3|MBStar|microrna.org|MirAncesTar|miRDB|MirMAP|MirTar|miRTar2GO|Mirza-G|RepTar|RNAhybrid|TargetRank|TargetScan|TargetSpy
ZNF532	Q9HCE3		hsa-miR-146b-5p	0.764967	20	Very High	BCmicrO|CoMeTa|DIANA|ElMMo3|MBStar|MAMI|microrna.org|MirAncesTar|miRcode|mirCoX|miRDB|MirMAP|Mirza-G|MultiMiTar|PACCMIT|RepTar|RNAhybrid|TargetRank|TargetScan|TargetSpy
AKT3	Q9Y243		hsa-miR-365a-3p	0.764901	17	Very High	BCmicrO|BiTargeting|CoMeTa|Cupid|DIANA|ElMMo3|MBStar|microrna.org|MirAncesTar|miRcode|miRDB|MirMAP|miRTar2GO|PACCMIT|RepTar|RNAhybrid|TargetScan
C18orf25	Q96B23		hsa-miR-365a-3p	0.76446	18	Very High	BCmicrO|CoMeTa|Cupid|DIANA|ElMMo3|MBStar|microrna.org|MirAncesTar|miRcode|miRDB|MirMAP|miRTar2GO|Mirza-G|MultiMiTar|PACCMIT|RepTar|TargetRank|TargetScan
AP1AR	Q63HQ0		hsa-miR-99a-5p	0.764285	16	Very High	BCmicrO|CoMeTa|Cupid|DIANA|ElMMo3|MAMI|microrna.org|MirAncesTar|miRDB|MirMAP|MirTar|Mirza-G|PACCMIT|RNAhybrid|TargetRank|TargetScan
GABARAPL1	Q9H0R8		hsa-miR-133b	0.764056	15	Very High	BCmicrO|BiTargeting|CoMeTa|DIANA|ElMMo3|MAMI|microrna.org|MirAncesTar|miRDB|MirMAP|Mirza-G|PACCMIT|RepTar|RNAhybrid|TargetScan
FGF1	P05230		hsa-miR-133b	0.763977	19	Very High	BCmicrO|BiTargeting|CoMeTa|DIANA|ElMMo3|MBStar|MAMI|microrna.org|MirAncesTar|mirbase|miRDB|MirMAP|MirSNP|Mirza-G|PACCMIT|RepTar|RNAhybrid|TargetScan|TargetSpy
SIX4	Q9UIU6		hsa-miR-130a-3p	0.763929	14	Very High	BCmicrO|Cupid|DIANA|ElMMo3|MBStar|microrna.org|MirAncesTar|miRDB|MirMAP|miRTar2GO|Mirza-G|MultiMiTar|RepTar|TargetScan
SOX5	P35711		hsa-miR-130a-3p	0.763851	19	Very High	BCmicrO|BiTargeting|CoMeTa|Cupid|DIANA|ElMMo3|MBStar|MAMI|microrna.org|MirAncesTar|miRDB|MirMAP|Mirza-G|MultiMiTar|PACCMIT|RepTar|RNAhybrid|TargetRank|TargetScan
ACSL6	Q9UKU0		hsa-miR-374b-5p	0.763721	18	Very High	BCmicrO|CoMeTa|Cupid|DIANA|ElMMo3|MBStar|microrna.org|MirAncesTar|mirbase|miRDB|MirMAP|MirSNP|MirTar|Mirza-G|PACCMIT|RNAhybrid|TargetRank|TargetScan
PHRF1	Q9P1Y6		hsa-miR-145-5p	0.763579	15	Very High	BCmicrO|ElMMo3|MAMI|microrna.org|MirAncesTar|miRcode|miRDB|MirMAP|MirSNP|MirTar|Mirza-G|PACCMIT|RNAhybrid|TargetRank|TargetScan
SOCS5	O75159		hsa-miR-365a-3p	0.763553	17	Very High	BCmicrO|CoMeTa|Cupid|DIANA|ElMMo3|MBStar|MAMI|microrna.org|miRcode|miRDB|MirMAP|MirSNP|MirTar|Mirza-G|MultiMiTar|PACCMIT|TargetScan
DTNA	Q9Y4J8		hsa-miR-365a-3p	0.763378	20	Very High	BCmicrO|BiTargeting|CoMeTa|Cupid|DIANA|ElMMo3|MBStar|microrna.org|MirAncesTar|mirbase|miRcode|miRDB|MirMAP|MirTar|Mirza-G|PACCMIT|RepTar|RNAhybrid|TargetRank|TargetScan
TFRC	P02786		hsa-miR-145-5p	0.763153	12	Very High	BCmicrO|CoMeTa|GenMir++|MBStar|MAMI|MirAncesTar|miRcode|MirMAP|miRTar2GO|RepTar|RNAhybrid|TargetScan
USP8	P40818		hsa-miR-130a-3p	0.762979	14	Very High	BCmicrO|Cupid|DIANA|GenMir++|MBStar|MAMI|microrna.org|MirAncesTar|MirMAP|miRTar2GO|Mirza-G|MultiMiTar|RNAhybrid|TargetScan
MYB	P10242		hsa-miR-130a-3p	0.762889	18	Very High	BCmicrO|CoMeTa|Cupid|DIANA|ElMMo3|MBStar|microrna.org|MirAncesTar|miRDB|MirMAP|miRTar2GO|Mirza-G|MultiMiTar|PACCMIT|RepTar|RNAhybrid|TargetRank|TargetScan
CAMSAP2	Q08AD1		hsa-miR-130a-3p	0.762714	16	Very High	BCmicrO|CoMeTa|Cupid|DIANA|ElMMo3|microrna.org|MirAncesTar|miRDB|MirMAP|MirTar|miRTar2GO|MultiMiTar|RNA22|RNAhybrid|TargetRank|TargetScan
MED1	Q15648		hsa-miR-146b-5p	0.762681	21	Very High	BCmicrO|CoMeTa|Cupid|DIANA|ElMMo3|MBStar|microrna.org|MirAncesTar|miRcode|mirCoX|miRDB|MirSNP|MirTar|miRTar2GO|Mirza-G|MultiMiTar|PACCMIT|RepTar|RNAhybrid|TargetRank|TargetScan
NLK	Q9UBE8		hsa-miR-145-5p	0.762201	10	Very High	BCmicrO|CoMeTa|ElMMo3|MBStar|MAMI|miRcode|MirMAP|miRTar2GO|PicTar|RNAhybrid
CPEB3	Q8NE35		hsa-miR-130a-3p	0.762017	17	Very High	BCmicrO|BiTargeting|CoMeTa|Cupid|DIANA|ElMMo3|MBStar|microrna.org|MirAncesTar|miRDB|MirMAP|miRTar2GO|Mirza-G|MultiMiTar|RepTar|TargetRank|TargetScan
OXR1	Q8N573		hsa-miR-365a-3p	0.761967	20	Very High	BCmicrO|CoMeTa|Cupid|DIANA|ElMMo3|MBStar|MAMI|microrna.org|MirAncesTar|miRcode|miRDB|MirMAP|MirTar|miRTar2GO|Mirza-G|MultiMiTar|PACCMIT|RepTar|RNAhybrid|TargetRank
EDEM1	Q92611		hsa-miR-133b	0.761445	15	Very High	BCmicrO|CoMeTa|DIANA|ElMMo3|microrna.org|MirAncesTar|miRDB|MirMAP|MirTar|miRTar2GO|Mirza-G|PACCMIT|RNAhybrid|TargetRank|TargetScan
TSC22D1	Q15714		hsa-miR-130a-3p	0.76136	18	Very High	BCmicrO|BiTargeting|CoMeTa|Cupid|DIANA|ElMMo3|MBStar|MAMI|microrna.org|MirAncesTar|mirbase|MirMAP|MirSNP|miRTar2GO|MultiMiTar|RepTar|RNAhybrid|TargetScan
DUSP6	Q16828		hsa-miR-374b-5p	0.76124	17	Very High	BCmicrO|CoMeTa|Cupid|DIANA|ElMMo3|MBStar|microrna.org|MirAncesTar|miRDB|MirMAP|MirSNP|MirTar|miRTar2GO|PACCMIT|RNAhybrid|TargetRank|TargetScan
NOL4	O94818		hsa-miR-130a-3p	0.761042	16	Very High	BCmicrO|CoMeTa|Cupid|DIANA|ElMMo3|MBStar|microrna.org|MirAncesTar|miRDB|MirMAP|Mirza-G|MultiMiTar|PACCMIT|RNAhybrid|TargetRank|TargetScan
EDN1	P05305		hsa-miR-130a-3p	0.760724	17	Very High	BCmicrO|BiTargeting|CoMeTa|Cupid|DIANA|ElMMo3|microrna.org|MirAncesTar|miRDB|MirMAP|miRTar2GO|Mirza-G|MultiMiTar|RepTar|RNAhybrid|TargetRank|TargetScan
LIN7C	Q9NUP9		hsa-miR-365a-3p	0.760722	18	Very High	BCmicrO|CoMeTa|Cupid|DIANA|ElMMo3|MBStar|microrna.org|MirAncesTar|miRcode|miRDB|MirMAP|miRTar2GO|Mirza-G|MultiMiTar|PACCMIT|RepTar|TargetRank|TargetScan
RPA2	P15927		hsa-miR-130a-3p	0.760612	18	Very High	BCmicrO|CoMeTa|Cupid|DIANA|ElMMo3|MAMI|microrna.org|MirAncesTar|mirbase|miRDB|MirMAP|miRTar2GO|Mirza-G|MultiMiTar|PACCMIT|RepTar|RNAhybrid|TargetScan
PKN2	Q16513		hsa-miR-145-5p	0.76059	13	Very High	BCmicrO|CoMeTa|Cupid|DIANA|GenMir++|MAMI|MirAncesTar|miRcode|MirMAP|miRTar2GO|Mirza-G|RNAhybrid|TargetScan
RASSF2	P50749		hsa-miR-145-5p	0.76054	14	Very High	BCmicrO|BiTargeting|CoMeTa|DIANA|ElMMo3|GenMir++|MBStar|MAMI|MirAncesTar|miRcode|MirMAP|RepTar|TargetRank|TargetScan
DCP2	Q8IU60		hsa-miR-130a-3p	0.760462	14	Very High	BCmicrO|CoMeTa|DIANA|ElMMo3|MBStar|MirAncesTar|miRDB|MirMAP|MirTar|miRTar2GO|Mirza-G|MultiMiTar|RNAhybrid|TargetScan
CRK	P46108		hsa-miR-133b	0.760269	17	Very High	BCmicrO|CoMeTa|Cupid|DIANA|ElMMo3|MAMI|microrna.org|MirAncesTar|miRDB|MirMAP|miRTar2GO|Mirza-G|PACCMIT|RepTar|RNAhybrid|TargetScan|TargetSpy
ARRDC3	Q96B67		hsa-miR-130a-3p	0.760132	17	Very High	BCmicrO|BiTargeting|Cupid|DIANA|ElMMo3|MBStar|MAMI|microrna.org|MirAncesTar|miRDB|MirMAP|miRTar2GO|Mirza-G|MultiMiTar|PACCMIT|RepTar|TargetScan
WNT2B	Q93097		hsa-miR-130a-3p	0.760066	20	Very High	BCmicrO|BiTargeting|CoMeTa|Cupid|DIANA|ElMMo3|MBStar|MAMI|microrna.org|MirAncesTar|miRDB|MirMAP|Mirza-G|MultiMiTar|PACCMIT|RepTar|RNA22|RNAhybrid|TargetRank|TargetScan
TNPO1	Q92973		hsa-miR-130a-3p	0.760018	19	Very High	BCmicrO|CoMeTa|Cupid|DIANA|ElMMo3|MBStar|MAMI|microrna.org|MirAncesTar|miRDB|MirMAP|miRTar2GO|Mirza-G|MultiMiTar|PACCMIT|RepTar|RNAhybrid|TargetRank|TargetScan
IQGAP2	Q13576		hsa-miR-130a-3p	0.75998	15	Very High	BCmicrO|CoMeTa|Cupid|DIANA|GenMir++|MBStar|MAMI|microrna.org|MirAncesTar|MirMAP|miRTar2GO|Mirza-G|MultiMiTar|RNAhybrid|TargetScan
RAPGEF2	Q9Y4G8		hsa-miR-145-5p	0.759903	16	Very High	BCmicrO|CoMeTa|ElMMo3|MBStar|microrna.org|MirAncesTar|miRcode|miRDB|MirMAP|MirTar|miRTar2GO|Mirza-G|PACCMIT|RepTar|RNAhybrid|TargetScan
SH3GL2	Q99962		hsa-miR-146b-5p	0.759855	21	Very High	BCmicrO|CoMeTa|Cupid|DIANA|ElMMo3|MBStar|MAMI|microrna.org|MirAncesTar|miRcode|mirCoX|miRDB|MirMAP|MirSNP|Mirza-G|MultiMiTar|PACCMIT|RepTar|TargetRank|TargetScan|TargetSpy
MAP3K20	Q9NYL2		hsa-miR-130a-3p	0.759833	15	Very High	BCmicrO|CoMeTa|ElMMo3|MBStar|microrna.org|MirAncesTar|miRDB|MirSNP|MirTar|miRTar2GO|Mirza-G|MultiMiTar|RepTar|TargetRank|TargetScan
NDFIP2	Q9NV92		hsa-miR-145-5p	0.759808	15	Very High	BCmicrO|ElMMo3|MBStar|MAMI|microrna.org|MirAncesTar|miRcode|miRDB|MirMAP|miRTar2GO|Mirza-G|PACCMIT|RNAhybrid|TargetRank|TargetScan
CUL5	Q93034		hsa-miR-130a-3p	0.759796	13	Very High	BCmicrO|CoMeTa|DIANA|ElMMo3|microrna.org|MirAncesTar|miRDB|MirMAP|miRTar2GO|MultiMiTar|PicTar|RepTar|RNAhybrid
KCTD20	Q7Z5Y7		hsa-miR-133b	0.759771	16	Very High	BCmicrO|BiTargeting|CoMeTa|DIANA|ElMMo3|MAMI|microrna.org|MirAncesTar|miRDB|MirMAP|miRTar2GO|Mirza-G|PACCMIT|RepTar|RNAhybrid|TargetScan
SGTB	Q96EQ0		hsa-miR-365a-3p	0.759737	18	Very High	BCmicrO|BiTargeting|DIANA|ElMMo3|MBStar|MAMI|microrna.org|MirAncesTar|miRcode|miRDB|MirMAP|MirSNP|MirTar|miRTar2GO|Mirza-G|MultiMiTar|RepTar|TargetScan
PCNP	Q8WW12		hsa-miR-365a-3p	0.759705	18	Very High	BCmicrO|CoMeTa|Cupid|DIANA|ElMMo3|MBStar|microrna.org|MirAncesTar|mirbase|miRcode|miRDB|MirMAP|MirTar|miRTar2GO|Mirza-G|RepTar|RNAhybrid|TargetScan
ARHGEF4	Q9NR80		hsa-miR-130a-3p	0.759695	17	Very High	BCmicrO|CoMeTa|Cupid|DIANA|ElMMo3|MAMI|microrna.org|MirAncesTar|miRDB|MirMAP|miRTar2GO|Mirza-G|MultiMiTar|RepTar|RNAhybrid|TargetRank|TargetScan
NAP1L1	P55209		hsa-miR-145-5p	0.759682	18	Very High	BCmicrO|BiTargeting|CoMeTa|Cupid|ElMMo3|MBStar|MAMI|microrna.org|MirAncesTar|miRcode|miRDB|MirMAP|Mirza-G|PACCMIT|RepTar|RNAhybrid|TargetRank|TargetScan
RCE1	Q9Y256		hsa-miR-133b	0.759678	16	Very High	BCmicrO|CoMeTa|DIANA|ElMMo3|MAMI|microrna.org|MirAncesTar|mirbase|miRDB|MirMAP|MirSNP|Mirza-G|PACCMIT|RepTar|RNAhybrid|TargetScan
IGSF1	Q8N6C5		hsa-miR-146b-5p	0.759543	21	Very High	BCmicrO|CoMeTa|Cupid|DIANA|ElMMo3|MBStar|microrna.org|MirAncesTar|mirbase|miRcode|mirCoX|miRDB|MirMAP|MirTar|Mirza-G|MultiMiTar|RepTar|RNAhybrid|TargetRank|TargetScan|TargetSpy
ATP2B2	Q01814		hsa-miR-130a-3p	0.759453	17	Very High	BCmicrO|BiTargeting|CoMeTa|Cupid|DIANA|ElMMo3|MBStar|MAMI|MirAncesTar|miRDB|MirMAP|Mirza-G|MultiMiTar|PACCMIT|RepTar|TargetRank|TargetScan
APCDD1	Q8J025		hsa-miR-130a-3p	0.759226	16	Very High	BCmicrO|Cupid|DIANA|ElMMo3|MBStar|microrna.org|MirAncesTar|miRDB|MirMAP|miRTar2GO|Mirza-G|MultiMiTar|PACCMIT|RepTar|RNAhybrid|TargetScan
PDE4B	Q07343		hsa-miR-374b-5p	0.759202	18	Very High	BCmicrO|CoMeTa|DIANA|ElMMo3|MBStar|microrna.org|MirAncesTar|mirbase|miRDB|MirMAP|MirTar|miRTar2GO|Mirza-G|PACCMIT|RepTar|RNA22|RNAhybrid|TargetRank
FANCA	O15360		hsa-miR-130a-3p	0.759132	19	Very High	BCmicrO|BiTargeting|CoMeTa|Cupid|DIANA|ElMMo3|MBStar|microrna.org|MirAncesTar|miRDB|MirMAP|MirTar|miRTar2GO|Mirza-G|MultiMiTar|RepTar|RNAhybrid|TargetRank|TargetScan
FAM43A	Q8N2R8		hsa-miR-130a-3p	0.75885	18	Very High	BCmicrO|Cupid|DIANA|ElMMo3|MBStar|microrna.org|MirAncesTar|miRDB|MirMAP|MirTar|miRTar2GO|Mirza-G|MultiMiTar|PACCMIT|RepTar|RNAhybrid|TargetRank|TargetScan
NRAS	P01111		hsa-miR-146b-5p	0.758747	20	Very High	BCmicrO|CoMeTa|Cupid|DIANA|ElMMo3|MBStar|microrna.org|MirAncesTar|miRcode|mirCoX|miRDB|MirMAP|MirSNP|MirTar|miRTar2GO|Mirza-G|RepTar|RNA22|TargetRank|TargetScan
FNDC3B	Q53EP0		hsa-miR-145-5p	0.75868	16	Very High	BCmicrO|CoMeTa|ElMMo3|MBStar|microrna.org|MirAncesTar|miRcode|miRDB|MirMAP|MirTar|miRTar2GO|Mirza-G|PACCMIT|RNAhybrid|TargetRank|TargetScan
PLAA	Q9Y263		hsa-miR-130a-3p	0.758668	17	Very High	BCmicrO|CoMeTa|Cupid|DIANA|ElMMo3|MAMI|microrna.org|MirAncesTar|mirbase|miRDB|MirMAP|MirTar|Mirza-G|MultiMiTar|PACCMIT|RNAhybrid|TargetScan
IGF1R	P08069		hsa-miR-145-5p	0.758602	17	Very High	BCmicrO|BiTargeting|CoMeTa|ElMMo3|MBStar|MAMI|MirAncesTar|mirbase|miRcode|miRDB|MirMAP|Mirza-G|MultiMiTar|PACCMIT|RepTar|RNAhybrid|TargetScan
ATF2	P15336		hsa-miR-451a	0.758368	18	Very High	BCmicrO|CoMeTa|Cupid|DIANA|ElMMo3|MBStar|MAMI|microrna.org|MirAncesTar|mirbase|miRcode|miRDB|MirMAP|MirTar|Mirza-G|RNAhybrid|TargetRank|TargetScan
GCH1	P30793		hsa-miR-133b	0.758095	17	Very High	BCmicrO|CoMeTa|DIANA|ElMMo3|MBStar|MAMI|microrna.org|MirAncesTar|miRDB|MirMAP|MirTar|Mirza-G|RepTar|RNAhybrid|TargetRank|TargetScan|TargetSpy
USP28	Q96RU2		hsa-miR-130a-3p	0.75788	15	Very High	BCmicrO|Cupid|DIANA|ElMMo3|MAMI|microrna.org|MirAncesTar|miRDB|MirMAP|MirTar|miRTar2GO|Mirza-G|MultiMiTar|RNAhybrid|TargetScan
ARHGEF12	Q9NZN5		hsa-miR-130a-3p	0.757809	18	Very High	BCmicrO|CoMeTa|Cupid|DIANA|ElMMo3|MBStar|microrna.org|MirAncesTar|miRDB|MirMAP|miRTar2GO|Mirza-G|MultiMiTar|PACCMIT|RepTar|RNAhybrid|TargetRank|TargetScan
FAM91A1	Q658Y4		hsa-miR-365a-3p	0.757733	16	Very High	BCmicrO|Cupid|DIANA|ElMMo3|microrna.org|MirAncesTar|miRcode|miRDB|MirMAP|MirTar|Mirza-G|PACCMIT|RepTar|RNAhybrid|TargetRank|TargetScan
ESRRA	P11474		hsa-miR-365a-3p	0.757711	18	Very High	BCmicrO|CoMeTa|DIANA|ElMMo3|MAMI|microrna.org|MirAncesTar|mirbase|miRcode|miRDB|MirMAP|miRTar2GO|Mirza-G|PACCMIT|RepTar|RNAhybrid|TargetRank|TargetScan
MEX3B	Q6ZN04		hsa-miR-374b-5p	0.75759	14	Very High	BCmicrO|Cupid|DIANA|ElMMo3|MBStar|microrna.org|MirAncesTar|miRDB|MirMAP|MirTar|Mirza-G|RNAhybrid|TargetRank|TargetScan
EXOC8	Q8IYI6		hsa-miR-145-5p	0.757515	17	Very High	BCmicrO|DIANA|ElMMo3|MBStar|microrna.org|MirAncesTar|miRcode|miRDB|MirMAP|MirTar|Mirza-G|MultiMiTar|PACCMIT|RepTar|RNA22|TargetRank|TargetScan
IGSF1	Q8N6C5		hsa-miR-146a-5p	0.757468	20	Very High	BCmicrO|BiTargeting|CoMeTa|Cupid|DIANA|ElMMo3|MBStar|microrna.org|MirAncesTar|mirbase|mirCoX|miRDB|MirMAP|MirTar|Mirza-G|MultiMiTar|RepTar|RNAhybrid|TargetRank|TargetScan
PAPPA	Q13219		hsa-miR-374b-5p	0.757406	17	Very High	BCmicrO|CoMeTa|Cupid|DIANA|ElMMo3|MBStar|microrna.org|MirAncesTar|miRDB|MirMAP|MirSNP|MirTar|miRTar2GO|Mirza-G|PACCMIT|TargetRank|TargetScan
BLCAP	P62952		hsa-miR-130a-3p	0.75728	19	Very High	BCmicrO|CoMeTa|Cupid|DIANA|ElMMo3|MBStar|MAMI|microrna.org|MirAncesTar|miRDB|MirMAP|MirTar|miRTar2GO|Mirza-G|MultiMiTar|PACCMIT|RepTar|RNAhybrid|TargetScan
GLIS3	Q8NEA6		hsa-miR-145-5p	0.757266	16	Very High	BCmicrO|Cupid|ElMMo3|MBStar|microrna.org|MirAncesTar|miRcode|miRDB|MirMAP|MirTar|Mirza-G|PACCMIT|PITA|RNAhybrid|TargetRank|TargetScan
ZNRF3	Q9ULT6		hsa-miR-146b-5p	0.757145	19	Very High	BCmicrO|BiTargeting|Cupid|DIANA|ElMMo3|MBStar|microrna.org|MirAncesTar|mirbase|miRcode|mirCoX|miRDB|MirMAP|miRTar2GO|Mirza-G|RepTar|RNAhybrid|TargetRank|TargetScan
MYLK	Q15746		hsa-miR-365a-3p	0.756953	17	Very High	BCmicrO|CoMeTa|ElMMo3|MBStar|microrna.org|MirAncesTar|mirbase|miRcode|miRDB|MirMAP|MirTar|Mirza-G|PACCMIT|RepTar|RNAhybrid|TargetRank|TargetScan
RIN2	Q8WYP3		hsa-miR-145-5p	0.756838	17	Very High	BCmicrO|BiTargeting|CoMeTa|ElMMo3|MAMI|microrna.org|MirAncesTar|miRcode|miRDB|MirMAP|MirTar|miRTar2GO|Mirza-G|PACCMIT|RepTar|RNAhybrid|TargetScan
MYT1L	Q9UL68		hsa-miR-130a-3p	0.756836	19	Very High	BCmicrO|BiTargeting|CoMeTa|Cupid|DIANA|ElMMo3|MBStar|microrna.org|MirAncesTar|miRDB|MirMAP|MirSNP|miRTar2GO|Mirza-G|MultiMiTar|PACCMIT|RepTar|RNAhybrid|TargetScan
MARK1	Q9P0L2		hsa-miR-146a-5p	0.756769	20	Very High	BCmicrO|CoMeTa|Cupid|DIANA|ElMMo3|MBStar|microrna.org|MirAncesTar|mirbase|mirCoX|miRDB|MirMAP|MirTar|miRTar2GO|Mirza-G|MultiMiTar|RepTar|RNAhybrid|TargetRank|TargetScan
CSK	P41240		hsa-miR-365a-3p	0.756729	17	Very High	BCmicrO|CoMeTa|Cupid|DIANA|ElMMo3|MAMI|microrna.org|MirAncesTar|mirbase|miRcode|miRDB|MirMAP|Mirza-G|PACCMIT|RepTar|RNAhybrid|TargetScan
PDIK1L	Q8N165		hsa-miR-130a-3p	0.756664	16	Very High	BCmicrO|Cupid|DIANA|ElMMo3|MBStar|microrna.org|MirAncesTar|miRDB|MirMAP|miRTar2GO|Mirza-G|MultiMiTar|RNA22|RNAhybrid|TargetRank|TargetScan
ANKRD28	O15084		hsa-miR-130a-3p	0.756422	18	Very High	BCmicrO|CoMeTa|Cupid|DIANA|ElMMo3|MBStar|microrna.org|MirAncesTar|miRDB|MirMAP|miRTar2GO|Mirza-G|MultiMiTar|PACCMIT|RepTar|RNAhybrid|TargetRank|TargetScan
RACGAP1	Q9H0H5		hsa-miR-130a-3p	0.756417	19	Very High	BCmicrO|CoMeTa|Cupid|DIANA|ElMMo3|MBStar|MAMI|microrna.org|MirAncesTar|mirbase|miRDB|MirMAP|MirSNP|miRTar2GO|Mirza-G|MultiMiTar|RepTar|RNAhybrid|TargetScan
PTPRD	P23468		hsa-miR-130a-3p	0.756289	15	Very High	BCmicrO|CoMeTa|Cupid|DIANA|ElMMo3|MBStar|microrna.org|MirAncesTar|miRDB|MirMAP|miRTar2GO|MultiMiTar|RepTar|RNAhybrid|TargetScan
CLCN6	P51797		hsa-miR-130a-3p	0.756144	20	Very High	BCmicrO|BiTargeting|CoMeTa|DIANA|ElMMo3|MBStar|microrna.org|MirAncesTar|miRDB|MirMAP|MirSNP|MirTar|miRTar2GO|Mirza-G|MultiMiTar|RepTar|RNA22|RNAhybrid|TargetRank|TargetScan
PIKFYVE	Q9Y2I7		hsa-miR-130a-3p	0.756042	18	Very High	BCmicrO|CoMeTa|DIANA|ElMMo3|MBStar|microrna.org|MirAncesTar|miRDB|MirMAP|MirSNP|MirTar|miRTar2GO|Mirza-G|MultiMiTar|RepTar|RNAhybrid|TargetRank|TargetScan
NCOA1	Q15788		hsa-miR-374b-5p	0.755966	15	Very High	BCmicrO|CoMeTa|DIANA|ElMMo3|MBStar|microrna.org|MirAncesTar|miRDB|MirMAP|MirTar|Mirza-G|PACCMIT|RNAhybrid|TargetRank|TargetScan
CFL2	Q9Y281		hsa-miR-130a-3p	0.755815	17	Very High	BCmicrO|DIANA|ElMMo3|MBStar|microrna.org|MirAncesTar|miRDB|MirMAP|MirTar|miRTar2GO|Mirza-G|MultiMiTar|PACCMIT|RepTar|RNAhybrid|TargetRank|TargetScan
EPB41L5	Q9HCM4		hsa-miR-130a-3p	0.754996	17	Very High	BCmicrO|BiTargeting|DIANA|ElMMo3|MBStar|MAMI|microrna.org|MirAncesTar|miRDB|MirMAP|MirTar|miRTar2GO|Mirza-G|MultiMiTar|RepTar|RNAhybrid|TargetRank
SMAD6	O43541		hsa-miR-374b-5p	0.754659	16	Very High	BCmicrO|CoMeTa|Cupid|DIANA|ElMMo3|MBStar|microrna.org|MirAncesTar|miRDB|MirMAP|MirTar|Mirza-G|PACCMIT|RNAhybrid|TargetRank|TargetScan
STXBP6	Q8NFX7		hsa-miR-133b	0.75462	17	Very High	BCmicrO|BiTargeting|CoMeTa|Cupid|DIANA|ElMMo3|microrna.org|MirAncesTar|miRDB|MirMAP|MirTar|Mirza-G|RepTar|RNAhybrid|TargetRank|TargetScan|TargetSpy
RAB5B	P61020		hsa-miR-130a-3p	0.754521	18	Very High	BCmicrO|CoMeTa|Cupid|DIANA|ElMMo3|MBStar|MAMI|microrna.org|MirAncesTar|miRDB|MirMAP|miRTar2GO|Mirza-G|MultiMiTar|PACCMIT|RepTar|RNAhybrid|TargetScan
KLF3	P57682		hsa-miR-130a-3p	0.754169	17	Very High	BCmicrO|CoMeTa|Cupid|DIANA|ElMMo3|MBStar|microrna.org|MirAncesTar|mirbase|miRDB|MirMAP|miRTar2GO|Mirza-G|MultiMiTar|RepTar|RNAhybrid|TargetScan
SESTD1	Q86VW0		hsa-miR-130a-3p	0.754115	18	Very High	BCmicrO|BiTargeting|Cupid|DIANA|ElMMo3|MBStar|microrna.org|MirAncesTar|mirbase|miRDB|MirMAP|MirTar|miRTar2GO|Mirza-G|MultiMiTar|RepTar|RNAhybrid|TargetScan
MAP2	P11137		hsa-miR-374b-5p	0.753689	16	Very High	BCmicrO|CoMeTa|Cupid|DIANA|ElMMo3|MBStar|microrna.org|MirAncesTar|miRDB|MirMAP|MirTar|Mirza-G|PACCMIT|RNAhybrid|TargetRank|TargetScan
PPP6R1	Q9UPN7		hsa-miR-130a-3p	0.753674	18	Very High	BCmicrO|CoMeTa|Cupid|DIANA|ElMMo3|MBStar|microrna.org|MirAncesTar|miRDB|MirMAP|miRTar2GO|Mirza-G|MultiMiTar|PACCMIT|RepTar|RNAhybrid|TargetRank|TargetScan
TM9SF4	Q92544		hsa-miR-145-5p	0.753485	15	Very High	BCmicrO|CoMeTa|ElMMo3|MAMI|microrna.org|MirAncesTar|miRcode|miRDB|MirMAP|Mirza-G|PACCMIT|RepTar|RNAhybrid|TargetRank|TargetScan
GRM7	Q14831		hsa-miR-130a-3p	0.753238	17	Very High	BCmicrO|CoMeTa|Cupid|DIANA|ElMMo3|GenMir++|MBStar|MAMI|microrna.org|MirAncesTar|miRDB|MirMAP|MirSNP|Mirza-G|MultiMiTar|PACCMIT|RNAhybrid
EMSY	Q7Z589		hsa-miR-451a	0.753166	18	Very High	BCmicrO|CoMeTa|Cupid|DIANA|ElMMo3|MBStar|microrna.org|MirAncesTar|mirbase|miRcode|MirMAP|MirSNP|MirTar|Mirza-G|PACCMIT|RNAhybrid|TargetRank|TargetScan
NEDD4L	Q96PU5		hsa-miR-145-5p	0.752977	19	Very High	BCmicrO|CoMeTa|Cupid|DIANA|ElMMo3|MBStar|MAMI|microrna.org|MirAncesTar|miRcode|miRDB|MirMAP|MirSNP|MirTar|Mirza-G|PACCMIT|RNAhybrid|TargetRank|TargetScan
ST6GALNAC3	Q8NDV1		hsa-miR-145-5p	0.752745	14	Very High	BCmicrO|DIANA|ElMMo3|MBStar|microrna.org|MirAncesTar|miRcode|miRDB|MirMAP|MirTar|Mirza-G|RepTar|TargetRank|TargetScan
MYO6	Q9UM54		hsa-miR-145-5p	0.75267	16	Very High	BCmicrO|CoMeTa|ElMMo3|MBStar|microrna.org|MirAncesTar|miRcode|miRDB|MirMAP|MirTar|Mirza-G|MultiMiTar|RepTar|RNAhybrid|TargetRank|TargetScan
RFX7	Q2KHR2		hsa-miR-146b-5p	0.752494	20	Very High	BCmicrO|CoMeTa|Cupid|DIANA|ElMMo3|MBStar|microrna.org|MirAncesTar|miRcode|mirCoX|miRDB|MirMAP|MirTar|Mirza-G|MultiMiTar|PACCMIT|RepTar|RNAhybrid|TargetScan|TargetSpy
RAPH1	Q70E73		hsa-miR-145-5p	0.752445	18	Very High	BCmicrO|ElMMo3|MBStar|MAMI|microrna.org|MirAncesTar|mirbase|miRcode|miRDB|MirMAP|miRTar2GO|Mirza-G|MultiMiTar|PACCMIT|RepTar|RNAhybrid|TargetRank|TargetScan
SYT2	Q8N9I0		hsa-miR-133b	0.752419	17	Very High	BCmicrO|BiTargeting|DIANA|ElMMo3|MBStar|microrna.org|MirAncesTar|miRDB|MirMAP|MirTar|Mirza-G|PACCMIT|RepTar|RNA22|TargetRank|TargetScan|TargetSpy
PIP5K1B	O14986		hsa-miR-146a-5p	0.752319	14	Very High	BCmicrO|CoMeTa|Cupid|DIANA|ElMMo3|MBStar|MAMI|microrna.org|mirCoX|MirMAP|PicTar|RepTar|RNAhybrid|TargetScan
KCNA4	P22459		hsa-miR-145-5p	0.752132	14	Very High	BCmicrO|CoMeTa|ElMMo3|microrna.org|MirAncesTar|miRcode|miRDB|MirMAP|MirTar|Mirza-G|RepTar|RNAhybrid|TargetRank|TargetScan
TSHZ1	Q6ZSZ6		hsa-miR-130a-3p	0.752065	15	Very High	BCmicrO|BiTargeting|Cupid|DIANA|ElMMo3|MAMI|microrna.org|MirAncesTar|mirbase|miRDB|MirMAP|MultiMiTar|RepTar|TargetRank|TargetScan
IGSF3	O75054		hsa-miR-130a-3p	0.751864	16	Very High	BCmicrO|CoMeTa|Cupid|DIANA|ElMMo3|MBStar|microrna.org|MirAncesTar|miRDB|MirMAP|miRTar2GO|Mirza-G|MultiMiTar|RNA22|TargetRank|TargetScan
ARHGAP21	Q5T5U3		hsa-miR-130a-3p	0.751808	17	Very High	BCmicrO|Cupid|DIANA|ElMMo3|MBStar|MAMI|microrna.org|MirAncesTar|mirbase|miRDB|MirMAP|MirTar|Mirza-G|MultiMiTar|PACCMIT|RNAhybrid|TargetRank
PPP6R3	Q5H9R7		hsa-miR-130a-3p	0.751764	18	Very High	BCmicrO|CoMeTa|Cupid|DIANA|ElMMo3|MBStar|MAMI|microrna.org|MirAncesTar|miRDB|MirMAP|MirSNP|miRTar2GO|Mirza-G|MultiMiTar|PACCMIT|RNAhybrid|TargetScan
TTYH3	Q9C0H2		hsa-miR-130a-3p	0.751633	17	Very High	BCmicrO|Cupid|DIANA|ElMMo3|MBStar|MAMI|microrna.org|MirAncesTar|miRDB|MirMAP|miRTar2GO|MultiMiTar|PACCMIT|RepTar|RNAhybrid|TargetRank|TargetScan
ARFIP2	P53365		hsa-miR-133b	0.751522	14	Very High	BCmicrO|BiTargeting|CoMeTa|DIANA|ElMMo3|MAMI|microrna.org|MirAncesTar|miRDB|MirMAP|Mirza-G|PACCMIT|RNAhybrid|TargetScan
DTNA	Q9Y4J8		hsa-miR-146b-5p	0.751052	21	Very High	BCmicrO|CoMeTa|Cupid|DIANA|ElMMo3|MBStar|MAMI|microrna.org|MirAncesTar|miRcode|mirCoX|miRDB|MirMAP|MirTar|Mirza-G|MultiMiTar|PACCMIT|RepTar|RNAhybrid|TargetRank|TargetSpy
HSPA8	P11142		hsa-miR-130a-3p	0.750929	18	Very High	BCmicrO|CoMeTa|Cupid|ElMMo3|MBStar|microrna.org|MirAncesTar|mirbase|miRDB|MirMAP|MirSNP|miRTar2GO|Mirza-G|MultiMiTar|RepTar|RNAhybrid|TargetRank|TargetScan
CAPN5	O15484		hsa-miR-133b	0.750758	15	Very High	BCmicrO|CoMeTa|DIANA|ElMMo3|MAMI|MirAncesTar|miRDB|MirMAP|miRTar2GO|Mirza-G|PACCMIT|RepTar|RNAhybrid|TargetRank|TargetScan
HMBOX1	Q6NT76		hsa-miR-146b-5p	0.750488	18	Very High	BCmicrO|CoMeTa|Cupid|DIANA|ElMMo3|MBStar|MAMI|microrna.org|MirAncesTar|mirbase|miRcode|mirCoX|MirMAP|MirTar|Mirza-G|RepTar|RNAhybrid|TargetRank
MTCL1	Q9Y4B5		hsa-miR-130a-3p	0.750353	17	Very High	BCmicrO|BiTargeting|Cupid|DIANA|ElMMo3|MBStar|microrna.org|MirAncesTar|mirbase|miRDB|MirMAP|MirTar|miRTar2GO|Mirza-G|MultiMiTar|RNAhybrid|TargetScan
TPM4	P67936		hsa-miR-133b	0.75026	15	Very High	BCmicrO|CoMeTa|Cupid|DIANA|ElMMo3|microrna.org|MirAncesTar|miRDB|MirMAP|MirTar|miRTar2GO|Mirza-G|RNAhybrid|TargetScan|TargetSpy
DOCK4	Q8N1I0		hsa-miR-365a-3p	0.750202	18	Very High	BCmicrO|CoMeTa|Cupid|DIANA|ElMMo3|microrna.org|MirAncesTar|mirbase|miRcode|miRDB|MirMAP|miRTar2GO|Mirza-G|PACCMIT|RepTar|RNAhybrid|TargetRank|TargetScan
PTPRZ1	P23471		hsa-miR-133b	0.749972	15	Very High	BCmicrO|CoMeTa|DIANA|ElMMo3|microrna.org|MirAncesTar|miRDB|MirMAP|MirTar|Mirza-G|RepTar|RNAhybrid|TargetRank|TargetScan|TargetSpy
TSPOAP1	O95153		hsa-miR-130a-3p	0.749667	17	Very High	BCmicrO|BiTargeting|CoMeTa|Cupid|DIANA|ElMMo3|MBStar|MAMI|microrna.org|MirAncesTar|miRDB|MirMAP|MirTar|Mirza-G|PACCMIT|RNAhybrid|TargetScan
ADCYAP1	P18509		hsa-miR-145-5p	0.749664	17	Very High	BCmicrO|CoMeTa|Cupid|ElMMo3|MBStar|microrna.org|MirAncesTar|miRcode|miRDB|MirMAP|MirTar|Mirza-G|MultiMiTar|PACCMIT|RepTar|TargetRank|TargetScan
PLCE1	Q9P212		hsa-miR-145-5p	0.749199	15	Very High	BCmicrO|CoMeTa|ElMMo3|MBStar|MAMI|microrna.org|MirAncesTar|mirbase|miRcode|MirMAP|MirTar|Mirza-G|RNAhybrid|TargetRank|TargetScan
YTHDF3	Q7Z739		hsa-miR-374b-5p	0.749066	14	Very High	BCmicrO|CoMeTa|Cupid|ElMMo3|MBStar|microrna.org|MirAncesTar|miRDB|MirSNP|MirTar|miRTar2GO|Mirza-G|RNAhybrid|TargetRank
EBF1	Q9UH73		hsa-miR-145-5p	0.749018	17	Very High	BCmicrO|BiTargeting|Cupid|DIANA|ElMMo3|microrna.org|MirAncesTar|miRcode|miRDB|MirMAP|MirSNP|MirTar|miRTar2GO|Mirza-G|PITA|RNAhybrid|TargetScan
ZNF532	Q9HCE3		hsa-miR-146a-5p	0.748991	19	Very High	BCmicrO|CoMeTa|Cupid|DIANA|ElMMo3|MBStar|MAMI|microrna.org|MirAncesTar|mirCoX|miRDB|MirMAP|Mirza-G|MultiMiTar|PACCMIT|RepTar|RNAhybrid|TargetRank|TargetScan
LDLRAP1	Q5SW96		hsa-miR-133b	0.748978	15	Very High	BCmicrO|CoMeTa|Cupid|DIANA|ElMMo3|microrna.org|MirAncesTar|MirMAP|Mirza-G|MultiMiTar|RepTar|RNA22|RNAhybrid|TargetRank|TargetScan
TMEM178A	Q8NBL3		hsa-miR-145-5p	0.748867	14	Very High	BCmicrO|ElMMo3|MAMI|microrna.org|MirAncesTar|miRcode|miRDB|MirMAP|MirTar|Mirza-G|RepTar|RNAhybrid|TargetRank|TargetScan
BLOC1S6	Q9UL45		hsa-miR-145-5p	0.748696	16	Very High	BCmicrO|Cupid|ElMMo3|MBStar|microrna.org|MirAncesTar|miRcode|miRDB|MirMAP|MirTar|miRTar2GO|Mirza-G|RepTar|RNAhybrid|TargetRank|TargetScan
UXS1	Q8NBZ7		hsa-miR-130a-3p	0.748614	16	Very High	BCmicrO|CoMeTa|Cupid|DIANA|ElMMo3|MBStar|microrna.org|MirAncesTar|mirbase|miRDB|MirMAP|miRTar2GO|Mirza-G|MultiMiTar|RNAhybrid|TargetScan
TMEM123	Q8N131		hsa-miR-374b-5p	0.748609	16	Very High	BCmicrO|CoMeTa|DIANA|ElMMo3|MBStar|microrna.org|MirAncesTar|miRDB|MirMAP|MirTar|miRTar2GO|Mirza-G|RepTar|RNAhybrid|TargetRank|TargetScan
TSPYL2	Q9H2G4		hsa-miR-130a-3p	0.748493	17	Very High	BCmicrO|BiTargeting|CoMeTa|Cupid|DIANA|ElMMo3|MAMI|microrna.org|MirAncesTar|mirbase|MirMAP|Mirza-G|MultiMiTar|PACCMIT|RepTar|RNAhybrid|TargetScan
ZZEF1	O43149		hsa-miR-99a-5p	0.748464	15	Very High	BCmicrO|CoMeTa|DIANA|ElMMo3|MAMI|microrna.org|MirAncesTar|miRDB|MirMAP|MirTar|Mirza-G|PACCMIT|RNAhybrid|TargetRank|TargetScan
ARHGAP5	Q13017		hsa-miR-374b-5p	0.748336	16	Very High	BCmicrO|CoMeTa|Cupid|DIANA|ElMMo3|MBStar|microrna.org|MirAncesTar|miRDB|MirMAP|MirTar|Mirza-G|PACCMIT|RNAhybrid|TargetRank|TargetScan
TEX2	Q8IWB9		hsa-miR-130a-3p	0.748132	18	Very High	BCmicrO|CoMeTa|Cupid|DIANA|ElMMo3|MBStar|MAMI|microrna.org|MirAncesTar|miRDB|MirMAP|MirSNP|Mirza-G|MultiMiTar|RepTar|RNAhybrid|TargetRank|TargetScan
SCN3B	Q9NY72		hsa-miR-146b-5p	0.748093	19	Very High	BCmicrO|BiTargeting|CoMeTa|DIANA|ElMMo3|MBStar|MAMI|microrna.org|MirAncesTar|miRcode|mirCoX|miRDB|MirMAP|MirTar|Mirza-G|MultiMiTar|PACCMIT|RepTar|TargetScan
EOGT	Q5NDL2		hsa-miR-130a-3p	0.748017	18	Very High	BCmicrO|CoMeTa|Cupid|DIANA|ElMMo3|MBStar|microrna.org|MirAncesTar|miRDB|MirMAP|MirTar|miRTar2GO|Mirza-G|MultiMiTar|PACCMIT|RepTar|RNAhybrid|TargetScan
TASP1	Q9H6P5		hsa-miR-365a-3p	0.747929	18	Very High	BCmicrO|CoMeTa|DIANA|ElMMo3|MAMI|microrna.org|MirAncesTar|mirbase|miRcode|miRDB|MirMAP|MirTar|Mirza-G|PACCMIT|RepTar|RNAhybrid|TargetRank|TargetScan
MED13	Q9UHV7		hsa-miR-374b-5p	0.747876	17	Very High	BCmicrO|CoMeTa|Cupid|DIANA|ElMMo3|MBStar|microrna.org|MirAncesTar|miRDB|MirMAP|MirSNP|MirTar|Mirza-G|PACCMIT|RNAhybrid|TargetRank|TargetScan
UHRF2	Q96PU4		hsa-miR-130a-3p	0.747748	17	Very High	BCmicrO|Cupid|DIANA|ElMMo3|MBStar|MAMI|microrna.org|MirAncesTar|miRDB|MirMAP|miRTar2GO|Mirza-G|MultiMiTar|RepTar|RNAhybrid|TargetRank|TargetScan
SP4	Q02446		hsa-miR-374b-5p	0.747679	16	Very High	BCmicrO|CoMeTa|Cupid|DIANA|ElMMo3|MBStar|microrna.org|MirAncesTar|miRDB|MirMAP|MirSNP|miRTar2GO|Mirza-G|PACCMIT|TargetRank|TargetScan
CREB5	Q02930		hsa-miR-133b	0.747628	19	Very High	BCmicrO|CoMeTa|DIANA|ElMMo3|MBStar|MAMI|microrna.org|MirAncesTar|miRDB|MirMAP|MirSNP|Mirza-G|MultiMiTar|PACCMIT|RepTar|RNAhybrid|TargetRank|TargetScan|TargetSpy
VCPIP1	Q96JH7		hsa-miR-130a-3p	0.747499	17	Very High	BCmicrO|CoMeTa|Cupid|DIANA|ElMMo3|MBStar|MAMI|microrna.org|MirAncesTar|miRDB|MirMAP|MirTar|Mirza-G|MultiMiTar|RepTar|TargetRank|TargetScan
MAP4	P27816		hsa-miR-130a-3p	0.747377	16	Very High	BCmicrO|CoMeTa|Cupid|ElMMo3|MBStar|microrna.org|MirAncesTar|MirMAP|miRTar2GO|Mirza-G|MultiMiTar|PACCMIT|RepTar|RNAhybrid|TargetRank|TargetScan
STAM	Q92783		hsa-miR-145-5p	0.747192	14	Very High	BCmicrO|CoMeTa|ElMMo3|microrna.org|MirAncesTar|miRcode|miRDB|MirMAP|MirSNP|Mirza-G|PACCMIT|RNAhybrid|TargetRank|TargetScan
COX7A2L	O14548		hsa-miR-130a-3p	0.746853	19	Very High	BCmicrO|BiTargeting|CoMeTa|Cupid|DIANA|ElMMo3|MAMI|microrna.org|MirAncesTar|mirbase|miRDB|MirMAP|MirSNP|miRTar2GO|Mirza-G|MultiMiTar|RepTar|RNAhybrid|TargetScan
STC1	P52823		hsa-miR-146a-5p	0.746515	18	Very High	BCmicrO|CoMeTa|Cupid|DIANA|ElMMo3|MBStar|MAMI|microrna.org|MirAncesTar|mirCoX|miRDB|MirMAP|Mirza-G|MultiMiTar|RepTar|RNAhybrid|TargetRank|TargetScan
LAMP2	P13473		hsa-miR-365a-3p	0.746398	17	Very High	BCmicrO|CoMeTa|DIANA|ElMMo3|MBStar|microrna.org|MirAncesTar|miRcode|MirMAP|MirTar|miRTar2GO|Mirza-G|MultiMiTar|RepTar|RNAhybrid|TargetRank|TargetScan
CREB1	P16220		hsa-miR-130a-3p	0.746023	19	Very High	BCmicrO|BiTargeting|CoMeTa|Cupid|DIANA|ElMMo3|MBStar|microrna.org|MirAncesTar|miRDB|MirMAP|MirSNP|miRTar2GO|Mirza-G|MultiMiTar|RepTar|RNAhybrid|TargetRank|TargetScan
SOX4	Q06945		hsa-miR-374b-5p	0.745924	17	Very High	BCmicrO|CoMeTa|Cupid|DIANA|ElMMo3|MBStar|microrna.org|MirAncesTar|miRDB|MirMAP|MirTar|miRTar2GO|Mirza-G|PACCMIT|RepTar|TargetRank|TargetScan
HLTF	Q14527		hsa-miR-145-5p	0.745917	17	Very High	BCmicrO|CoMeTa|Cupid|ElMMo3|MBStar|microrna.org|MirAncesTar|miRcode|miRDB|MirMAP|MirTar|miRTar2GO|Mirza-G|RepTar|RNAhybrid|TargetRank|TargetScan
CDKN2AIP	Q9NXV6		hsa-miR-146a-5p	0.745661	17	Very High	BCmicrO|CoMeTa|Cupid|DIANA|ElMMo3|MBStar|microrna.org|MirAncesTar|mirCoX|MirMAP|miRTar2GO|Mirza-G|MultiMiTar|RepTar|RNAhybrid|TargetRank|TargetScan
DAG1	Q14118		hsa-miR-145-5p	0.745582	16	Very High	BCmicrO|BiTargeting|CoMeTa|ElMMo3|GenMir++|MBStar|MAMI|microrna.org|MirAncesTar|miRcode|miRDB|MirMAP|PACCMIT|RepTar|RNAhybrid|TargetScan
ATP13A3	Q9H7F0		hsa-miR-365a-3p	0.745575	17	Very High	BCmicrO|CoMeTa|Cupid|DIANA|ElMMo3|MBStar|microrna.org|MirAncesTar|miRcode|miRDB|MirMAP|miRTar2GO|Mirza-G|PACCMIT|RepTar|TargetRank|TargetScan
CRKL	P46109		hsa-miR-145-5p	0.74557	18	Very High	BCmicrO|CoMeTa|ElMMo3|MBStar|microrna.org|MirAncesTar|miRcode|miRDB|MirMAP|MirSNP|MirTar|Mirza-G|PACCMIT|PITA|RepTar|RNAhybrid|TargetRank|TargetScan
ARHGAP12	Q8IWW6		hsa-miR-365a-3p	0.7453	18	Very High	BCmicrO|CoMeTa|DIANA|ElMMo3|MBStar|MAMI|microrna.org|MirAncesTar|miRcode|miRDB|MirMAP|MirTar|miRTar2GO|Mirza-G|PACCMIT|RepTar|RNAhybrid|TargetRank
KCTD15	Q96SI1		hsa-miR-146a-5p	0.744953	19	Very High	BCmicrO|BiTargeting|CoMeTa|Cupid|DIANA|ElMMo3|MBStar|MAMI|microrna.org|MirAncesTar|mirCoX|miRDB|MirMAP|miRTar2GO|MultiMiTar|PACCMIT|RepTar|RNAhybrid|TargetScan
HMGCR	P04035		hsa-miR-365a-3p	0.744783	15	Very High	BCmicrO|CoMeTa|DIANA|ElMMo3|MAMI|MirAncesTar|miRcode|miRDB|MirMAP|MirTar|PACCMIT|RepTar|RNAhybrid|TargetRank|TargetScan
MSMO1	Q15800		hsa-miR-130a-3p	0.744687	15	Very High	BCmicrO|CoMeTa|Cupid|DIANA|ElMMo3|MBStar|microrna.org|MirAncesTar|miRDB|MirMAP|MirTar|miRTar2GO|MultiMiTar|RNAhybrid|TargetScan
HAPLN1	P10915		hsa-miR-374b-5p	0.744361	17	Very High	BCmicrO|CoMeTa|Cupid|DIANA|ElMMo3|MBStar|microrna.org|MirAncesTar|miRDB|MirMAP|MirSNP|MirTar|Mirza-G|PACCMIT|RNAhybrid|TargetRank|TargetScan
TNRC6A	Q8NDV7		hsa-miR-374b-5p	0.74434	15	Very High	BCmicrO|Cupid|DIANA|ElMMo3|microrna.org|MirAncesTar|miRDB|MirMAP|MirTar|miRTar2GO|Mirza-G|PACCMIT|RNAhybrid|TargetRank|TargetScan
RAB12	Q6IQ22		hsa-miR-130a-3p	0.74433	12	Very High	BCmicrO|Cupid|DIANA|ElMMo3|MAMI|microrna.org|MirAncesTar|MirMAP|miRTar2GO|Mirza-G|RNAhybrid|TargetScan
TOB2	Q14106		hsa-miR-130a-3p	0.744191	11	Very High	BCmicrO|CoMeTa|DIANA|GenMir++|MAMI|microrna.org|MirMAP|miRTar2GO|Mirza-G|MultiMiTar|TargetScan
PDE4D	Q08499		hsa-miR-374b-5p	0.744037	19	Very High	BCmicrO|CoMeTa|Cupid|DIANA|ElMMo3|MBStar|microrna.org|MirAncesTar|miRDB|MirMAP|MirSNP|MirTar|miRTar2GO|Mirza-G|MultiMiTar|PACCMIT|RepTar|RNAhybrid|TargetScan
IMPDH1	P20839		hsa-miR-130a-3p	0.743757	18	Very High	BCmicrO|CoMeTa|Cupid|DIANA|ElMMo3|MBStar|microrna.org|MirAncesTar|miRDB|MirMAP|miRTar2GO|Mirza-G|MultiMiTar|PACCMIT|RepTar|RNAhybrid|TargetRank|TargetScan
PHF20L1	A8MW92		hsa-miR-146b-5p	0.743656	21	Very High	BCmicrO|BiTargeting|CoMeTa|Cupid|DIANA|ElMMo3|MBStar|MAMI|microrna.org|MirAncesTar|miRcode|mirCoX|MirMAP|MirTar|miRTar2GO|Mirza-G|MultiMiTar|RepTar|RNAhybrid|TargetRank|TargetSpy
SLF2	Q8IX21		hsa-miR-130a-3p	0.74347	19	Very High	BCmicrO|Cupid|DIANA|ElMMo3|MBStar|MAMI|microrna.org|MirAncesTar|mirbase|miRDB|MirMAP|MirSNP|miRTar2GO|Mirza-G|MultiMiTar|PACCMIT|RepTar|RNAhybrid|TargetRank
PHF20L1	A8MW92		hsa-miR-145-5p	0.743403	16	Very High	BCmicrO|CoMeTa|Cupid|ElMMo3|MAMI|microrna.org|MirAncesTar|miRcode|MirMAP|MirTar|miRTar2GO|Mirza-G|MultiMiTar|RepTar|RNAhybrid|TargetRank
ELAVL1	Q15717		hsa-miR-146a-5p	0.743292	18	Very High	BCmicrO|CoMeTa|DIANA|ElMMo3|GenMir++|MBStar|MAMI|microrna.org|MirAncesTar|mirCoX|miRDB|MirMAP|Mirza-G|MultiMiTar|PACCMIT|RepTar|RNAhybrid|TargetRank
LRP6	O75581		hsa-miR-130a-3p	0.74309	19	Very High	BCmicrO|BiTargeting|CoMeTa|Cupid|DIANA|ElMMo3|MBStar|microrna.org|MirAncesTar|miRDB|MirMAP|miRTar2GO|Mirza-G|MultiMiTar|PACCMIT|RepTar|RNAhybrid|TargetRank|TargetScan
PIKFYVE	Q9Y2I7		hsa-miR-133b	0.742961	18	Very High	BCmicrO|CoMeTa|Cupid|DIANA|ElMMo3|MBStar|microrna.org|MirAncesTar|miRDB|MirMAP|MirTar|miRTar2GO|Mirza-G|RepTar|RNAhybrid|TargetRank|TargetScan|TargetSpy
PTPN4	P29074		hsa-miR-130a-3p	0.742871	16	Very High	BCmicrO|CoMeTa|Cupid|DIANA|ElMMo3|MBStar|microrna.org|MirAncesTar|mirbase|miRDB|MirMAP|miRTar2GO|Mirza-G|MultiMiTar|RepTar|TargetScan
NRP2	O60462		hsa-miR-146b-5p	0.742851	21	Very High	BCmicrO|BiTargeting|CoMeTa|DIANA|ElMMo3|MBStar|MAMI|microrna.org|MirAncesTar|miRcode|mirCoX|miRDB|MirMAP|Mirza-G|MultiMiTar|PACCMIT|RepTar|RNAhybrid|TargetRank|TargetScan|TargetSpy
ABR	Q12979		hsa-miR-374b-5p	0.74273	17	Very High	BCmicrO|CoMeTa|Cupid|DIANA|ElMMo3|MBStar|microrna.org|MirAncesTar|miRDB|MirMAP|MirTar|miRTar2GO|Mirza-G|PACCMIT|RNAhybrid|TargetRank|TargetScan
FGFR1	P11362		hsa-miR-133b	0.742589	15	Very High	BCmicrO|CoMeTa|DIANA|ElMMo3|MBStar|MAMI|microrna.org|MirAncesTar|miRDB|MirMAP|miRTar2GO|Mirza-G|RepTar|RNAhybrid|TargetScan
ATF1	P18846		hsa-miR-145-5p	0.742469	16	Very High	BCmicrO|CoMeTa|Cupid|ElMMo3|MAMI|microrna.org|MirAncesTar|mirbase|miRcode|miRDB|MirMAP|MirSNP|Mirza-G|RNAhybrid|TargetRank|TargetScan
CDS1	Q92903		hsa-miR-146b-5p	0.742154	20	Very High	BCmicrO|BiTargeting|CoMeTa|DIANA|ElMMo3|MBStar|MAMI|microrna.org|MirAncesTar|mirbase|miRcode|mirCoX|miRDB|MirMAP|MirSNP|MirTar|Mirza-G|RepTar|RNAhybrid|TargetScan
N4BP2	Q86UW6		hsa-miR-374b-5p	0.742076	15	Very High	BCmicrO|Cupid|DIANA|ElMMo3|MBStar|microrna.org|MirAncesTar|miRDB|MirMAP|MirTar|Mirza-G|PACCMIT|RNAhybrid|TargetRank|TargetScan
SPHK2	Q9NRA0		hsa-miR-130a-3p	0.742069	16	Very High	BCmicrO|CoMeTa|Cupid|ElMMo3|MBStar|MAMI|microrna.org|MirAncesTar|mirbase|MirMAP|MultiMiTar|PACCMIT|RepTar|RNAhybrid|TargetRank|TargetScan
SENP2	Q9HC62		hsa-miR-145-5p	0.742063	17	Very High	BCmicrO|BiTargeting|CoMeTa|DIANA|ElMMo3|MAMI|microrna.org|MirAncesTar|miRcode|miRDB|MirMAP|MirSNP|MirTar|Mirza-G|PACCMIT|RNAhybrid|TargetScan
NAA15	Q9BXJ9		hsa-miR-130a-3p	0.74203	11	Very High	BCmicrO|CoMeTa|Cupid|DIANA|ElMMo3|MBStar|MirAncesTar|MirMAP|miRTar2GO|MultiMiTar|PicTar
ACVR1B	P36896		hsa-miR-145-5p	0.74182	14	Very High	BCmicrO|CoMeTa|ElMMo3|MAMI|microrna.org|MirAncesTar|miRcode|miRDB|MirMAP|Mirza-G|PACCMIT|RNAhybrid|TargetRank|TargetScan
NIPA1	Q7RTP0		hsa-miR-130a-3p	0.741757	17	Very High	BCmicrO|DIANA|ElMMo3|MBStar|MAMI|microrna.org|MirAncesTar|miRDB|MirMAP|MirTar|miRTar2GO|Mirza-G|MultiMiTar|PACCMIT|RepTar|RNAhybrid|TargetScan
PIK3C2A	O00443		hsa-miR-130a-3p	0.741385	16	Very High	BCmicrO|CoMeTa|Cupid|DIANA|ElMMo3|MBStar|microrna.org|MirAncesTar|miRDB|MirMAP|MirTar|miRTar2GO|Mirza-G|MultiMiTar|RepTar|TargetScan
TMEM159	Q96B96		hsa-miR-130a-3p	0.741379	16	Very High	BCmicrO|CoMeTa|Cupid|DIANA|ElMMo3|microrna.org|MirAncesTar|mirbase|miRDB|MirMAP|miRTar2GO|Mirza-G|PACCMIT|RepTar|RNAhybrid|TargetScan
SGK3	Q96BR1		hsa-miR-365a-3p	0.74129	18	Very High	BCmicrO|CoMeTa|Cupid|DIANA|ElMMo3|MBStar|microrna.org|MirAncesTar|miRcode|miRDB|MirMAP|MirSNP|MirTar|Mirza-G|PACCMIT|RepTar|RNAhybrid|TargetScan
PRRG1	O14668		hsa-miR-374b-5p	0.741233	16	Very High	BCmicrO|CoMeTa|DIANA|ElMMo3|MBStar|microrna.org|MirAncesTar|miRDB|MirMAP|MirSNP|MirTar|miRTar2GO|Mirza-G|RNAhybrid|TargetRank|TargetScan
EPB41L5	Q9HCM4		hsa-miR-145-5p	0.741073	17	Very High	BCmicrO|CoMeTa|DIANA|ElMMo3|MBStar|MAMI|microrna.org|MirAncesTar|miRcode|miRDB|MirMAP|MirTar|Mirza-G|RepTar|RNAhybrid|TargetRank|TargetScan
PRDM1	O75626		hsa-miR-365a-3p	0.741065	16	Very High	BCmicrO|CoMeTa|Cupid|DIANA|ElMMo3|microrna.org|MirAncesTar|miRcode|miRDB|MirMAP|MirTar|miRTar2GO|Mirza-G|PACCMIT|RepTar|TargetScan
C16orf72	Q14CZ0		hsa-miR-146b-5p	0.740948	20	Very High	BCmicrO|BiTargeting|CoMeTa|Cupid|DIANA|ElMMo3|MBStar|microrna.org|MirAncesTar|miRcode|mirCoX|miRDB|MirMAP|MirTar|Mirza-G|MultiMiTar|RepTar|TargetRank|TargetScan|TargetSpy
BZW1	Q7L1Q6		hsa-miR-146b-5p	0.74083	20	Very High	BCmicrO|CoMeTa|Cupid|DIANA|ElMMo3|MBStar|microrna.org|MirAncesTar|mirbase|miRcode|mirCoX|miRDB|MirMAP|MirTar|miRTar2GO|Mirza-G|MultiMiTar|RepTar|RNAhybrid|TargetRank
DOCK9	Q9BZ29		hsa-miR-145-5p	0.740772	17	Very High	BCmicrO|BiTargeting|CoMeTa|ElMMo3|MBStar|microrna.org|MirAncesTar|miRcode|MirMAP|MirTar|miRTar2GO|Mirza-G|PACCMIT|RepTar|RNAhybrid|TargetRank|TargetScan
CAPZA2	P47755		hsa-miR-374b-5p	0.740754	16	Very High	BCmicrO|CoMeTa|Cupid|DIANA|ElMMo3|MBStar|microrna.org|MirAncesTar|miRDB|MirMAP|MirTar|miRTar2GO|Mirza-G|RNAhybrid|TargetRank|TargetScan
WNK1	Q9H4A3		hsa-miR-130a-3p	0.740681	17	Very High	BCmicrO|BiTargeting|CoMeTa|DIANA|ElMMo3|MBStar|microrna.org|MirAncesTar|miRDB|MirMAP|miRTar2GO|Mirza-G|MultiMiTar|PACCMIT|RNAhybrid|TargetRank|TargetScan
MYT1L	Q9UL68		hsa-miR-374b-5p	0.740515	17	Very High	BCmicrO|CoMeTa|Cupid|DIANA|ElMMo3|MBStar|microrna.org|MirAncesTar|miRDB|MirMAP|MirSNP|MirTar|Mirza-G|PACCMIT|RNAhybrid|TargetRank|TargetScan
TMOD3	Q9NYL9		hsa-miR-365a-3p	0.740434	17	Very High	BCmicrO|CoMeTa|DIANA|ElMMo3|MAMI|microrna.org|MirAncesTar|mirbase|miRcode|miRDB|MirMAP|miRTar2GO|Mirza-G|RepTar|RNAhybrid|TargetRank|TargetScan
PPP1R15B	Q5SWA1		hsa-miR-130a-3p	0.740386	16	Very High	BCmicrO|Cupid|DIANA|ElMMo3|microrna.org|MirAncesTar|miRDB|MirMAP|MirTar|miRTar2GO|MultiMiTar|PACCMIT|RepTar|RNA22|TargetRank|TargetScan
NFIB	O00712		hsa-miR-130a-3p	0.74034	17	Very High	BCmicrO|BiTargeting|CoMeTa|DIANA|ElMMo3|MBStar|microrna.org|MirAncesTar|miRDB|MirMAP|miRTar2GO|Mirza-G|MultiMiTar|PACCMIT|RepTar|RNAhybrid|TargetScan
COL19A1	Q14993		hsa-miR-130a-3p	0.740319	16	Very High	BCmicrO|CoMeTa|Cupid|ElMMo3|MAMI|microrna.org|MirAncesTar|miRDB|miRTar2GO|Mirza-G|MultiMiTar|PACCMIT|RepTar|RNAhybrid|TargetRank|TargetScan
FAM13B	Q9NYF5		hsa-miR-130a-3p	0.74031	16	Very High	BCmicrO|CoMeTa|Cupid|DIANA|ElMMo3|MBStar|MAMI|microrna.org|MirAncesTar|MirMAP|miRTar2GO|Mirza-G|MultiMiTar|RNAhybrid|TargetRank|TargetScan
DCP2	Q8IU60		hsa-miR-365a-3p	0.740277	18	Very High	BCmicrO|CoMeTa|DIANA|ElMMo3|MBStar|MAMI|MirAncesTar|mirbase|miRcode|miRDB|MirMAP|MirSNP|MirTar|miRTar2GO|Mirza-G|RepTar|RNAhybrid|TargetScan
ARFGEF1	Q9Y6D6		hsa-miR-130a-3p	0.740132	15	Very High	BCmicrO|CoMeTa|Cupid|ElMMo3|MBStar|MAMI|microrna.org|MirAncesTar|MirMAP|miRTar2GO|Mirza-G|MultiMiTar|RNAhybrid|TargetRank|TargetScan
GLRA2	P23416		hsa-miR-133b	0.739938	18	Very High	BCmicrO|CoMeTa|Cupid|DIANA|ElMMo3|MBStar|microrna.org|MirAncesTar|miRDB|MirMAP|MirTar|Mirza-G|PACCMIT|RepTar|RNAhybrid|TargetRank|TargetScan|TargetSpy
TMEM63B	Q5T3F8		hsa-miR-130a-3p	0.739828	16	Very High	BCmicrO|Cupid|DIANA|ElMMo3|MBStar|MAMI|microrna.org|MirAncesTar|miRDB|MirMAP|Mirza-G|MultiMiTar|PACCMIT|RNAhybrid|TargetRank|TargetScan
PPP3CA	Q08209		hsa-miR-100-5p	0.739753	16	Very High	BCmicrO|CoMeTa|DIANA|ElMMo3|MBStar|microrna.org|MirAncesTar|miRcode|miRDB|MirMAP|miRTar2GO|Mirza-G|PACCMIT|RNAhybrid|TargetRank|TargetScan
RNF216	Q9NWF9		hsa-miR-130a-3p	0.739518	17	Very High	BCmicrO|CoMeTa|Cupid|DIANA|ElMMo3|MBStar|microrna.org|MirAncesTar|miRDB|MirMAP|MirTar|miRTar2GO|Mirza-G|MultiMiTar|PACCMIT|RNAhybrid|TargetScan
DMXL1	Q9Y485		hsa-miR-374b-5p	0.739432	16	Very High	BCmicrO|CoMeTa|Cupid|DIANA|ElMMo3|MBStar|microrna.org|MirAncesTar|miRDB|MirMAP|MirTar|Mirza-G|PACCMIT|RNAhybrid|TargetRank|TargetScan
TROVE2	P10155		hsa-miR-130a-3p	0.739206	19	Very High	BCmicrO|BiTargeting|CoMeTa|Cupid|DIANA|ElMMo3|MBStar|microrna.org|MirAncesTar|miRDB|MirMAP|miRTar2GO|Mirza-G|MultiMiTar|RepTar|RNA22|RNAhybrid|TargetRank|TargetScan
PBX3	P40426		hsa-miR-145-5p	0.73912	14	Very High	BCmicrO|CoMeTa|Cupid|ElMMo3|microrna.org|MirAncesTar|miRcode|miRDB|MirMAP|miRTar2GO|Mirza-G|RepTar|RNAhybrid|TargetScan
RAG1	P15918		hsa-miR-130a-3p	0.738935	15	Very High	BCmicrO|DIANA|ElMMo3|GenMir++|MBStar|MAMI|microrna.org|MirAncesTar|miRDB|MirMAP|MirTar|Mirza-G|MultiMiTar|RepTar|TargetRank
PTPRF	P10586		hsa-miR-145-5p	0.738881	10	Very High	BCmicrO|CoMeTa|ElMMo3|MAMI|MirAncesTar|miRcode|MirMAP|PicTar|RNA22|RNAhybrid
XPO4	Q9C0E2		hsa-miR-133b	0.738403	15	Very High	BCmicrO|CoMeTa|Cupid|DIANA|ElMMo3|MAMI|microrna.org|MirAncesTar|miRDB|MirMAP|Mirza-G|PACCMIT|RepTar|TargetRank|TargetScan
RB1CC1	Q8TDY2		hsa-miR-130a-3p	0.738033	16	Very High	BCmicrO|CoMeTa|Cupid|DIANA|ElMMo3|MBStar|microrna.org|MirAncesTar|miRDB|MirMAP|miRTar2GO|Mirza-G|MultiMiTar|RepTar|RNAhybrid|TargetScan
ATRX	P46100		hsa-miR-145-5p	0.737915	15	Very High	BCmicrO|CoMeTa|Cupid|MBStar|MAMI|microrna.org|MirAncesTar|miRcode|MirMAP|miRTar2GO|Mirza-G|RepTar|RNAhybrid|TargetRank|TargetScan
ARRB2	P32121		hsa-miR-365a-3p	0.737723	17	Very High	BCmicrO|CoMeTa|DIANA|ElMMo3|microrna.org|MirAncesTar|mirbase|miRcode|miRDB|MirMAP|MirTar|Mirza-G|PACCMIT|RepTar|RNAhybrid|TargetRank|TargetScan
GADD45A	P24522		hsa-miR-130a-3p	0.737668	18	Very High	BCmicrO|CoMeTa|Cupid|DIANA|ElMMo3|MBStar|microrna.org|MirAncesTar|mirbase|miRDB|MirMAP|MirSNP|MirTar|MultiMiTar|RepTar|RNA22|RNAhybrid|TargetScan
SIAH2	O43255		hsa-miR-146b-5p	0.737663	19	Very High	BCmicrO|BiTargeting|CoMeTa|DIANA|ElMMo3|MBStar|microrna.org|MirAncesTar|mirbase|miRcode|mirCoX|miRDB|MirMAP|Mirza-G|PACCMIT|RepTar|TargetRank|TargetScan|TargetSpy
KMT2E	Q8IZD2		hsa-miR-365a-3p	0.737362	15	Very High	BCmicrO|Cupid|DIANA|ElMMo3|MBStar|microrna.org|MirAncesTar|miRcode|miRDB|MirMAP|miRTar2GO|PACCMIT|RepTar|RNAhybrid|TargetScan
FBXO48	Q5FWF7		hsa-miR-130a-3p	0.737137	15	Very High	BCmicrO|DIANA|ElMMo3|MBStar|microrna.org|MirAncesTar|miRDB|MirMAP|MirSNP|MirTar|miRTar2GO|Mirza-G|MultiMiTar|PACCMIT|TargetScan
TRIM3	O75382		hsa-miR-130a-3p	0.737118	19	Very High	BCmicrO|CoMeTa|Cupid|DIANA|ElMMo3|MBStar|MAMI|microrna.org|MirAncesTar|mirbase|miRDB|MirMAP|MirTar|Mirza-G|MultiMiTar|PACCMIT|RepTar|RNAhybrid|TargetScan
ERBB4	Q15303		hsa-miR-146b-5p	0.737024	19	Very High	BCmicrO|CoMeTa|Cupid|DIANA|ElMMo3|MBStar|MirAncesTar|miRcode|mirCoX|miRDB|MirMAP|MirSNP|Mirza-G|MultiMiTar|PACCMIT|RepTar|TargetRank|TargetScan|TargetSpy
NTN4	Q9HB63		hsa-miR-145-5p	0.737017	14	Very High	BCmicrO|Cupid|ElMMo3|microrna.org|MirAncesTar|miRcode|miRDB|MirMAP|MirTar|Mirza-G|PACCMIT|RNAhybrid|TargetRank|TargetScan
LARP1	Q6PKG0		hsa-miR-374b-5p	0.736726	19	Very High	BCmicrO|CoMeTa|Cupid|DIANA|ElMMo3|MBStar|microrna.org|MirAncesTar|miRDB|MirMAP|MirSNP|MirTar|miRTar2GO|Mirza-G|PACCMIT|RepTar|RNAhybrid|TargetRank|TargetScan
SBF2	Q86WG5		hsa-miR-145-5p	0.736409	16	Very High	BCmicrO|ElMMo3|MBStar|MAMI|microrna.org|MirAncesTar|miRcode|miRDB|MirMAP|MirTar|Mirza-G|PACCMIT|RepTar|RNAhybrid|TargetRank|TargetScan
ZFYVE26	Q68DK2		hsa-miR-130a-3p	0.736321	16	Very High	BCmicrO|CoMeTa|Cupid|ElMMo3|microrna.org|MirAncesTar|miRDB|MirMAP|MirTar|miRTar2GO|Mirza-G|MultiMiTar|PACCMIT|RepTar|RNAhybrid|TargetScan
PRKX	P51817		hsa-miR-145-5p	0.736258	14	Very High	BCmicrO|ElMMo3|MBStar|MAMI|microrna.org|MirAncesTar|miRcode|miRDB|MirMAP|MirTar|miRTar2GO|Mirza-G|RepTar|TargetScan
PLCL2	Q9UPR0		hsa-miR-130a-3p	0.736256	16	Very High	BCmicrO|CoMeTa|Cupid|DIANA|ElMMo3|MBStar|microrna.org|MirAncesTar|mirbase|miRDB|MirMAP|Mirza-G|MultiMiTar|RNAhybrid|TargetRank|TargetScan
KCTD15	Q96SI1		hsa-miR-146b-5p	0.736222	20	Very High	BCmicrO|CoMeTa|DIANA|ElMMo3|MBStar|MAMI|microrna.org|MirAncesTar|mirbase|miRcode|mirCoX|miRDB|MirMAP|MirSNP|miRTar2GO|MultiMiTar|PACCMIT|RepTar|RNAhybrid|TargetScan
HIPK1	Q86Z02		hsa-miR-146a-5p	0.735982	19	Very High	BCmicrO|CoMeTa|DIANA|ElMMo3|MBStar|MAMI|microrna.org|MirAncesTar|mirCoX|miRDB|MirMAP|miRTar2GO|Mirza-G|MultiMiTar|PACCMIT|RepTar|RNA22|RNAhybrid|TargetRank
SYNJ1	O43426		hsa-miR-145-5p	0.735891	19	Very High	BCmicrO|BiTargeting|CoMeTa|Cupid|ElMMo3|MBStar|microrna.org|MirAncesTar|miRcode|miRDB|MirMAP|MirTar|miRTar2GO|Mirza-G|MultiMiTar|PACCMIT|RepTar|RNAhybrid|TargetRank
MARCH2	Q9P0N8		hsa-miR-130a-3p	0.735685	17	Very High	BCmicrO|CoMeTa|Cupid|DIANA|ElMMo3|MBStar|MAMI|microrna.org|MirAncesTar|miRDB|MirMAP|MirTar|Mirza-G|MultiMiTar|RepTar|RNAhybrid|TargetScan
BTF3L4	Q96K17		hsa-miR-145-5p	0.735529	17	Very High	BCmicrO|Cupid|ElMMo3|MBStar|microrna.org|MirAncesTar|miRcode|miRDB|MirMAP|miRTar2GO|Mirza-G|PACCMIT|RepTar|RNA22|RNAhybrid|TargetRank|TargetScan
SORT1	Q99523		hsa-miR-146b-5p	0.735203	20	Very High	BCmicrO|BiTargeting|CoMeTa|DIANA|ElMMo3|MBStar|MAMI|microrna.org|MirAncesTar|miRcode|mirCoX|miRDB|MirMAP|MirTar|Mirza-G|RepTar|RNA22|TargetRank|TargetScan|TargetSpy
KLF3	P57682		hsa-miR-365a-3p	0.735187	16	Very High	BCmicrO|CoMeTa|Cupid|DIANA|ElMMo3|MBStar|microrna.org|MirAncesTar|miRcode|miRDB|MirMAP|miRTar2GO|Mirza-G|RepTar|RNAhybrid|TargetScan
TPM3	P06753		hsa-miR-145-5p	0.73511	18	Very High	BCmicrO|CoMeTa|ElMMo3|MBStar|microrna.org|MirAncesTar|miRcode|MirMAP|MirSNP|MirTar|miRTar2GO|Mirza-G|PITA|RepTar|RNA22|RNAhybrid|TargetRank|TargetScan
RUNX1T1	Q06455		hsa-miR-146b-5p	0.73509	19	Very High	BCmicrO|CoMeTa|DIANA|ElMMo3|MBStar|MAMI|microrna.org|MirAncesTar|miRcode|mirCoX|miRDB|MirMAP|Mirza-G|MultiMiTar|PACCMIT|RepTar|RNAhybrid|TargetScan|TargetSpy
CAST	P20810		hsa-miR-130a-3p	0.735084	19	Very High	BCmicrO|BiTargeting|CoMeTa|DIANA|ElMMo3|MBStar|MAMI|microrna.org|MirAncesTar|miRDB|MirMAP|MirTar|miRTar2GO|Mirza-G|MultiMiTar|RepTar|RNAhybrid|TargetRank|TargetScan
HHIP	Q96QV1		hsa-miR-365a-3p	0.735012	15	Very High	BCmicrO|DIANA|ElMMo3|MBStar|MAMI|microrna.org|MirAncesTar|mirbase|miRcode|MirMAP|MirTar|RepTar|RNAhybrid|TargetRank|TargetScan
ACBD3	Q9H3P7		hsa-miR-145-5p	0.73494	18	Very High	BCmicrO|CoMeTa|Cupid|DIANA|ElMMo3|MAMI|microrna.org|MirAncesTar|miRcode|miRDB|MirMAP|MirTar|Mirza-G|PACCMIT|RepTar|RNA22|RNAhybrid|TargetRank
SESTD1	Q86VW0		hsa-miR-365a-3p	0.734798	18	Very High	BCmicrO|Cupid|DIANA|ElMMo3|MBStar|MirAncesTar|mirbase|miRcode|miRDB|MirMAP|MirSNP|MirTar|miRTar2GO|Mirza-G|PACCMIT|RepTar|RNAhybrid|TargetScan
MSN	P26038		hsa-miR-133b	0.734738	14	Very High	BCmicrO|CoMeTa|DIANA|ElMMo3|MAMI|microrna.org|MirAncesTar|miRDB|MirMAP|miRTar2GO|Mirza-G|PACCMIT|RepTar|TargetScan
ABCC5	O15440		hsa-miR-130a-3p	0.734543	17	Very High	BCmicrO|CoMeTa|Cupid|DIANA|ElMMo3|MBStar|MAMI|microrna.org|MirAncesTar|miRDB|MirMAP|miRTar2GO|Mirza-G|MultiMiTar|PACCMIT|RepTar|RNAhybrid
MLEC	Q14165		hsa-miR-130a-3p	0.734456	18	Very High	BCmicrO|BiTargeting|Cupid|DIANA|ElMMo3|MBStar|MAMI|microrna.org|MirAncesTar|miRDB|MirMAP|miRTar2GO|Mirza-G|MultiMiTar|PACCMIT|RepTar|RNAhybrid|TargetScan
THSD7A	Q9UPZ6		hsa-miR-130a-3p	0.734185	14	Very High	BCmicrO|CoMeTa|Cupid|DIANA|ElMMo3|MBStar|microrna.org|MirAncesTar|miRDB|MirMAP|Mirza-G|PACCMIT|TargetRank|TargetScan
DENND1A	Q8TEH3		hsa-miR-130a-3p	0.733964	19	Very High	BCmicrO|BiTargeting|CoMeTa|Cupid|DIANA|ElMMo3|MBStar|MAMI|microrna.org|MirAncesTar|miRDB|MirMAP|MirSNP|MirTar|Mirza-G|MultiMiTar|PACCMIT|RNAhybrid|TargetScan
MAGI2	Q86UL8		hsa-miR-145-5p	0.733787	15	Very High	BCmicrO|CoMeTa|DIANA|ElMMo3|MBStar|microrna.org|MirAncesTar|miRcode|miRDB|MirMAP|Mirza-G|PACCMIT|RNAhybrid|TargetRank|TargetScan
TNRC6B	Q9UPQ9		hsa-miR-130a-3p	0.733718	18	Very High	BCmicrO|BiTargeting|CoMeTa|Cupid|DIANA|ElMMo3|MBStar|MirAncesTar|miRDB|MirMAP|MirSNP|MirTar|miRTar2GO|Mirza-G|PACCMIT|RepTar|RNAhybrid|TargetScan
SF3B4	Q15427		hsa-miR-133b	0.733567	15	Very High	BCmicrO|CoMeTa|DIANA|ElMMo3|MAMI|microrna.org|MirAncesTar|mirbase|miRDB|MirMAP|Mirza-G|PACCMIT|RepTar|RNAhybrid|TargetScan
CLIP1	P30622		hsa-miR-145-5p	0.733354	17	Very High	BCmicrO|BiTargeting|CoMeTa|Cupid|ElMMo3|MBStar|MAMI|microrna.org|MirAncesTar|miRcode|miRDB|MirMAP|Mirza-G|RepTar|RNAhybrid|TargetRank|TargetScan
KIF13A	Q9H1H9		hsa-miR-130a-3p	0.732901	16	Very High	BCmicrO|CoMeTa|Cupid|DIANA|ElMMo3|MBStar|microrna.org|MirAncesTar|miRDB|MirMAP|MirSNP|miRTar2GO|Mirza-G|RepTar|RNAhybrid|TargetScan
CUL5	Q93034		hsa-miR-145-5p	0.732812	16	Very High	BCmicrO|CoMeTa|Cupid|DIANA|ElMMo3|MBStar|microrna.org|MirAncesTar|miRcode|miRDB|MirMAP|miRTar2GO|Mirza-G|RNAhybrid|TargetRank|TargetScan
KIF3C	O14782		hsa-miR-133b	0.732771	17	Very High	BCmicrO|BiTargeting|CoMeTa|DIANA|ElMMo3|MBStar|microrna.org|MirAncesTar|miRDB|MirMAP|MirSNP|MirTar|Mirza-G|RepTar|RNAhybrid|TargetRank|TargetScan
FBXO28	Q9NVF7		hsa-miR-146b-5p	0.732753	21	Very High	BCmicrO|CoMeTa|Cupid|DIANA|ElMMo3|MBStar|microrna.org|MirAncesTar|miRcode|mirCoX|miRDB|MirMAP|MirSNP|miRTar2GO|Mirza-G|MultiMiTar|RepTar|RNA22|RNAhybrid|TargetScan|TargetSpy
GGT7	Q9UJ14		hsa-miR-145-5p	0.73269	16	Very High	BCmicrO|ElMMo3|MAMI|microrna.org|MirAncesTar|mirbase|miRcode|miRDB|MirMAP|MirTar|Mirza-G|PACCMIT|RepTar|RNAhybrid|TargetRank|TargetScan
FBXW11	Q9UKB1		hsa-miR-130a-3p	0.732594	16	Very High	BCmicrO|CoMeTa|Cupid|DIANA|ElMMo3|MBStar|microrna.org|MirAncesTar|miRDB|MirMAP|miRTar2GO|Mirza-G|MultiMiTar|RepTar|RNAhybrid|TargetScan
SNX1	Q13596		hsa-miR-133b	0.732496	15	Very High	BCmicrO|BiTargeting|CoMeTa|DIANA|ElMMo3|MBStar|MAMI|MirAncesTar|mirbase|MirMAP|miRTar2GO|PACCMIT|PicTar|RepTar|RNAhybrid
HS3ST1	O14792		hsa-miR-365a-3p	0.732454	15	Very High	BCmicrO|CoMeTa|DIANA|ElMMo3|MAMI|microrna.org|mirbase|miRcode|miRDB|MirMAP|MirTar|Mirza-G|RepTar|TargetRank|TargetScan
ROBO1	Q9Y6N7		hsa-miR-146b-5p	0.732401	16	Very High	BCmicrO|CoMeTa|Cupid|DIANA|ElMMo3|MBStar|MAMI|microrna.org|MirAncesTar|miRcode|mirCoX|MirMAP|MultiMiTar|RepTar|RNAhybrid|TargetScan
SCN2A	Q99250		hsa-miR-145-5p	0.732315	19	Very High	BCmicrO|CoMeTa|Cupid|DIANA|ElMMo3|MBStar|microrna.org|MirAncesTar|mirbase|miRcode|miRDB|MirMAP|MirSNP|MirTar|Mirza-G|MultiMiTar|RepTar|RNAhybrid|TargetRank
TMOD1	P28289		hsa-miR-145-5p	0.732259	15	Very High	BCmicrO|BiTargeting|CoMeTa|ElMMo3|MBStar|MAMI|microrna.org|MirAncesTar|miRcode|miRDB|MirMAP|RepTar|RNAhybrid|TargetRank|TargetScan
APPL1	Q9UKG1		hsa-miR-146b-5p	0.732189	18	Very High	BCmicrO|CoMeTa|Cupid|DIANA|ElMMo3|MBStar|microrna.org|MirAncesTar|miRcode|mirCoX|miRDB|MirMAP|miRTar2GO|Mirza-G|MultiMiTar|PACCMIT|RepTar|TargetScan
FAM60A	Q9NP50		hsa-miR-365a-3p	0.73211	18	Very High	BCmicrO|CoMeTa|Cupid|DIANA|ElMMo3|MBStar|MAMI|microrna.org|MirAncesTar|mirbase|miRcode|MirMAP|miRTar2GO|Mirza-G|PACCMIT|RepTar|RNAhybrid|TargetScan
CRISPLD2	Q9H0B8		hsa-miR-145-5p	0.731991	16	Very High	BCmicrO|CoMeTa|ElMMo3|microrna.org|MirAncesTar|miRcode|miRDB|MirMAP|MirTar|Mirza-G|PACCMIT|PITA|RepTar|RNAhybrid|TargetRank|TargetScan
ARID5B	Q14865		hsa-miR-130a-3p	0.731893	17	Very High	BCmicrO|CoMeTa|Cupid|DIANA|ElMMo3|MBStar|microrna.org|MirAncesTar|miRDB|MirMAP|miRTar2GO|Mirza-G|MultiMiTar|RepTar|RNAhybrid|TargetRank|TargetScan
ARHGDIA	P52565		hsa-miR-133b	0.731831	15	Very High	BCmicrO|CoMeTa|DIANA|ElMMo3|MAMI|microrna.org|MirAncesTar|miRDB|MirMAP|MirTar|miRTar2GO|PACCMIT|RepTar|RNAhybrid|TargetScan
OS9	Q13438		hsa-miR-145-5p	0.731777	18	Very High	BCmicrO|CoMeTa|DIANA|ElMMo3|MBStar|MAMI|microrna.org|MirAncesTar|mirbase|miRcode|miRDB|MirMAP|MirSNP|MirTar|miRTar2GO|PACCMIT|RNAhybrid|TargetScan
VASN	Q6EMK4		hsa-miR-145-5p	0.731711	14	Very High	BCmicrO|Cupid|ElMMo3|microrna.org|MirAncesTar|miRcode|miRDB|MirMAP|MirTar|Mirza-G|PACCMIT|RNAhybrid|TargetRank|TargetScan
CNOT6L	Q96LI5		hsa-miR-365a-3p	0.731619	17	Very High	BCmicrO|Cupid|DIANA|ElMMo3|MBStar|microrna.org|MirAncesTar|miRcode|miRDB|MirMAP|miRTar2GO|Mirza-G|MultiMiTar|PACCMIT|RepTar|RNAhybrid|TargetRank
SERBP1	Q8NC51		hsa-miR-130a-3p	0.731402	18	Very High	BCmicrO|CoMeTa|DIANA|ElMMo3|MBStar|microrna.org|MirAncesTar|miRDB|MirMAP|MirTar|miRTar2GO|Mirza-G|MultiMiTar|RepTar|RNA22|RNAhybrid|TargetRank|TargetScan
SLC39A1	Q9NY26		hsa-miR-133b	0.731384	17	Very High	BCmicrO|CoMeTa|DIANA|ElMMo3|microrna.org|MirAncesTar|miRDB|MirMAP|MirTar|miRTar2GO|Mirza-G|PACCMIT|RNA22|RNAhybrid|TargetRank|TargetScan|TargetSpy
SGPP1	Q9BX95		hsa-miR-374b-5p	0.73137	16	Very High	BCmicrO|CoMeTa|Cupid|DIANA|ElMMo3|MBStar|microrna.org|MirAncesTar|miRDB|MirMAP|MirTar|miRTar2GO|Mirza-G|PACCMIT|RepTar|TargetRank
PLPP3	O14495		hsa-miR-374b-5p	0.731259	17	Very High	BCmicrO|CoMeTa|Cupid|DIANA|ElMMo3|MBStar|microrna.org|MirAncesTar|miRDB|MirMAP|MirSNP|MirTar|Mirza-G|PACCMIT|RNAhybrid|TargetRank|TargetScan
SLC7A8	Q9UHI5		hsa-miR-133b	0.731251	13	Very High	BCmicrO|BiTargeting|CoMeTa|ElMMo3|MAMI|microrna.org|MirAncesTar|miRDB|MirMAP|PACCMIT|RepTar|RNAhybrid|TargetScan
CDS1	Q92903		hsa-miR-130a-3p	0.730689	16	Very High	BCmicrO|CoMeTa|Cupid|DIANA|ElMMo3|MBStar|microrna.org|MirAncesTar|mirbase|miRDB|MirMAP|MirTar|miRTar2GO|Mirza-G|RNAhybrid|TargetScan
ZFHX4	Q86UP3		hsa-miR-145-5p	0.730515	14	Very High	BCmicrO|CoMeTa|ElMMo3|microrna.org|MirAncesTar|miRcode|miRDB|MirMAP|MirTar|PACCMIT|RepTar|RNAhybrid|TargetRank|TargetScan
YWHAH	Q04917		hsa-miR-365a-3p	0.730197	17	Very High	BCmicrO|CoMeTa|DIANA|ElMMo3|MAMI|microrna.org|MirAncesTar|mirbase|miRcode|miRDB|MirMAP|miRTar2GO|Mirza-G|MultiMiTar|RepTar|RNAhybrid|TargetScan
CDK6	Q00534		hsa-miR-145-5p	0.730096	15	Very High	BCmicrO|BiTargeting|CoMeTa|Cupid|ElMMo3|MBStar|MirAncesTar|miRcode|miRDB|MirMAP|Mirza-G|PACCMIT|RepTar|TargetRank|TargetScan
WNT16	Q9UBV4		hsa-miR-374b-5p	0.730064	15	Very High	BCmicrO|CoMeTa|DIANA|ElMMo3|MBStar|microrna.org|MirAncesTar|miRDB|MirMAP|MirTar|Mirza-G|PACCMIT|RNAhybrid|TargetRank|TargetScan
SLC6A6	P31641		hsa-miR-133b	0.730053	15	Very High	BCmicrO|BiTargeting|CoMeTa|DIANA|ElMMo3|MAMI|MirAncesTar|miRDB|MirMAP|miRTar2GO|Mirza-G|RepTar|RNAhybrid|TargetRank|TargetScan
LRP2	P98164		hsa-miR-130a-3p	0.729655	17	Very High	BCmicrO|CoMeTa|Cupid|DIANA|ElMMo3|MBStar|MAMI|microrna.org|MirAncesTar|mirbase|miRDB|MirMAP|MirTar|Mirza-G|MultiMiTar|PACCMIT|RNAhybrid
SIMC1	Q8NDZ2		hsa-miR-133b	0.729618	16	Very High	BCmicrO|DIANA|ElMMo3|MAMI|microrna.org|MirAncesTar|mirbase|miRDB|MirMAP|miRTar2GO|Mirza-G|RepTar|RNAhybrid|TargetRank|TargetScan|TargetSpy
LGALSL	Q3ZCW2		hsa-miR-130a-3p	0.729597	16	Very High	BCmicrO|CoMeTa|DIANA|ElMMo3|MBStar|microrna.org|MirAncesTar|miRDB|MirMAP|MirTar|miRTar2GO|MultiMiTar|PACCMIT|RepTar|RNAhybrid|TargetScan
EIF2S2	P20042		hsa-miR-374b-5p	0.729314	16	Very High	BCmicrO|CoMeTa|Cupid|DIANA|ElMMo3|MBStar|microrna.org|MirAncesTar|miRDB|MirMAP|MirTar|Mirza-G|PACCMIT|RNAhybrid|TargetRank|TargetScan
UBC	P0CG48		hsa-miR-130a-3p	0.72921	15	Very High	BCmicrO|CoMeTa|Cupid|DIANA|ElMMo3|MBStar|MAMI|microrna.org|MirAncesTar|MirMAP|miRTar2GO|MultiMiTar|RepTar|RNAhybrid|TargetScan
KIAA1468	Q9P260		hsa-miR-374b-5p	0.729136	16	Very High	BCmicrO|Cupid|DIANA|ElMMo3|MBStar|microrna.org|MirAncesTar|miRDB|MirMAP|MirSNP|MirTar|Mirza-G|PACCMIT|RNAhybrid|TargetRank|TargetScan
MED1	Q15648		hsa-miR-146a-5p	0.729025	19	Very High	BCmicrO|CoMeTa|Cupid|DIANA|ElMMo3|MBStar|microrna.org|MirAncesTar|mirCoX|miRDB|MirTar|miRTar2GO|Mirza-G|MultiMiTar|PACCMIT|RepTar|RNAhybrid|TargetRank|TargetScan
CCNC	P24863		hsa-miR-133b	0.729018	18	Very High	BCmicrO|BiTargeting|CoMeTa|Cupid|DIANA|ElMMo3|MBStar|MAMI|microrna.org|MirAncesTar|mirbase|miRDB|MirMAP|MirTar|Mirza-G|RepTar|RNAhybrid|TargetRank
ZNRF2	Q8NHG8		hsa-miR-146b-5p	0.728946	17	Very High	BCmicrO|Cupid|DIANA|ElMMo3|MBStar|microrna.org|MirAncesTar|miRcode|mirCoX|miRDB|MirMAP|miRTar2GO|Mirza-G|MultiMiTar|RepTar|TargetRank|TargetScan
KDM2B	Q8NHM5		hsa-miR-130a-3p	0.728693	14	Very High	BCmicrO|Cupid|DIANA|ElMMo3|MBStar|microrna.org|MirAncesTar|miRDB|MirMAP|Mirza-G|MultiMiTar|PicTar|RepTar|RNAhybrid
DIAPH3	Q9NSV4		hsa-miR-130a-3p	0.728602	17	Very High	BCmicrO|CoMeTa|Cupid|DIANA|ElMMo3|MBStar|microrna.org|MirAncesTar|miRDB|MirMAP|MirSNP|miRTar2GO|MultiMiTar|RepTar|RNAhybrid|TargetRank|TargetScan
MAP3K2	Q9Y2U5		hsa-miR-374b-5p	0.72828	17	Very High	BCmicrO|CoMeTa|DIANA|ElMMo3|MBStar|microrna.org|MirAncesTar|miRDB|MirMAP|MirTar|miRTar2GO|Mirza-G|PACCMIT|RepTar|RNAhybrid|TargetRank|TargetScan
PAFAH1B2	P68402		hsa-miR-145-5p	0.728023	15	Very High	BCmicrO|BiTargeting|CoMeTa|ElMMo3|microrna.org|MirAncesTar|miRcode|miRDB|MirMAP|MirSNP|miRTar2GO|Mirza-G|PACCMIT|RNAhybrid|TargetScan
LTBP1	Q14766		hsa-miR-374b-5p	0.728005	20	Very High	BCmicrO|BiTargeting|CoMeTa|Cupid|DIANA|ElMMo3|MBStar|microrna.org|MirAncesTar|mirbase|miRDB|MirMAP|MirSNP|MirTar|miRTar2GO|Mirza-G|PACCMIT|RepTar|RNAhybrid|TargetRank
NUFIP2	Q7Z417		hsa-miR-365a-3p	0.727994	19	Very High	BCmicrO|BiTargeting|Cupid|DIANA|ElMMo3|MBStar|MirAncesTar|mirbase|miRcode|miRDB|MirMAP|MirSNP|MirTar|Mirza-G|MultiMiTar|RepTar|RNAhybrid|TargetRank|TargetScan
CCNE2	O96020		hsa-miR-374b-5p	0.727944	17	Very High	BCmicrO|CoMeTa|Cupid|DIANA|ElMMo3|MBStar|microrna.org|MirAncesTar|mirbase|miRDB|MirMAP|MirTar|Mirza-G|RepTar|RNAhybrid|TargetRank|TargetScan
XRN1	Q8IZH2		hsa-miR-145-5p	0.727827	15	Very High	BCmicrO|ElMMo3|MBStar|MAMI|microrna.org|MirAncesTar|miRcode|miRDB|MirMAP|MirTar|Mirza-G|MultiMiTar|PACCMIT|RNAhybrid|TargetScan
SATB2	Q9UPW6		hsa-miR-130a-3p	0.727731	18	Very High	BCmicrO|BiTargeting|CoMeTa|Cupid|DIANA|ElMMo3|MBStar|MAMI|microrna.org|MirAncesTar|miRDB|MirMAP|miRTar2GO|Mirza-G|MultiMiTar|RepTar|RNAhybrid|TargetScan
CEP55	Q53EZ4		hsa-miR-130a-3p	0.727686	17	Very High	BCmicrO|CoMeTa|Cupid|DIANA|ElMMo3|MBStar|microrna.org|MirAncesTar|mirbase|miRDB|MirMAP|MirSNP|MirTar|miRTar2GO|Mirza-G|RNAhybrid|TargetScan
HOXA11	P31270		hsa-miR-374b-5p	0.727534	16	Very High	BCmicrO|CoMeTa|Cupid|DIANA|ElMMo3|MBStar|microrna.org|MirAncesTar|miRDB|MirMAP|MirTar|Mirza-G|PACCMIT|RNAhybrid|TargetRank|TargetScan
SSH2	Q76I76		hsa-miR-365a-3p	0.727488	19	Very High	BCmicrO|Cupid|DIANA|ElMMo3|MBStar|MAMI|microrna.org|MirAncesTar|mirbase|miRcode|miRDB|MirMAP|miRTar2GO|Mirza-G|MultiMiTar|PACCMIT|RepTar|RNAhybrid|TargetRank
CHD7	Q9P2D1		hsa-miR-374b-5p	0.727192	19	Very High	BCmicrO|CoMeTa|Cupid|DIANA|ElMMo3|MBStar|microrna.org|MirAncesTar|mirbase|miRDB|MirMAP|MirTar|miRTar2GO|Mirza-G|PACCMIT|RepTar|RNAhybrid|TargetRank|TargetScan
UBAC2	Q8NBM4		hsa-miR-365a-3p	0.72712	18	Very High	BCmicrO|DIANA|ElMMo3|MBStar|MAMI|microrna.org|MirAncesTar|mirbase|miRcode|miRDB|MirMAP|MirSNP|MirTar|miRTar2GO|Mirza-G|PACCMIT|RepTar|RNAhybrid
PHACTR2	O75167		hsa-miR-145-5p	0.727108	18	Very High	BCmicrO|BiTargeting|CoMeTa|ElMMo3|MBStar|microrna.org|MirAncesTar|miRcode|miRDB|MirMAP|miRTar2GO|Mirza-G|MultiMiTar|PACCMIT|RepTar|RNAhybrid|TargetRank|TargetScan
CNR1	P21554		hsa-miR-130a-3p	0.726809	17	Very High	BCmicrO|CoMeTa|DIANA|ElMMo3|MBStar|microrna.org|MirAncesTar|miRDB|MirMAP|MirSNP|miRTar2GO|Mirza-G|MultiMiTar|PACCMIT|RNAhybrid|TargetRank|TargetScan
SPATA2	Q9UM82		hsa-miR-130a-3p	0.726679	16	Very High	BCmicrO|CoMeTa|DIANA|ElMMo3|MBStar|MAMI|microrna.org|MirAncesTar|miRDB|MirMAP|MirSNP|miRTar2GO|Mirza-G|RepTar|TargetRank|TargetScan
SERPINE1	P05121		hsa-miR-145-5p	0.726542	15	Very High	BCmicrO|BiTargeting|CoMeTa|Cupid|ElMMo3|MAMI|microrna.org|MirAncesTar|miRcode|miRDB|MirMAP|MirSNP|PITA|RepTar|TargetScan
SATB2	Q9UPW6		hsa-miR-365a-3p	0.726468	17	Very High	BCmicrO|CoMeTa|Cupid|DIANA|ElMMo3|MBStar|microrna.org|MirAncesTar|mirbase|miRcode|miRDB|MirMAP|Mirza-G|PACCMIT|RepTar|RNAhybrid|TargetScan
CAMSAP2	Q08AD1		hsa-miR-374b-5p	0.726266	16	Very High	BCmicrO|CoMeTa|DIANA|ElMMo3|MBStar|microrna.org|MirAncesTar|miRDB|MirMAP|MirTar|miRTar2GO|Mirza-G|PACCMIT|RNAhybrid|TargetRank|TargetScan
TES	Q9UGI8		hsa-miR-130a-3p	0.726149	15	Very High	BCmicrO|DIANA|ElMMo3|MBStar|MAMI|microrna.org|MirAncesTar|miRDB|MirMAP|miRTar2GO|Mirza-G|RepTar|RNAhybrid|TargetRank|TargetScan
PPP2R1B	P30154		hsa-miR-130a-3p	0.726123	18	Very High	BCmicrO|BiTargeting|CoMeTa|Cupid|DIANA|ElMMo3|MBStar|microrna.org|MirAncesTar|miRDB|MirMAP|miRTar2GO|Mirza-G|MultiMiTar|PACCMIT|RepTar|RNAhybrid|TargetRank
SCN3B	Q9NY72		hsa-miR-146a-5p	0.726063	18	Very High	BCmicrO|BiTargeting|CoMeTa|DIANA|ElMMo3|MBStar|MAMI|microrna.org|MirAncesTar|mirCoX|miRDB|MirMAP|MirTar|Mirza-G|MultiMiTar|PACCMIT|RepTar|TargetScan
CCDC25	Q86WR0		hsa-miR-145-5p	0.725935	17	Very High	BCmicrO|BiTargeting|CoMeTa|Cupid|DIANA|ElMMo3|MBStar|MAMI|microrna.org|MirAncesTar|miRcode|miRDB|MirMAP|Mirza-G|PACCMIT|RNAhybrid|TargetScan
NR2F2	P24468		hsa-miR-374b-5p	0.725708	16	Very High	BCmicrO|CoMeTa|Cupid|DIANA|ElMMo3|MBStar|microrna.org|MirAncesTar|miRDB|MirMAP|MirSNP|Mirza-G|PACCMIT|RNAhybrid|TargetRank|TargetScan
GALNT1	Q10472		hsa-miR-145-5p	0.725601	14	Very High	BCmicrO|CoMeTa|ElMMo3|MBStar|microrna.org|MirAncesTar|miRcode|miRDB|MirMAP|MirTar|miRTar2GO|RNAhybrid|TargetRank|TargetScan
PLEKHB2	Q96CS7		hsa-miR-365a-3p	0.725433	18	Very High	BCmicrO|CoMeTa|Cupid|DIANA|ElMMo3|MBStar|microrna.org|MirAncesTar|mirbase|miRcode|miRDB|MirMAP|Mirza-G|PACCMIT|RepTar|RNAhybrid|TargetRank|TargetScan
RIMS1	Q86UR5		hsa-miR-133b	0.725217	16	Very High	BCmicrO|BiTargeting|CoMeTa|DIANA|ElMMo3|MBStar|microrna.org|MirAncesTar|miRDB|MirMAP|MirTar|Mirza-G|RepTar|RNAhybrid|TargetRank|TargetScan
MAP3K5	Q99683		hsa-miR-145-5p	0.725017	12	Very High	BCmicrO|Cupid|DIANA|GenMir++|MAMI|MirAncesTar|miRcode|MirMAP|Mirza-G|RepTar|RNAhybrid|TargetScan
CLASP2	O75122		hsa-miR-146b-5p	0.724919	22	Very High	BCmicrO|CoMeTa|Cupid|DIANA|ElMMo3|MBStar|microrna.org|MirAncesTar|mirbase|miRcode|mirCoX|miRDB|MirMAP|MirSNP|MirTar|miRTar2GO|Mirza-G|MultiMiTar|RepTar|RNAhybrid|TargetRank|TargetSpy
PGM3	O95394		hsa-miR-145-5p	0.724812	19	Very High	BCmicrO|BiTargeting|CoMeTa|ElMMo3|MBStar|microrna.org|MirAncesTar|mirbase|miRcode|miRDB|MirMAP|MirTar|miRTar2GO|Mirza-G|PITA|RepTar|RNAhybrid|TargetRank|TargetScan
RNF2	Q99496		hsa-miR-130a-3p	0.724415	17	Very High	BCmicrO|CoMeTa|Cupid|DIANA|ElMMo3|MBStar|microrna.org|MirAncesTar|miRDB|MirMAP|miRTar2GO|Mirza-G|MultiMiTar|PACCMIT|RNAhybrid|TargetRank|TargetScan
CDS1	Q92903		hsa-miR-146a-5p	0.724285	18	Very High	BCmicrO|CoMeTa|DIANA|ElMMo3|MBStar|MAMI|microrna.org|MirAncesTar|mirbase|mirCoX|miRDB|MirMAP|MirSNP|MirTar|Mirza-G|RepTar|RNAhybrid|TargetScan
ARHGAP24	Q8N264		hsa-miR-145-5p	0.724222	15	Very High	BCmicrO|CoMeTa|ElMMo3|MBStar|MAMI|microrna.org|MirAncesTar|miRcode|miRDB|MirMAP|MirTar|Mirza-G|PACCMIT|RNAhybrid|TargetScan
PTGFR	P43088		hsa-miR-145-5p	0.724054	17	Very High	BCmicrO|BiTargeting|CoMeTa|ElMMo3|MBStar|MAMI|microrna.org|MirAncesTar|miRcode|miRDB|MirMAP|MirTar|Mirza-G|PACCMIT|RepTar|RNA22|TargetScan
ZNF148	Q9UQR1		hsa-miR-146b-5p	0.723971	19	Very High	BCmicrO|CoMeTa|Cupid|DIANA|ElMMo3|MBStar|microrna.org|MirAncesTar|miRcode|mirCoX|miRDB|MirMAP|miRTar2GO|Mirza-G|MultiMiTar|RepTar|RNAhybrid|TargetRank|TargetScan
PAK5	Q9P286		hsa-miR-145-5p	0.72369	14	Very High	BCmicrO|CoMeTa|ElMMo3|MAMI|microrna.org|MirAncesTar|miRcode|MirMAP|MirTar|Mirza-G|PACCMIT|RepTar|TargetRank|TargetScan
NUDT21	O43809		hsa-miR-145-5p	0.723558	16	Very High	BCmicrO|CoMeTa|Cupid|ElMMo3|microrna.org|MirAncesTar|miRcode|miRDB|MirMAP|miRTar2GO|Mirza-G|MultiMiTar|PACCMIT|RepTar|TargetRank|TargetScan
PPP1R9A	Q9ULJ8		hsa-miR-145-5p	0.7235	19	Very High	BCmicrO|BiTargeting|CoMeTa|Cupid|DIANA|ElMMo3|MBStar|microrna.org|MirAncesTar|miRcode|miRDB|MirMAP|miRTar2GO|Mirza-G|MultiMiTar|RepTar|RNAhybrid|TargetRank|TargetScan
LRP4	O75096		hsa-miR-130a-3p	0.723401	14	Very High	BCmicrO|CoMeTa|Cupid|DIANA|ElMMo3|MAMI|microrna.org|MirAncesTar|miRDB|MirMAP|Mirza-G|MultiMiTar|PACCMIT|TargetScan
GADD45A	P24522		hsa-miR-374b-5p	0.723339	16	Very High	BCmicrO|CoMeTa|Cupid|DIANA|ElMMo3|MBStar|microrna.org|MirAncesTar|mirbase|miRDB|MirMAP|MirTar|Mirza-G|RNAhybrid|TargetRank|TargetScan
MAP3K3	Q99759		hsa-miR-133b	0.723323	15	Very High	BCmicrO|CoMeTa|DIANA|ElMMo3|microrna.org|MirAncesTar|miRDB|MirMAP|miRTar2GO|Mirza-G|PACCMIT|RepTar|RNAhybrid|TargetRank|TargetScan
SP3	Q02447		hsa-miR-145-5p	0.723058	15	Very High	BCmicrO|CoMeTa|Cupid|DIANA|MBStar|MAMI|microrna.org|MirAncesTar|miRcode|MirMAP|miRTar2GO|Mirza-G|RepTar|RNAhybrid|TargetScan
PLEKHF2	Q9H8W4		hsa-miR-130a-3p	0.722842	16	Very High	BCmicrO|CoMeTa|Cupid|DIANA|ElMMo3|MBStar|microrna.org|MirAncesTar|miRDB|MirMAP|miRTar2GO|Mirza-G|RepTar|RNAhybrid|TargetRank|TargetScan
USP47	Q96K76		hsa-miR-130a-3p	0.722559	15	Very High	BCmicrO|CoMeTa|DIANA|ElMMo3|MBStar|MAMI|microrna.org|MirAncesTar|miRDB|MirMAP|miRTar2GO|MultiMiTar|RepTar|TargetRank|TargetScan
HSPA4	P34932		hsa-miR-374b-5p	0.722302	16	Very High	BCmicrO|CoMeTa|Cupid|DIANA|ElMMo3|MBStar|microrna.org|MirAncesTar|miRDB|MirMAP|MirTar|miRTar2GO|PACCMIT|RNAhybrid|TargetRank|TargetScan
YPEL2	Q96QA6		hsa-miR-133b	0.722249	17	Very High	BCmicrO|DIANA|ElMMo3|MBStar|MAMI|microrna.org|MirAncesTar|miRDB|MirMAP|MirSNP|miRTar2GO|Mirza-G|PACCMIT|RepTar|RNAhybrid|TargetScan|TargetSpy
ZNF711	Q9Y462		hsa-miR-130a-3p	0.722227	14	Very High	BCmicrO|CoMeTa|Cupid|DIANA|ElMMo3|microrna.org|MirAncesTar|miRDB|MirMAP|miRTar2GO|MultiMiTar|RepTar|RNAhybrid|TargetScan
RTKN2	Q8IZC4		hsa-miR-374b-5p	0.722068	16	Very High	BCmicrO|DIANA|ElMMo3|MBStar|microrna.org|MirAncesTar|miRDB|MirMAP|MirTar|Mirza-G|MultiMiTar|PACCMIT|RepTar|RNAhybrid|TargetRank|TargetScan
PFN2	P35080		hsa-miR-130a-3p	0.722006	16	Very High	BCmicrO|BiTargeting|CoMeTa|Cupid|DIANA|ElMMo3|MBStar|microrna.org|MirAncesTar|miRDB|MirMAP|miRTar2GO|Mirza-G|MultiMiTar|RNAhybrid|TargetScan
BZW1	Q7L1Q6		hsa-miR-146a-5p	0.721641	18	Very High	BCmicrO|CoMeTa|Cupid|DIANA|ElMMo3|MBStar|microrna.org|MirAncesTar|mirCoX|miRDB|MirMAP|MirTar|miRTar2GO|Mirza-G|MultiMiTar|RepTar|RNAhybrid|TargetRank
RRP15	Q9Y3B9		hsa-miR-374b-5p	0.721631	15	Very High	BCmicrO|CoMeTa|DIANA|ElMMo3|MBStar|microrna.org|MirAncesTar|miRDB|MirMAP|MirSNP|MirTar|miRTar2GO|Mirza-G|TargetRank|TargetScan
PSD3	Q9NYI0		hsa-miR-133b	0.721547	15	Very High	BCmicrO|CoMeTa|Cupid|DIANA|ElMMo3|MBStar|MirAncesTar|MirMAP|miRTar2GO|Mirza-G|MultiMiTar|RepTar|RNAhybrid|TargetRank|TargetScan
STC1	P52823		hsa-miR-145-5p	0.721537	15	Very High	BCmicrO|CoMeTa|Cupid|ElMMo3|MAMI|microrna.org|MirAncesTar|miRcode|miRDB|MirMAP|Mirza-G|RepTar|RNAhybrid|TargetRank|TargetScan
SRSF6	Q13247		hsa-miR-146b-5p	0.721021	19	Very High	BCmicrO|Cupid|DIANA|ElMMo3|MBStar|MAMI|microrna.org|MirAncesTar|miRcode|mirCoX|miRDB|MirMAP|MirTar|Mirza-G|MultiMiTar|RepTar|RNAhybrid|TargetRank|TargetSpy
SP8	Q8IXZ3		hsa-miR-146a-5p	0.720901	13	Very High	BCmicrO|Cupid|ElMMo3|MBStar|microrna.org|MirAncesTar|mirCoX|miRDB|Mirza-G|MultiMiTar|PicTar|TargetRank|TargetScan
MYRF	Q9Y2G1		hsa-miR-133b	0.720665	15	Very High	BCmicrO|CoMeTa|DIANA|ElMMo3|MAMI|MirAncesTar|miRDB|MirMAP|MirTar|Mirza-G|PACCMIT|RepTar|RNAhybrid|TargetRank|TargetScan
RASD1	Q9Y272		hsa-miR-130a-3p	0.720643	13	Very High	BCmicrO|Cupid|ElMMo3|MAMI|microrna.org|MirAncesTar|miRDB|MirMAP|miRTar2GO|MultiMiTar|RepTar|RNAhybrid|TargetScan
NAA30	Q147X3		hsa-miR-145-5p	0.72051	14	Very High	BCmicrO|ElMMo3|MBStar|MAMI|microrna.org|MirAncesTar|miRcode|miRDB|MirMAP|miRTar2GO|Mirza-G|RNAhybrid|TargetRank|TargetScan
BHLHE40	O14503		hsa-miR-374b-5p	0.72006	16	Very High	BCmicrO|CoMeTa|Cupid|DIANA|ElMMo3|MBStar|microrna.org|MirAncesTar|miRDB|MirMAP|MirTar|Mirza-G|PACCMIT|RNAhybrid|TargetRank|TargetScan
ZNF280C	Q8ND82		hsa-miR-133b	0.71991	16	Very High	BCmicrO|DIANA|ElMMo3|microrna.org|MirAncesTar|miRDB|MirMAP|MirSNP|MirTar|miRTar2GO|Mirza-G|PACCMIT|RepTar|TargetRank|TargetScan|TargetSpy
TOM1L2	Q6ZVM7		hsa-miR-130a-3p	0.719837	19	Very High	BCmicrO|CoMeTa|DIANA|ElMMo3|MBStar|microrna.org|MirAncesTar|miRDB|MirMAP|MirSNP|MirTar|miRTar2GO|Mirza-G|MultiMiTar|PACCMIT|RepTar|RNAhybrid|TargetRank|TargetScan
C16orf72	Q14CZ0		hsa-miR-146a-5p	0.719655	18	Very High	BCmicrO|BiTargeting|CoMeTa|Cupid|DIANA|ElMMo3|MBStar|microrna.org|MirAncesTar|mirCoX|miRDB|MirMAP|MirTar|Mirza-G|MultiMiTar|RepTar|TargetRank|TargetScan
DIP2A	Q14689		hsa-miR-130a-3p	0.719626	17	Very High	BCmicrO|CoMeTa|Cupid|DIANA|ElMMo3|MBStar|MAMI|microrna.org|MirAncesTar|miRDB|MirMAP|miRTar2GO|Mirza-G|MultiMiTar|RepTar|RNAhybrid|TargetScan
MYT1	Q01538		hsa-miR-146a-5p	0.719562	15	Very High	BCmicrO|BiTargeting|CoMeTa|Cupid|DIANA|ElMMo3|MirAncesTar|mirCoX|MirMAP|Mirza-G|MultiMiTar|PicTar|RepTar|RNAhybrid|TargetScan
HIPK1	Q86Z02		hsa-miR-374b-5p	0.719109	17	Very High	BCmicrO|CoMeTa|DIANA|ElMMo3|MBStar|microrna.org|MirAncesTar|miRDB|MirMAP|MirSNP|MirTar|miRTar2GO|Mirza-G|RepTar|RNA22|RNAhybrid|TargetRank
HIVEP2	P31629		hsa-miR-374b-5p	0.719076	19	Very High	BCmicrO|CoMeTa|Cupid|DIANA|ElMMo3|MBStar|microrna.org|MirAncesTar|mirbase|miRDB|MirMAP|MirSNP|MirTar|miRTar2GO|Mirza-G|PACCMIT|RepTar|RNAhybrid|TargetRank
SOX21	Q9Y651		hsa-miR-130a-3p	0.719069	17	Very High	BCmicrO|CoMeTa|Cupid|DIANA|ElMMo3|MAMI|microrna.org|MirAncesTar|mirbase|miRDB|MirMAP|Mirza-G|MultiMiTar|PACCMIT|RepTar|RNAhybrid|TargetScan
MYCN	P04198		hsa-miR-145-5p	0.718661	17	Very High	BCmicrO|CoMeTa|Cupid|ElMMo3|MBStar|MAMI|microrna.org|MirAncesTar|mirbase|miRcode|MirMAP|MirSNP|Mirza-G|RepTar|RNAhybrid|TargetRank|TargetScan
UBXN2B	Q14CS0		hsa-miR-130a-3p	0.718595	16	Very High	BCmicrO|BiTargeting|Cupid|DIANA|ElMMo3|MBStar|microrna.org|MirAncesTar|miRDB|MirMAP|MirTar|miRTar2GO|Mirza-G|PACCMIT|RNAhybrid|TargetScan
UBR5	O95071		hsa-miR-146b-5p	0.718508	19	Very High	BCmicrO|CoMeTa|Cupid|DIANA|ElMMo3|MBStar|microrna.org|MirAncesTar|miRcode|mirCoX|miRDB|MirMAP|MirTar|miRTar2GO|Mirza-G|RepTar|RNAhybrid|TargetRank|TargetSpy
NRN1	Q9NPD7		hsa-miR-374b-5p	0.718498	17	Very High	BCmicrO|CoMeTa|Cupid|DIANA|ElMMo3|MBStar|microrna.org|MirAncesTar|mirbase|miRDB|MirMAP|MirTar|Mirza-G|PACCMIT|RNAhybrid|TargetRank|TargetScan
AEBP2	Q6ZN18		hsa-miR-451a	0.718407	17	Very High	BCmicrO|Cupid|DIANA|ElMMo3|MBStar|MAMI|microrna.org|MirAncesTar|mirbase|miRcode|miRDB|MirMAP|miRTar2GO|Mirza-G|RNAhybrid|TargetRank|TargetScan
PARD6B	Q9BYG5		hsa-miR-374b-5p	0.718317	16	Very High	BCmicrO|CoMeTa|Cupid|DIANA|ElMMo3|MBStar|microrna.org|MirAncesTar|miRDB|MirMAP|MirTar|miRTar2GO|Mirza-G|RNAhybrid|TargetRank|TargetScan
JAZF1	Q86VZ6		hsa-miR-146b-5p	0.718281	19	Very High	BCmicrO|Cupid|DIANA|ElMMo3|MBStar|microrna.org|MirAncesTar|miRcode|mirCoX|miRDB|MirMAP|MirTar|miRTar2GO|Mirza-G|MultiMiTar|PACCMIT|RepTar|RNAhybrid|TargetScan
GNAI3	P08754		hsa-miR-133b	0.717902	15	Very High	BCmicrO|BiTargeting|CoMeTa|ElMMo3|MBStar|microrna.org|MirAncesTar|miRDB|MirTar|miRTar2GO|Mirza-G|PicTar|RepTar|RNA22|TargetSpy
NLGN1	Q8N2Q7		hsa-miR-145-5p	0.717883	17	Very High	BCmicrO|BiTargeting|CoMeTa|Cupid|ElMMo3|MBStar|microrna.org|MirAncesTar|miRcode|miRDB|MirMAP|MirSNP|Mirza-G|RepTar|RNAhybrid|TargetRank|TargetScan
MAP3K14	Q99558		hsa-miR-130a-3p	0.717553	14	Very High	BCmicrO|BiTargeting|CoMeTa|Cupid|ElMMo3|GenMir++|MAMI|microrna.org|MirAncesTar|miRDB|miRTar2GO|MultiMiTar|PACCMIT|RNAhybrid
CPT1A	P50416		hsa-miR-365a-3p	0.717527	18	Very High	BCmicrO|CoMeTa|DIANA|ElMMo3|MBStar|MAMI|microrna.org|MirAncesTar|miRcode|miRDB|MirMAP|MirTar|miRTar2GO|Mirza-G|RepTar|RNAhybrid|TargetRank|TargetScan
UBE2K	P61086		hsa-miR-133b	0.71742	18	Very High	BCmicrO|CoMeTa|Cupid|DIANA|ElMMo3|MBStar|microrna.org|MirAncesTar|miRDB|MirMAP|miRTar2GO|Mirza-G|PACCMIT|RepTar|RNAhybrid|TargetRank|TargetScan|TargetSpy
NR4A2	P43354		hsa-miR-365a-3p	0.717349	17	Very High	BCmicrO|CoMeTa|Cupid|DIANA|ElMMo3|MBStar|MAMI|microrna.org|MirAncesTar|mirbase|miRcode|miRDB|MirMAP|PACCMIT|RepTar|RNAhybrid|TargetScan
SP1	P08047		hsa-miR-374b-5p	0.717201	15	Very High	BCmicrO|CoMeTa|Cupid|DIANA|ElMMo3|MBStar|microrna.org|MirAncesTar|miRDB|MirMAP|MirTar|Mirza-G|PACCMIT|TargetRank|TargetScan
RBFOX2	O43251		hsa-miR-130a-3p	0.717175	16	Very High	BCmicrO|CoMeTa|DIANA|ElMMo3|MBStar|microrna.org|MirAncesTar|miRDB|MirMAP|miRTar2GO|MultiMiTar|PACCMIT|RepTar|RNAhybrid|TargetRank|TargetScan
ZC3H7A	Q8IWR0		hsa-miR-133b	0.717168	15	Very High	BCmicrO|CoMeTa|Cupid|DIANA|ElMMo3|microrna.org|MirAncesTar|miRDB|MirMAP|miRTar2GO|PACCMIT|RepTar|RNAhybrid|TargetScan|TargetSpy
UBN2	Q6ZU65		hsa-miR-130a-3p	0.717136	15	Very High	BCmicrO|DIANA|ElMMo3|MBStar|MirAncesTar|miRDB|MirMAP|MirSNP|MirTar|miRTar2GO|Mirza-G|PACCMIT|RNAhybrid|TargetRank|TargetScan
HECW2	Q9P2P5		hsa-miR-130a-3p	0.717024	16	Very High	BCmicrO|BiTargeting|DIANA|ElMMo3|MBStar|microrna.org|MirAncesTar|miRDB|MirMAP|miRTar2GO|Mirza-G|MultiMiTar|PACCMIT|RepTar|TargetRank|TargetScan
MEX3C	Q5U5Q3		hsa-miR-374b-5p	0.716924	17	Very High	BCmicrO|CoMeTa|Cupid|DIANA|ElMMo3|MBStar|microrna.org|MirAncesTar|miRDB|MirMAP|MirSNP|MirTar|miRTar2GO|Mirza-G|PACCMIT|RNAhybrid|TargetRank
DPYSL2	Q16555		hsa-miR-145-5p	0.716815	18	Very High	BCmicrO|BiTargeting|CoMeTa|ElMMo3|MBStar|MAMI|microrna.org|MirAncesTar|miRcode|miRDB|MirMAP|Mirza-G|MultiMiTar|PACCMIT|PITA|RepTar|RNAhybrid|TargetScan
FAM57A	Q8TBR7		hsa-miR-133b	0.716754	17	Very High	BCmicrO|BiTargeting|CoMeTa|DIANA|ElMMo3|MAMI|microrna.org|MirAncesTar|miRDB|MirMAP|MirSNP|miRTar2GO|Mirza-G|RepTar|RNAhybrid|TargetRank|TargetScan
ZIC3	O60481		hsa-miR-133b	0.716696	14	Very High	BCmicrO|CoMeTa|DIANA|ElMMo3|microrna.org|MirAncesTar|miRDB|MirMAP|MirTar|RepTar|RNAhybrid|TargetRank|TargetScan|TargetSpy
BCORL1	Q5H9F3		hsa-miR-133b	0.71663	16	Very High	BCmicrO|CoMeTa|DIANA|ElMMo3|MBStar|MAMI|microrna.org|MirAncesTar|miRDB|MirMAP|Mirza-G|RepTar|RNAhybrid|TargetRank|TargetScan|TargetSpy
ARHGAP6	O43182		hsa-miR-145-5p	0.716484	15	Very High	BCmicrO|BiTargeting|CoMeTa|DIANA|ElMMo3|MBStar|microrna.org|MirAncesTar|miRcode|miRDB|MirMAP|Mirza-G|RNAhybrid|TargetRank|TargetScan
RFX4	Q33E94		hsa-miR-374b-5p	0.716282	17	Very High	BCmicrO|CoMeTa|Cupid|DIANA|ElMMo3|MBStar|microrna.org|MirAncesTar|miRDB|MirMAP|MirTar|Mirza-G|PACCMIT|RepTar|RNAhybrid|TargetRank|TargetScan
VMP1	Q96GC9		hsa-miR-130a-3p	0.71624	16	Very High	BCmicrO|BiTargeting|CoMeTa|Cupid|DIANA|ElMMo3|microrna.org|MirAncesTar|miRDB|MirMAP|miRTar2GO|Mirza-G|MultiMiTar|RepTar|RNAhybrid|TargetScan
EIF4A1	P60842		hsa-miR-133b	0.716086	15	Very High	BCmicrO|BiTargeting|CoMeTa|DIANA|ElMMo3|microrna.org|MirAncesTar|miRDB|MirMAP|miRTar2GO|Mirza-G|PACCMIT|RNAhybrid|TargetRank|TargetScan
NFIB	O00712		hsa-miR-374b-5p	0.716011	18	Very High	BCmicrO|BiTargeting|CoMeTa|Cupid|DIANA|ElMMo3|MBStar|MirAncesTar|mirbase|miRDB|MirMAP|MirSNP|miRTar2GO|Mirza-G|PACCMIT|RepTar|RNAhybrid|TargetScan
AP1G1	O43747		hsa-miR-130a-3p	0.715878	16	Very High	BCmicrO|CoMeTa|Cupid|DIANA|ElMMo3|MBStar|MAMI|microrna.org|MirAncesTar|miRDB|MirMAP|miRTar2GO|Mirza-G|MultiMiTar|PACCMIT|RNAhybrid
PXYLP1	Q8TE99		hsa-miR-130a-3p	0.715877	19	Very High	BCmicrO|DIANA|ElMMo3|MBStar|MAMI|microrna.org|MirAncesTar|mirbase|miRDB|MirMAP|MirSNP|MirTar|miRTar2GO|Mirza-G|MultiMiTar|RepTar|RNAhybrid|TargetRank|TargetScan
ADGRL2	O95490		hsa-miR-374b-5p	0.715792	14	Very High	BCmicrO|BiTargeting|CoMeTa|Cupid|DIANA|ElMMo3|microrna.org|MirAncesTar|MirMAP|miRTar2GO|Mirza-G|PACCMIT|RNAhybrid|TargetScan
SPIRE1	Q08AE8		hsa-miR-130a-3p	0.715781	18	Very High	BCmicrO|Cupid|DIANA|ElMMo3|MBStar|microrna.org|MirAncesTar|miRDB|MirMAP|MirSNP|miRTar2GO|Mirza-G|MultiMiTar|PACCMIT|RepTar|RNAhybrid|TargetRank|TargetScan
DLG2	Q15700		hsa-miR-130a-3p	0.715487	16	Very High	BCmicrO|CoMeTa|Cupid|DIANA|ElMMo3|MBStar|microrna.org|MirAncesTar|miRDB|MirMAP|Mirza-G|MultiMiTar|RepTar|RNAhybrid|TargetRank|TargetScan
UBN2	Q6ZU65		hsa-miR-145-5p	0.715327	17	Very High	BCmicrO|BiTargeting|ElMMo3|MBStar|MirAncesTar|miRcode|miRDB|MirMAP|MirTar|miRTar2GO|Mirza-G|PACCMIT|PITA|RepTar|RNAhybrid|TargetRank|TargetScan
JCAD	Q9P266		hsa-miR-130a-3p	0.715276	17	Very High	BCmicrO|BiTargeting|CoMeTa|Cupid|DIANA|ElMMo3|MBStar|MAMI|microrna.org|MirAncesTar|miRDB|MirMAP|miRTar2GO|Mirza-G|PACCMIT|RepTar|TargetScan
CAMK1D	Q8IU85		hsa-miR-145-5p	0.715256	17	Very High	BCmicrO|BiTargeting|CoMeTa|DIANA|ElMMo3|MBStar|MAMI|microrna.org|MirAncesTar|miRcode|miRDB|MirMAP|Mirza-G|PACCMIT|RepTar|RNAhybrid|TargetRank
VAT1	Q99536		hsa-miR-133b	0.715156	17	Very High	BCmicrO|BiTargeting|CoMeTa|DIANA|ElMMo3|microrna.org|MirAncesTar|miRDB|MirMAP|MirTar|miRTar2GO|Mirza-G|PACCMIT|RepTar|RNAhybrid|TargetScan|TargetSpy
NKX2-2	O95096		hsa-miR-374b-5p	0.715048	17	Very High	BCmicrO|CoMeTa|Cupid|DIANA|ElMMo3|MBStar|microrna.org|MirAncesTar|miRDB|MirMAP|MirTar|Mirza-G|MultiMiTar|PACCMIT|RNAhybrid|TargetRank|TargetScan
TMEM9B	Q9NQ34		hsa-miR-145-5p	0.714926	17	Very High	BCmicrO|CoMeTa|Cupid|ElMMo3|MBStar|microrna.org|MirAncesTar|miRcode|miRDB|MirMAP|MirTar|miRTar2GO|Mirza-G|PACCMIT|RepTar|RNAhybrid|TargetRank
MOB3B	Q86TA1		hsa-miR-130a-3p	0.714924	16	Very High	BCmicrO|CoMeTa|Cupid|DIANA|ElMMo3|MBStar|microrna.org|MirAncesTar|miRDB|MirMAP|miRTar2GO|Mirza-G|MultiMiTar|RepTar|TargetRank|TargetScan
LAMP2	P13473		hsa-miR-145-5p	0.714916	16	Very High	BCmicrO|CoMeTa|ElMMo3|MBStar|microrna.org|MirAncesTar|miRcode|miRDB|MirMAP|MirSNP|MirTar|miRTar2GO|Mirza-G|MultiMiTar|RNAhybrid|TargetRank
MAU2	Q9Y6X3		hsa-miR-365a-3p	0.714673	18	Very High	BCmicrO|CoMeTa|DIANA|ElMMo3|MBStar|MAMI|microrna.org|MirAncesTar|miRcode|miRDB|MirMAP|miRTar2GO|Mirza-G|MultiMiTar|PACCMIT|RepTar|TargetRank|TargetScan
FZD7	O75084		hsa-miR-145-5p	0.714591	13	Very High	BCmicrO|CoMeTa|Cupid|ElMMo3|MAMI|microrna.org|MirAncesTar|miRcode|miRDB|MirMAP|Mirza-G|PACCMIT|RepTar
PPP1CB	P62140		hsa-miR-130a-3p	0.714354	11	Very High	BCmicrO|CoMeTa|DIANA|ElMMo3|MBStar|MirAncesTar|MirMAP|miRTar2GO|MultiMiTar|PicTar|RNAhybrid
MMP16	P51512		hsa-miR-146a-5p	0.714345	17	Very High	BCmicrO|CoMeTa|Cupid|DIANA|ElMMo3|MBStar|microrna.org|MirAncesTar|mirCoX|miRDB|MirMAP|Mirza-G|MultiMiTar|PACCMIT|RepTar|TargetRank|TargetScan
PRKD3	O94806		hsa-miR-145-5p	0.714332	15	Very High	BCmicrO|CoMeTa|DIANA|ElMMo3|MBStar|microrna.org|MirAncesTar|miRcode|miRDB|MirMAP|MirTar|Mirza-G|RepTar|TargetRank|TargetScan
UBE2H	P62256		hsa-miR-374b-5p	0.714329	16	Very High	BCmicrO|CoMeTa|Cupid|DIANA|ElMMo3|MBStar|microrna.org|MirAncesTar|miRDB|MirMAP|MirTar|miRTar2GO|Mirza-G|PACCMIT|RNAhybrid|TargetScan
RAVER1	Q8IY67		hsa-miR-133b	0.714276	15	Very High	BCmicrO|DIANA|ElMMo3|MAMI|microrna.org|MirAncesTar|mirbase|miRDB|MirMAP|Mirza-G|PACCMIT|RepTar|RNAhybrid|TargetRank|TargetScan
RFFL	Q8WZ73		hsa-miR-133b	0.714212	17	Very High	BCmicrO|BiTargeting|DIANA|ElMMo3|MBStar|microrna.org|MirAncesTar|miRDB|MirMAP|MirTar|miRTar2GO|Mirza-G|PACCMIT|RepTar|RNAhybrid|TargetRank|TargetScan
TRIM44	Q96DX7		hsa-miR-133b	0.714117	16	Very High	BCmicrO|CoMeTa|DIANA|ElMMo3|MBStar|microrna.org|MirAncesTar|miRDB|MirMAP|MirTar|miRTar2GO|Mirza-G|RepTar|TargetRank|TargetScan|TargetSpy
TLL1	O43897		hsa-miR-145-5p	0.714065	17	Very High	BCmicrO|CoMeTa|Cupid|ElMMo3|MBStar|microrna.org|MirAncesTar|miRcode|MirMAP|MirTar|miRTar2GO|Mirza-G|PITA|RepTar|RNAhybrid|TargetRank|TargetScan
BBOF1	Q8ND07		hsa-miR-133b	0.713967	15	Very High	BCmicrO|CoMeTa|DIANA|ElMMo3|microrna.org|MirAncesTar|miRDB|MirMAP|Mirza-G|PACCMIT|RepTar|RNAhybrid|TargetRank|TargetScan|TargetSpy
TXLNG	Q9NUQ3		hsa-miR-145-5p	0.713774	11	Very High	BCmicrO|CoMeTa|ElMMo3|microrna.org|MirAncesTar|miRcode|MirMAP|miRTar2GO|Mirza-G|PicTar|RepTar
SLITRK6	Q9H5Y7		hsa-miR-145-5p	0.71372	14	Very High	BCmicrO|DIANA|ElMMo3|MAMI|microrna.org|MirAncesTar|miRcode|miRDB|MirMAP|MirTar|Mirza-G|RNAhybrid|TargetRank|TargetScan
INSM1	Q01101		hsa-miR-99a-5p	0.713713	16	Very High	BCmicrO|CoMeTa|Cupid|DIANA|ElMMo3|MAMI|microrna.org|MirAncesTar|mirbase|miRDB|MirMAP|MirSNP|miRTar2GO|Mirza-G|PACCMIT|TargetScan
NTF3	P20783		hsa-miR-374b-5p	0.713685	15	Very High	BCmicrO|CoMeTa|Cupid|DIANA|ElMMo3|microrna.org|MirAncesTar|mirbase|miRDB|MirMAP|MirTar|Mirza-G|RNAhybrid|TargetRank|TargetScan
ATF2	P15336		hsa-miR-374b-5p	0.71363	18	Very High	BCmicrO|CoMeTa|Cupid|DIANA|ElMMo3|MBStar|microrna.org|MirAncesTar|mirbase|miRDB|MirMAP|MirSNP|MirTar|Mirza-G|RepTar|RNAhybrid|TargetRank|TargetScan
CCDC6	Q16204		hsa-miR-146b-5p	0.71329	19	Very High	BCmicrO|CoMeTa|DIANA|ElMMo3|MBStar|MAMI|microrna.org|MirAncesTar|miRcode|mirCoX|miRDB|MirMAP|miRTar2GO|Mirza-G|MultiMiTar|RepTar|TargetRank|TargetScan|TargetSpy
LYSMD3	Q7Z3D4		hsa-miR-365a-3p	0.713288	16	Very High	BCmicrO|Cupid|DIANA|ElMMo3|MAMI|microrna.org|MirAncesTar|miRcode|miRDB|MirMAP|miRTar2GO|Mirza-G|RepTar|RNAhybrid|TargetRank|TargetScan
MYBL1	P10243		hsa-miR-146b-5p	0.713003	16	Very High	BCmicrO|CoMeTa|Cupid|DIANA|ElMMo3|MBStar|microrna.org|MirAncesTar|miRcode|mirCoX|miRDB|MirMAP|RepTar|TargetRank|TargetScan|TargetSpy
TDRKH	Q9Y2W6		hsa-miR-146a-5p	0.712984	18	Very High	BCmicrO|CoMeTa|ElMMo3|MBStar|MAMI|microrna.org|MirAncesTar|mirbase|mirCoX|miRDB|MirMAP|MirTar|PACCMIT|RepTar|RNA22|RNAhybrid|TargetRank|TargetScan
PRKAG2	Q9UGJ0		hsa-miR-130a-3p	0.712851	13	Very High	BCmicrO|CoMeTa|DIANA|ElMMo3|MBStar|microrna.org|MirAncesTar|mirbase|MirMAP|miRTar2GO|MultiMiTar|PicTar|RNAhybrid
BSDC1	Q9NW68		hsa-miR-374b-5p	0.712787	15	Very High	BCmicrO|CoMeTa|Cupid|DIANA|ElMMo3|MBStar|microrna.org|MirAncesTar|MirMAP|MirTar|Mirza-G|PACCMIT|RNAhybrid|TargetRank|TargetScan
FYCO1	Q9BQS8		hsa-miR-130a-3p	0.712729	18	Very High	BCmicrO|BiTargeting|CoMeTa|Cupid|DIANA|ElMMo3|MBStar|microrna.org|MirAncesTar|miRDB|MirMAP|MirTar|miRTar2GO|Mirza-G|RepTar|RNAhybrid|TargetRank|TargetScan
COL7A1	Q02388		hsa-miR-365a-3p	0.712706	17	Very High	BCmicrO|BiTargeting|CoMeTa|DIANA|ElMMo3|MBStar|MAMI|microrna.org|MirAncesTar|mirbase|miRcode|miRDB|MirMAP|miRTar2GO|RepTar|TargetRank|TargetScan
NCKAP1	Q9Y2A7		hsa-miR-374b-5p	0.712592	15	Very High	BCmicrO|CoMeTa|Cupid|DIANA|ElMMo3|microrna.org|MirAncesTar|miRDB|MirMAP|MirTar|miRTar2GO|Mirza-G|RNAhybrid|TargetRank|TargetScan
DENND5B	Q6ZUT9		hsa-miR-145-5p	0.712589	19	Very High	BCmicrO|BiTargeting|CoMeTa|DIANA|ElMMo3|MBStar|microrna.org|MirAncesTar|miRcode|miRDB|MirMAP|MirTar|miRTar2GO|Mirza-G|PACCMIT|PITA|RepTar|RNAhybrid|TargetScan
MAP7	Q14244		hsa-miR-130a-3p	0.712364	18	Very High	BCmicrO|BiTargeting|CoMeTa|Cupid|DIANA|ElMMo3|MBStar|microrna.org|MirAncesTar|miRDB|MirMAP|miRTar2GO|Mirza-G|MultiMiTar|PACCMIT|RepTar|RNAhybrid|TargetScan
RGS7BP	Q6MZT1		hsa-miR-374b-5p	0.712261	14	Very High	BCmicrO|Cupid|DIANA|ElMMo3|MBStar|microrna.org|MirAncesTar|miRDB|MirMAP|MirTar|Mirza-G|PACCMIT|TargetRank|TargetScan
PRRX1	P54821		hsa-miR-133b	0.712044	14	Very High	BCmicrO|CoMeTa|DIANA|ElMMo3|MBStar|MAMI|MirAncesTar|MirMAP|Mirza-G|PicTar|RepTar|RNA22|RNAhybrid|TargetRank
PPP3CA	Q08209		hsa-miR-99a-5p	0.712038	15	Very High	BCmicrO|CoMeTa|DIANA|ElMMo3|MBStar|microrna.org|MirAncesTar|miRDB|MirMAP|miRTar2GO|Mirza-G|PACCMIT|RNAhybrid|TargetRank|TargetScan
PLEKHA3	Q9HB20		hsa-miR-133b	0.711947	16	Very High	BCmicrO|Cupid|DIANA|ElMMo3|MBStar|microrna.org|MirAncesTar|mirbase|MirMAP|Mirza-G|PACCMIT|RepTar|RNAhybrid|TargetRank|TargetScan|TargetSpy
INSIG1	O15503		hsa-miR-130a-3p	0.711773	16	Very High	BCmicrO|CoMeTa|Cupid|DIANA|ElMMo3|MBStar|microrna.org|MirAncesTar|miRDB|MirMAP|MirTar|miRTar2GO|Mirza-G|MultiMiTar|RNAhybrid|TargetScan
LUC7L2	Q9Y383		hsa-miR-365a-3p	0.711767	18	Very High	BCmicrO|CoMeTa|DIANA|ElMMo3|MBStar|MAMI|microrna.org|MirAncesTar|mirbase|miRcode|miRDB|MirMAP|MirTar|Mirza-G|RepTar|RNAhybrid|TargetRank|TargetScan
ARPP19	P56211		hsa-miR-130a-3p	0.711653	12	Very High	BCmicrO|BiTargeting|CoMeTa|DIANA|ElMMo3|MBStar|MirAncesTar|MirMAP|miRTar2GO|MultiMiTar|PicTar|RNAhybrid
VAMP2	P63027		hsa-miR-133b	0.711477	15	Very High	BCmicrO|BiTargeting|CoMeTa|DIANA|ElMMo3|MAMI|microrna.org|MirAncesTar|miRDB|MirMAP|Mirza-G|RepTar|RNAhybrid|TargetScan|TargetSpy
CLEC16A	Q2KHT3		hsa-miR-145-5p	0.711411	18	Very High	BCmicrO|BiTargeting|CoMeTa|DIANA|ElMMo3|microrna.org|MirAncesTar|miRcode|miRDB|MirMAP|MirTar|miRTar2GO|Mirza-G|MultiMiTar|RepTar|RNAhybrid|TargetRank|TargetScan
TTPAL	Q9BTX7		hsa-miR-133b	0.711397	16	Very High	BCmicrO|DIANA|ElMMo3|MBStar|MirAncesTar|miRDB|MirMAP|MirTar|miRTar2GO|Mirza-G|MultiMiTar|RepTar|RNAhybrid|TargetRank|TargetScan|TargetSpy
SYT6	Q5T7P8		hsa-miR-130a-3p	0.711285	18	Very High	BCmicrO|BiTargeting|DIANA|ElMMo3|MBStar|microrna.org|MirAncesTar|mirbase|miRDB|MirMAP|MirTar|Mirza-G|MultiMiTar|RepTar|RNA22|RNAhybrid|TargetRank|TargetScan
LRRC15	Q8TF66		hsa-miR-146a-5p	0.711284	18	Very High	BCmicrO|BiTargeting|CoMeTa|Cupid|DIANA|ElMMo3|MBStar|MAMI|MirAncesTar|mirCoX|miRDB|MirMAP|MirTar|Mirza-G|MultiMiTar|RepTar|TargetRank|TargetScan
SLC25A32	Q9H2D1		hsa-miR-130a-3p	0.71068	18	Very High	BCmicrO|CoMeTa|DIANA|ElMMo3|MBStar|microrna.org|MirAncesTar|miRDB|MirMAP|MirSNP|miRTar2GO|Mirza-G|MultiMiTar|PACCMIT|RepTar|RNAhybrid|TargetRank|TargetScan
EXD2	Q9NVH0		hsa-miR-133b	0.710661	16	Very High	BCmicrO|CoMeTa|DIANA|ElMMo3|MAMI|microrna.org|MirAncesTar|miRDB|MirMAP|Mirza-G|PACCMIT|RepTar|RNAhybrid|TargetRank|TargetScan|TargetSpy
JPH1	Q9HDC5		hsa-miR-145-5p	0.710552	13	Very High	BCmicrO|ElMMo3|microrna.org|MirAncesTar|miRcode|miRDB|MirMAP|Mirza-G|PACCMIT|PITA|RNAhybrid|TargetRank|TargetScan
NRAS	P01111		hsa-miR-146a-5p	0.710541	18	Very High	BCmicrO|CoMeTa|Cupid|DIANA|ElMMo3|MBStar|microrna.org|MirAncesTar|mirCoX|miRDB|MirMAP|MirSNP|miRTar2GO|Mirza-G|RepTar|RNA22|TargetRank|TargetScan
LCOR	Q96JN0		hsa-miR-146b-5p	0.710486	17	Very High	BCmicrO|BiTargeting|Cupid|DIANA|ElMMo3|MBStar|MirAncesTar|miRcode|mirCoX|miRDB|MirMAP|MirTar|miRTar2GO|Mirza-G|MultiMiTar|RepTar|TargetScan
EPS15	P42566		hsa-miR-133b	0.710339	18	Very High	BCmicrO|CoMeTa|Cupid|DIANA|ElMMo3|MBStar|microrna.org|MirAncesTar|miRDB|MirMAP|MirSNP|MirTar|miRTar2GO|Mirza-G|RepTar|RNAhybrid|TargetRank|TargetScan
KLHL3	Q9UH77		hsa-miR-130a-3p	0.710325	17	Very High	BCmicrO|CoMeTa|DIANA|ElMMo3|MBStar|microrna.org|MirAncesTar|miRDB|MirMAP|MirSNP|MirTar|miRTar2GO|Mirza-G|RepTar|RNAhybrid|TargetRank|TargetScan
PAK6	Q9NQU5		hsa-miR-130a-3p	0.710317	13	Very High	BCmicrO|CoMeTa|Cupid|DIANA|ElMMo3|MAMI|microrna.org|MirAncesTar|MirMAP|MultiMiTar|PACCMIT|RNAhybrid|TargetScan
CUL4B	Q13620		hsa-miR-133b	0.710239	15	Very High	BCmicrO|Cupid|DIANA|ElMMo3|MBStar|microrna.org|MirAncesTar|miRDB|MirMAP|Mirza-G|RepTar|RNAhybrid|TargetRank|TargetScan|TargetSpy
KDM6A	O15550		hsa-miR-145-5p	0.710063	14	Very High	BCmicrO|CoMeTa|Cupid|ElMMo3|MAMI|microrna.org|MirAncesTar|miRcode|miRDB|MirMAP|MirSNP|Mirza-G|RNAhybrid|TargetScan
TRHDE	Q9UKU6		hsa-miR-133b	0.710051	15	Very High	BCmicrO|CoMeTa|DIANA|ElMMo3|MAMI|microrna.org|MirAncesTar|miRDB|MirMAP|Mirza-G|PACCMIT|RepTar|TargetRank|TargetScan|TargetSpy
CCDC6	Q16204		hsa-miR-146a-5p	0.710025	18	Very High	BCmicrO|CoMeTa|Cupid|DIANA|ElMMo3|MBStar|MAMI|microrna.org|MirAncesTar|mirCoX|miRDB|MirMAP|miRTar2GO|Mirza-G|MultiMiTar|RepTar|TargetRank|TargetScan
RFX7	Q2KHR2		hsa-miR-146a-5p	0.709943	19	Very High	BCmicrO|BiTargeting|CoMeTa|Cupid|DIANA|ElMMo3|MBStar|microrna.org|MirAncesTar|mirCoX|miRDB|MirMAP|MirTar|Mirza-G|MultiMiTar|PACCMIT|RepTar|RNAhybrid|TargetScan
NPTX2	P47972		hsa-miR-374b-5p	0.709835	15	Very High	BCmicrO|CoMeTa|Cupid|DIANA|ElMMo3|microrna.org|MirAncesTar|miRDB|MirMAP|MirTar|Mirza-G|PACCMIT|RNAhybrid|TargetRank|TargetScan
LIN9	Q5TKA1		hsa-miR-374b-5p	0.709691	16	Very High	BCmicrO|Cupid|DIANA|ElMMo3|MBStar|microrna.org|MirAncesTar|miRDB|MirMAP|MirTar|Mirza-G|PACCMIT|RepTar|RNAhybrid|TargetRank|TargetScan
SNAPIN	O95295		hsa-miR-130a-3p	0.709637	18	Very High	BCmicrO|BiTargeting|Cupid|DIANA|ElMMo3|MAMI|microrna.org|MirAncesTar|mirbase|miRDB|MirMAP|MirTar|miRTar2GO|Mirza-G|RepTar|RNA22|RNAhybrid|TargetRank
CELF2	O95319		hsa-miR-374b-5p	0.709532	15	Very High	BCmicrO|CoMeTa|Cupid|DIANA|ElMMo3|MBStar|microrna.org|MirAncesTar|miRDB|MirMAP|miRTar2GO|Mirza-G|RNAhybrid|TargetRank|TargetScan
MEST	Q5EB52		hsa-miR-145-5p	0.709502	14	Very High	BCmicrO|CoMeTa|ElMMo3|MBStar|microrna.org|MirAncesTar|miRcode|miRDB|MirMAP|MirTar|PACCMIT|RNAhybrid|TargetRank|TargetScan
ATAD2	Q6PL18		hsa-miR-374b-5p	0.709335	13	Very High	BCmicrO|CoMeTa|Cupid|DIANA|ElMMo3|microrna.org|MirAncesTar|miRDB|MirMAP|MirTar|Mirza-G|RNAhybrid|TargetScan
PTPRA	P18433		hsa-miR-146b-5p	0.709301	18	Very High	BCmicrO|CoMeTa|DIANA|ElMMo3|MBStar|MAMI|microrna.org|MirAncesTar|miRcode|mirCoX|miRDB|MirMAP|Mirza-G|RepTar|RNAhybrid|TargetRank|TargetScan|TargetSpy
NAA50	Q9GZZ1		hsa-miR-145-5p	0.709234	15	Very High	BCmicrO|CoMeTa|ElMMo3|MBStar|microrna.org|MirAncesTar|miRcode|miRDB|MirMAP|miRTar2GO|PACCMIT|RepTar|RNAhybrid|TargetRank|TargetScan
SYPL1	Q16563		hsa-miR-365a-3p	0.709203	17	Very High	BCmicrO|CoMeTa|DIANA|ElMMo3|microrna.org|MirAncesTar|mirbase|miRcode|miRDB|MirMAP|MirTar|miRTar2GO|Mirza-G|RepTar|RNAhybrid|TargetRank|TargetScan
PTCHD1	Q96NR3		hsa-miR-365a-3p	0.709125	16	Very High	BCmicrO|BiTargeting|Cupid|DIANA|ElMMo3|microrna.org|MirAncesTar|miRcode|miRDB|MirMAP|Mirza-G|MultiMiTar|RepTar|RNAhybrid|TargetRank|TargetScan
FMNL2	Q96PY5		hsa-miR-145-5p	0.708881	15	Very High	BCmicrO|CoMeTa|Cupid|DIANA|ElMMo3|microrna.org|MirAncesTar|miRcode|MirMAP|Mirza-G|PITA|RepTar|RNAhybrid|TargetRank|TargetScan
TANC1	Q9C0D5		hsa-miR-130a-3p	0.708879	15	Very High	BCmicrO|DIANA|ElMMo3|MBStar|MAMI|microrna.org|MirAncesTar|miRDB|MirMAP|miRTar2GO|Mirza-G|MultiMiTar|RepTar|TargetRank|TargetScan
CDH2	P19022		hsa-miR-145-5p	0.708878	15	Very High	BCmicrO|CoMeTa|ElMMo3|MBStar|microrna.org|MirAncesTar|miRcode|miRDB|MirMAP|MirTar|miRTar2GO|Mirza-G|PACCMIT|RNAhybrid|TargetScan
NFYB	P25208		hsa-miR-374b-5p	0.708565	16	Very High	BCmicrO|CoMeTa|Cupid|DIANA|ElMMo3|MBStar|microrna.org|MirAncesTar|miRDB|MirMAP|MirTar|Mirza-G|RepTar|RNAhybrid|TargetRank|TargetScan
ZNF512B	Q96KM6		hsa-miR-146b-5p	0.708466	20	Very High	BCmicrO|BiTargeting|CoMeTa|DIANA|ElMMo3|MBStar|MAMI|microrna.org|MirAncesTar|miRcode|mirCoX|miRDB|MirMAP|miRTar2GO|Mirza-G|MultiMiTar|PACCMIT|RepTar|TargetScan|TargetSpy
SUCO	Q9UBS9		hsa-miR-145-5p	0.708412	17	Very High	BCmicrO|CoMeTa|Cupid|ElMMo3|MBStar|MAMI|microrna.org|MirAncesTar|miRcode|miRDB|MirMAP|Mirza-G|MultiMiTar|RepTar|RNAhybrid|TargetRank|TargetScan
DNAL1	Q4LDG9		hsa-miR-145-5p	0.708359	15	Very High	BCmicrO|Cupid|DIANA|ElMMo3|MBStar|microrna.org|MirAncesTar|miRcode|miRDB|MirMAP|MirSNP|miRTar2GO|Mirza-G|RNAhybrid|TargetScan
LTBP1	Q14766		hsa-miR-130a-3p	0.708287	12	Very High	BCmicrO|CoMeTa|DIANA|ElMMo3|MBStar|microrna.org|MirAncesTar|MirMAP|miRTar2GO|MultiMiTar|PicTar|RNAhybrid
APPL1	Q9UKG1		hsa-miR-146a-5p	0.708077	17	Very High	BCmicrO|CoMeTa|Cupid|DIANA|ElMMo3|MBStar|microrna.org|MirAncesTar|mirCoX|miRDB|MirMAP|miRTar2GO|Mirza-G|MultiMiTar|PACCMIT|RepTar|TargetScan
PUM2	Q8TB72		hsa-miR-374b-5p	0.708061	16	Very High	BCmicrO|CoMeTa|Cupid|DIANA|ElMMo3|MBStar|microrna.org|MirAncesTar|miRDB|MirMAP|miRTar2GO|Mirza-G|RepTar|RNAhybrid|TargetRank|TargetScan
CCDC117	Q8IWD4		hsa-miR-133b	0.707857	14	Very High	BCmicrO|BiTargeting|Cupid|DIANA|ElMMo3|MAMI|microrna.org|MirAncesTar|miRDB|MirMAP|Mirza-G|RepTar|RNAhybrid|TargetScan
PDE7B	Q9NP56		hsa-miR-374b-5p	0.707782	16	Very High	BCmicrO|CoMeTa|DIANA|ElMMo3|MBStar|microrna.org|MirAncesTar|miRDB|MirMAP|MirSNP|MirTar|Mirza-G|PACCMIT|RNAhybrid|TargetRank|TargetScan
MAP1B	P46821		hsa-miR-130a-3p	0.70767	18	Very High	BCmicrO|CoMeTa|Cupid|DIANA|ElMMo3|MBStar|microrna.org|MirAncesTar|miRDB|MirMAP|MirSNP|miRTar2GO|Mirza-G|MultiMiTar|RepTar|RNAhybrid|TargetRank|TargetScan
GALNT4	Q8N4A0		hsa-miR-365a-3p	0.707567	17	Very High	BCmicrO|CoMeTa|Cupid|DIANA|ElMMo3|MBStar|microrna.org|MirAncesTar|miRcode|miRDB|MirMAP|MirTar|miRTar2GO|Mirza-G|RepTar|TargetRank|TargetScan
APPL1	Q9UKG1		hsa-miR-145-5p	0.707544	15	Very High	BCmicrO|CoMeTa|ElMMo3|MBStar|microrna.org|MirAncesTar|miRcode|miRDB|MirMAP|MirTar|miRTar2GO|Mirza-G|MultiMiTar|RepTar|TargetScan
ITPKB	P27987		hsa-miR-130a-3p	0.707488	16	Very High	BCmicrO|CoMeTa|Cupid|DIANA|ElMMo3|MAMI|MirAncesTar|miRDB|MirMAP|miRTar2GO|Mirza-G|MultiMiTar|RNA22|RNAhybrid|TargetRank|TargetScan
LRRC15	Q8TF66		hsa-miR-146b-5p	0.707332	18	Very High	BCmicrO|CoMeTa|DIANA|ElMMo3|MBStar|MAMI|MirAncesTar|miRcode|mirCoX|miRDB|MirMAP|MirTar|Mirza-G|MultiMiTar|RepTar|TargetRank|TargetScan|TargetSpy
PLAG1	Q6DJT9		hsa-miR-374b-5p	0.707249	15	Very High	BCmicrO|CoMeTa|Cupid|DIANA|ElMMo3|MBStar|microrna.org|MirAncesTar|MirMAP|MirSNP|MirTar|Mirza-G|RepTar|RNAhybrid|TargetRank
NSD2	O96028		hsa-miR-130a-3p	0.707163	13	Very High	BCmicrO|CoMeTa|ElMMo3|MBStar|microrna.org|MirAncesTar|mirbase|MirMAP|miRTar2GO|Mirza-G|MultiMiTar|PicTar|RNAhybrid
PRKAA2	P54646		hsa-miR-130a-3p	0.707065	17	Very High	BCmicrO|BiTargeting|CoMeTa|Cupid|DIANA|ElMMo3|MBStar|MAMI|microrna.org|MirAncesTar|miRDB|MirMAP|miRTar2GO|MultiMiTar|RepTar|RNA22|TargetRank
HHEX	Q03014		hsa-miR-145-5p	0.707035	16	Very High	BCmicrO|CoMeTa|ElMMo3|microrna.org|MirAncesTar|mirbase|miRcode|miRDB|MirMAP|MirTar|Mirza-G|PACCMIT|RepTar|RNAhybrid|TargetRank|TargetScan
GABARAPL1	Q9H0R8		hsa-miR-145-5p	0.70702	15	Very High	BCmicrO|CoMeTa|DIANA|ElMMo3|microrna.org|MirAncesTar|miRcode|miRDB|MirMAP|MirTar|Mirza-G|PACCMIT|RNAhybrid|TargetRank|TargetScan
MMD	Q15546		hsa-miR-130a-3p	0.707001	11	Very High	BCmicrO|CoMeTa|DIANA|ElMMo3|microrna.org|MirAncesTar|MirMAP|miRTar2GO|MultiMiTar|PicTar|RNAhybrid
SACM1L	Q9NTJ5		hsa-miR-145-5p	0.706999	17	Very High	BCmicrO|BiTargeting|CoMeTa|Cupid|DIANA|ElMMo3|MAMI|microrna.org|MirAncesTar|mirbase|miRcode|miRDB|MirMAP|miRTar2GO|PACCMIT|RepTar|RNAhybrid
TRERF1	Q96PN7		hsa-miR-130a-3p	0.706627	14	Very High	BCmicrO|Cupid|DIANA|ElMMo3|MBStar|microrna.org|MirAncesTar|miRDB|MirMAP|miRTar2GO|Mirza-G|PACCMIT|RNAhybrid|TargetScan
RIT1	Q92963		hsa-miR-365a-3p	0.706592	16	Very High	BCmicrO|CoMeTa|DIANA|ElMMo3|microrna.org|MirAncesTar|miRcode|miRDB|MirMAP|MirTar|miRTar2GO|Mirza-G|RepTar|RNAhybrid|TargetRank|TargetScan
TGFA	P01135		hsa-miR-130a-3p	0.706497	15	Very High	BCmicrO|CoMeTa|Cupid|DIANA|ElMMo3|microrna.org|MirAncesTar|miRDB|MirMAP|MirTar|Mirza-G|MultiMiTar|RepTar|RNAhybrid|TargetScan
MEX3C	Q5U5Q3		hsa-miR-451a	0.706484	15	Very High	BCmicrO|CoMeTa|ElMMo3|MBStar|microrna.org|MirAncesTar|miRcode|miRDB|MirMAP|MirTar|miRTar2GO|Mirza-G|PACCMIT|RNAhybrid|TargetRank
DYRK2	Q92630		hsa-miR-130a-3p	0.706286	18	Very High	BCmicrO|BiTargeting|CoMeTa|Cupid|DIANA|ElMMo3|MBStar|microrna.org|MirAncesTar|mirbase|miRDB|MirMAP|MirSNP|miRTar2GO|Mirza-G|MultiMiTar|RepTar|TargetScan
SOGA1	O94964		hsa-miR-133b	0.705905	16	Very High	BCmicrO|BiTargeting|CoMeTa|Cupid|DIANA|ElMMo3|MAMI|microrna.org|MirAncesTar|mirbase|MirMAP|miRTar2GO|Mirza-G|PACCMIT|RNAhybrid|TargetScan
TDRKH	Q9Y2W6		hsa-miR-146b-5p	0.705862	18	Very High	BCmicrO|CoMeTa|ElMMo3|MBStar|microrna.org|MirAncesTar|mirbase|miRcode|mirCoX|miRDB|MirMAP|MirTar|PACCMIT|RepTar|RNAhybrid|TargetRank|TargetScan|TargetSpy
RASA1	P20936		hsa-miR-130a-3p	0.70584	18	Very High	BCmicrO|CoMeTa|Cupid|DIANA|ElMMo3|MBStar|microrna.org|MirAncesTar|miRDB|MirMAP|MirSNP|MirTar|miRTar2GO|Mirza-G|MultiMiTar|RepTar|RNAhybrid|TargetRank
ORC2	Q13416		hsa-miR-145-5p	0.705834	17	Very High	BCmicrO|BiTargeting|CoMeTa|Cupid|DIANA|ElMMo3|microrna.org|MirAncesTar|mirbase|miRcode|miRDB|MirMAP|miRTar2GO|Mirza-G|PACCMIT|RepTar|TargetScan
SLC24A3	Q9HC58		hsa-miR-130a-3p	0.705809	17	Very High	BCmicrO|CoMeTa|Cupid|DIANA|ElMMo3|MBStar|microrna.org|MirAncesTar|miRDB|MirMAP|MirTar|Mirza-G|MultiMiTar|PACCMIT|RepTar|RNAhybrid|TargetScan
UBXN4	Q92575		hsa-miR-145-5p	0.705789	16	Very High	BCmicrO|CoMeTa|ElMMo3|MBStar|microrna.org|MirAncesTar|miRcode|miRDB|MirMAP|miRTar2GO|Mirza-G|MultiMiTar|RepTar|RNAhybrid|TargetRank|TargetScan
DDX17	Q92841		hsa-miR-145-5p	0.705786	11	Very High	BCmicrO|CoMeTa|DIANA|GenMir++|MAMI|MirAncesTar|miRcode|MirMAP|miRTar2GO|RNAhybrid|TargetScan
PRKCE	Q02156		hsa-miR-146a-5p	0.705701	20	Very High	BCmicrO|CoMeTa|Cupid|DIANA|ElMMo3|MBStar|MAMI|microrna.org|MirAncesTar|mirCoX|miRDB|MirMAP|MirSNP|MirTar|miRTar2GO|Mirza-G|MultiMiTar|RepTar|RNAhybrid|TargetRank
EPB41L4A	Q9HCS5		hsa-miR-145-5p	0.705678	17	Very High	BCmicrO|CoMeTa|DIANA|ElMMo3|MBStar|microrna.org|MirAncesTar|miRcode|miRDB|MirMAP|MirSNP|MirTar|miRTar2GO|Mirza-G|RepTar|TargetRank|TargetScan
EGR3	Q06889		hsa-miR-146a-5p	0.705602	15	Very High	BCmicrO|CoMeTa|Cupid|ElMMo3|GenMir++|MBStar|MAMI|microrna.org|MirAncesTar|mirCoX|MirMAP|Mirza-G|MultiMiTar|RepTar|RNAhybrid
FBXL2	Q9UKC9		hsa-miR-133b	0.705572	16	Very High	BCmicrO|CoMeTa|DIANA|ElMMo3|MBStar|MAMI|microrna.org|MirAncesTar|miRDB|MirMAP|Mirza-G|PACCMIT|RepTar|RNAhybrid|TargetRank|TargetScan
ADAMTS5	Q9UNA0		hsa-miR-133b	0.705565	13	Very High	BCmicrO|CoMeTa|Cupid|DIANA|ElMMo3|MBStar|MirAncesTar|MirMAP|Mirza-G|MultiMiTar|RepTar|TargetRank|TargetScan
THAP2	Q9H0W7		hsa-miR-100-5p	0.705502	17	Very High	BCmicrO|Cupid|DIANA|ElMMo3|MBStar|MAMI|microrna.org|MirAncesTar|miRcode|miRDB|MirMAP|MirTar|Mirza-G|PACCMIT|RNAhybrid|TargetRank|TargetScan
HECTD1	Q9ULT8		hsa-miR-374b-5p	0.705308	16	Very High	BCmicrO|Cupid|DIANA|ElMMo3|MBStar|microrna.org|MirAncesTar|MirMAP|MirSNP|MirTar|miRTar2GO|Mirza-G|PACCMIT|RNAhybrid|TargetRank|TargetScan
AZIN1	O14977		hsa-miR-133b	0.705202	10	Very High	BCmicrO|BiTargeting|CoMeTa|MBStar|MAMI|MirAncesTar|miRTar2GO|PicTar|RepTar|RNAhybrid
RBMX	P38159		hsa-miR-133b	0.705043	15	Very High	BCmicrO|CoMeTa|DIANA|ElMMo3|MBStar|MAMI|microrna.org|MirAncesTar|mirbase|MirMAP|Mirza-G|RepTar|RNAhybrid|TargetRank|TargetScan
UNC13A	Q9UPW8		hsa-miR-130a-3p	0.705016	15	Very High	BCmicrO|CoMeTa|Cupid|DIANA|ElMMo3|microrna.org|MirAncesTar|miRDB|MirMAP|MirTar|Mirza-G|PACCMIT|RNAhybrid|TargetRank|TargetScan
BMP3	P12645		hsa-miR-130a-3p	0.704987	16	Very High	BCmicrO|CoMeTa|Cupid|DIANA|ElMMo3|MBStar|microrna.org|MirAncesTar|miRDB|MirMAP|MirSNP|MirTar|Mirza-G|MultiMiTar|RepTar|TargetScan
MEX3D	Q86XN8		hsa-miR-130a-3p	0.704667	15	Very High	BCmicrO|CoMeTa|Cupid|DIANA|ElMMo3|MAMI|microrna.org|MirAncesTar|miRDB|MirMAP|miRTar2GO|MultiMiTar|RepTar|RNAhybrid|TargetScan
KCNJ2	P63252		hsa-miR-365a-3p	0.704565	14	Very High	BCmicrO|CoMeTa|Cupid|DIANA|ElMMo3|MBStar|microrna.org|MirAncesTar|miRcode|miRDB|MirMAP|Mirza-G|RepTar|TargetScan
GPR158	Q5T848		hsa-miR-130a-3p	0.704426	14	Very High	BCmicrO|Cupid|DIANA|ElMMo3|MBStar|microrna.org|MirAncesTar|miRDB|MirMAP|Mirza-G|MultiMiTar|RepTar|TargetRank|TargetScan
EFR3A	Q14156		hsa-miR-130a-3p	0.704368	13	Very High	BCmicrO|CoMeTa|DIANA|ElMMo3|microrna.org|MirAncesTar|miRDB|MirMAP|miRTar2GO|Mirza-G|MultiMiTar|TargetRank|TargetScan
PPP6R1	Q9UPN7		hsa-miR-374b-5p	0.70431	14	Very High	BCmicrO|DIANA|ElMMo3|MBStar|microrna.org|MirAncesTar|miRDB|MirMAP|MirTar|Mirza-G|PACCMIT|RNAhybrid|TargetRank|TargetScan
ARHGAP24	Q8N264		hsa-miR-130a-3p	0.704082	16	Very High	BCmicrO|CoMeTa|DIANA|ElMMo3|MBStar|microrna.org|MirAncesTar|miRDB|MirMAP|MirSNP|miRTar2GO|Mirza-G|MultiMiTar|RNAhybrid|TargetRank|TargetScan
DBR1	Q9UK59		hsa-miR-374b-5p	0.703981	14	Very High	BCmicrO|DIANA|ElMMo3|MBStar|microrna.org|MirAncesTar|mirbase|miRDB|MirMAP|MirTar|Mirza-G|RNAhybrid|TargetRank|TargetScan
EPAS1	Q99814		hsa-miR-365a-3p	0.703971	15	Very High	BCmicrO|CoMeTa|DIANA|ElMMo3|MBStar|microrna.org|MirAncesTar|miRcode|miRDB|MirMAP|MirTar|Mirza-G|MultiMiTar|TargetRank|TargetScan
SGTB	Q96EQ0		hsa-miR-133b	0.703944	14	Very High	BCmicrO|Cupid|DIANA|ElMMo3|MBStar|microrna.org|MirAncesTar|miRDB|MirMAP|MirTar|miRTar2GO|PACCMIT|RepTar|TargetScan
PHF20L1	A8MW92		hsa-miR-146a-5p	0.703622	19	Very High	BCmicrO|BiTargeting|CoMeTa|Cupid|DIANA|ElMMo3|MBStar|MAMI|microrna.org|MirAncesTar|mirCoX|MirMAP|MirTar|miRTar2GO|Mirza-G|MultiMiTar|RepTar|RNAhybrid|TargetRank
DLG5	Q8TDM6		hsa-miR-130a-3p	0.703558	17	Very High	BCmicrO|BiTargeting|CoMeTa|Cupid|DIANA|ElMMo3|microrna.org|MirAncesTar|miRDB|MirMAP|MirSNP|miRTar2GO|Mirza-G|PACCMIT|RepTar|RNAhybrid|TargetScan
CCSER2	Q9H7U1		hsa-miR-130a-3p	0.7035	15	Very High	BCmicrO|CoMeTa|DIANA|ElMMo3|MBStar|microrna.org|MirAncesTar|miRDB|MirMAP|MirSNP|miRTar2GO|MultiMiTar|RNAhybrid|TargetRank|TargetScan
PITPNM2	Q9BZ72		hsa-miR-133b	0.703287	17	Very High	BCmicrO|BiTargeting|DIANA|ElMMo3|MBStar|microrna.org|MirAncesTar|miRDB|MirMAP|MirTar|miRTar2GO|Mirza-G|PACCMIT|RepTar|RNAhybrid|TargetScan|TargetSpy
SQLE	Q14534		hsa-miR-133b	0.703155	17	Very High	BCmicrO|CoMeTa|Cupid|DIANA|ElMMo3|MAMI|microrna.org|MirAncesTar|mirbase|miRDB|MirMAP|MirTar|Mirza-G|RepTar|RNAhybrid|TargetRank|TargetSpy
FBXL3	Q9UKT7		hsa-miR-374b-5p	0.703127	14	Very High	BCmicrO|DIANA|ElMMo3|MBStar|microrna.org|MirAncesTar|miRDB|MirMAP|MirTar|miRTar2GO|RepTar|RNAhybrid|TargetRank|TargetScan
CPEB4	Q17RY0		hsa-miR-145-5p	0.70308	15	Very High	BCmicrO|ElMMo3|MAMI|microrna.org|MirAncesTar|miRcode|miRDB|MirMAP|miRTar2GO|Mirza-G|PACCMIT|RepTar|RNAhybrid|TargetRank|TargetScan
NEUROG1	Q92886		hsa-miR-130a-3p	0.703062	16	Very High	BCmicrO|BiTargeting|CoMeTa|Cupid|DIANA|ElMMo3|MBStar|microrna.org|MirAncesTar|miRDB|MirMAP|Mirza-G|MultiMiTar|PACCMIT|RepTar|TargetScan
ARMC8	Q8IUR7		hsa-miR-146b-5p	0.702909	19	Very High	BCmicrO|CoMeTa|Cupid|DIANA|ElMMo3|MBStar|microrna.org|MirAncesTar|mirbase|miRcode|mirCoX|miRDB|MirMAP|miRTar2GO|Mirza-G|RepTar|RNAhybrid|TargetRank|TargetScan
F3	P13726		hsa-miR-130a-3p	0.70288	17	Very High	BCmicrO|CoMeTa|Cupid|DIANA|ElMMo3|MBStar|microrna.org|MirAncesTar|mirbase|miRDB|MirMAP|miRTar2GO|MultiMiTar|RepTar|RNA22|RNAhybrid|TargetScan
ATP2A2	P16615		hsa-miR-130a-3p	0.70286	12	Very High	BCmicrO|CoMeTa|DIANA|ElMMo3|MBStar|microrna.org|MirAncesTar|MirMAP|miRTar2GO|MultiMiTar|PicTar|RNAhybrid
EIF4EBP2	Q13542		hsa-miR-145-5p	0.702826	14	Very High	BCmicrO|BiTargeting|CoMeTa|ElMMo3|MBStar|MAMI|MirAncesTar|miRcode|miRDB|MirMAP|miRTar2GO|Mirza-G|RepTar|TargetScan
ERF	P50548		hsa-miR-145-5p	0.70281	18	Very High	BCmicrO|BiTargeting|CoMeTa|ElMMo3|MBStar|microrna.org|MirAncesTar|mirbase|miRcode|miRDB|MirMAP|miRTar2GO|Mirza-G|PACCMIT|RepTar|RNAhybrid|TargetRank|TargetScan
PRKCE	Q02156		hsa-miR-146b-5p	0.702734	21	Very High	BCmicrO|BiTargeting|CoMeTa|DIANA|ElMMo3|MBStar|MAMI|microrna.org|MirAncesTar|miRcode|mirCoX|miRDB|MirMAP|MirSNP|MirTar|miRTar2GO|Mirza-G|MultiMiTar|RepTar|RNAhybrid|TargetRank
LIPA	P38571		hsa-miR-130a-3p	0.702496	17	Very High	BCmicrO|BiTargeting|DIANA|ElMMo3|MBStar|MAMI|microrna.org|MirAncesTar|miRDB|MirMAP|MirTar|miRTar2GO|Mirza-G|PACCMIT|RepTar|RNAhybrid|TargetRank
NRP2	O60462		hsa-miR-146a-5p	0.702449	19	Very High	BCmicrO|BiTargeting|CoMeTa|DIANA|ElMMo3|MBStar|MAMI|microrna.org|MirAncesTar|mirCoX|miRDB|MirMAP|Mirza-G|MultiMiTar|PACCMIT|RepTar|RNAhybrid|TargetRank|TargetScan
NOVA1	P51513		hsa-miR-374b-5p	0.702386	15	Very High	BCmicrO|BiTargeting|CoMeTa|Cupid|DIANA|ElMMo3|MBStar|microrna.org|MirAncesTar|miRDB|MirMAP|PACCMIT|RNAhybrid|TargetRank|TargetScan
ARL5B	Q96KC2		hsa-miR-145-5p	0.702172	13	Very High	BCmicrO|ElMMo3|MBStar|MAMI|microrna.org|MirAncesTar|miRcode|miRDB|MirMAP|Mirza-G|MultiMiTar|TargetRank|TargetScan
CDADC1	Q9BWV3		hsa-miR-130a-3p	0.702131	17	Very High	BCmicrO|BiTargeting|CoMeTa|Cupid|DIANA|ElMMo3|microrna.org|MirAncesTar|miRDB|MirMAP|MirSNP|MirTar|MultiMiTar|RepTar|RNAhybrid|TargetRank|TargetScan
SRPK2	P78362		hsa-miR-374b-5p	0.70205	17	Very High	BCmicrO|CoMeTa|Cupid|DIANA|ElMMo3|MBStar|microrna.org|MirAncesTar|miRDB|MirMAP|MirTar|miRTar2GO|Mirza-G|PACCMIT|RNAhybrid|TargetRank|TargetScan
RPS6KB1	P23443		hsa-miR-145-5p	0.701776	16	Very High	BCmicrO|CoMeTa|Cupid|DIANA|ElMMo3|MBStar|microrna.org|MirAncesTar|miRcode|miRDB|MirMAP|Mirza-G|RepTar|RNAhybrid|TargetRank|TargetScan
MTMR4	Q9NYA4		hsa-miR-130a-3p	0.701628	18	Very High	BCmicrO|BiTargeting|CoMeTa|Cupid|DIANA|ElMMo3|MBStar|microrna.org|MirAncesTar|miRDB|MirMAP|miRTar2GO|Mirza-G|MultiMiTar|PACCMIT|RepTar|RNAhybrid|TargetRank
ADGRB3	O60242		hsa-miR-130a-3p	0.701583	14	Very High	BCmicrO|CoMeTa|Cupid|DIANA|ElMMo3|microrna.org|MirAncesTar|mirbase|MirMAP|MirTar|MultiMiTar|RepTar|RNAhybrid|TargetScan
CREB5	Q02930		hsa-miR-365a-3p	0.701369	16	Very High	BCmicrO|CoMeTa|Cupid|DIANA|ElMMo3|MBStar|microrna.org|MirAncesTar|miRcode|miRDB|MirMAP|MirTar|Mirza-G|RepTar|RNAhybrid|TargetScan
TP63	Q9H3D4		hsa-miR-130a-3p	0.701196	16	Very High	BCmicrO|CoMeTa|Cupid|DIANA|ElMMo3|MBStar|MAMI|microrna.org|MirAncesTar|miRDB|MirMAP|Mirza-G|MultiMiTar|RepTar|RNAhybrid|TargetScan
ACTN4	O43707		hsa-miR-374b-5p	0.701184	16	Very High	BCmicrO|CoMeTa|Cupid|DIANA|ElMMo3|microrna.org|MirAncesTar|mirbase|miRDB|MirMAP|MirTar|Mirza-G|PACCMIT|RepTar|RNAhybrid|TargetScan
CHMP4B	Q9H444		hsa-miR-130a-3p	0.701158	12	Very High	BCmicrO|DIANA|ElMMo3|MAMI|microrna.org|MirAncesTar|miRDB|MirMAP|miRTar2GO|MultiMiTar|RNAhybrid|TargetScan
CPEB1	Q9BZB8		hsa-miR-145-5p	0.701061	15	Very High	BCmicrO|CoMeTa|Cupid|ElMMo3|MBStar|microrna.org|MirAncesTar|miRcode|miRDB|MirMAP|Mirza-G|PACCMIT|RNAhybrid|TargetRank|TargetScan
HMGA2	P52926		hsa-miR-365a-3p	0.70097	15	Very High	BCmicrO|CoMeTa|Cupid|ElMMo3|MBStar|microrna.org|MirAncesTar|miRcode|miRDB|MirMAP|miRTar2GO|PACCMIT|RepTar|RNAhybrid|TargetScan
NFAT5	O94916		hsa-miR-146b-5p	0.700897	18	Very High	BCmicrO|CoMeTa|DIANA|ElMMo3|MBStar|microrna.org|MirAncesTar|miRcode|mirCoX|miRDB|MirMAP|miRTar2GO|Mirza-G|MultiMiTar|RepTar|RNAhybrid|TargetRank|TargetSpy
EIF5A2	Q9GZV4		hsa-miR-146a-5p	0.700842	15	Very High	BCmicrO|CoMeTa|DIANA|ElMMo3|MBStar|MAMI|MirAncesTar|mirCoX|MirMAP|Mirza-G|MultiMiTar|PicTar|RepTar|RNAhybrid|TargetScan
SMCHD1	A6NHR9		hsa-miR-145-5p	0.700719	16	Very High	BCmicrO|CoMeTa|DIANA|ElMMo3|microrna.org|MirAncesTar|miRcode|miRDB|MirMAP|MirTar|miRTar2GO|Mirza-G|RepTar|RNAhybrid|TargetRank|TargetScan
ZNF354A	O60765		hsa-miR-133b	0.700692	17	Very High	BCmicrO|CoMeTa|DIANA|ElMMo3|MBStar|microrna.org|MirAncesTar|mirbase|miRDB|MirMAP|MirTar|Mirza-G|RepTar|RNAhybrid|TargetRank|TargetScan|TargetSpy
HEG1	Q9ULI3		hsa-miR-130a-3p	0.700659	18	Very High	BCmicrO|BiTargeting|CoMeTa|DIANA|ElMMo3|MBStar|MirAncesTar|miRDB|MirMAP|MirSNP|MirTar|miRTar2GO|Mirza-G|PACCMIT|RepTar|RNAhybrid|TargetRank|TargetScan
LFNG	Q8NES3		hsa-miR-146b-5p	0.700606	19	Very High	BCmicrO|CoMeTa|DIANA|ElMMo3|MBStar|microrna.org|MirAncesTar|miRcode|mirCoX|miRDB|MirMAP|miRTar2GO|Mirza-G|MultiMiTar|RepTar|RNAhybrid|TargetRank|TargetScan|TargetSpy
MAPRE1	Q15691		hsa-miR-130a-3p	0.700452	13	Very High	BCmicrO|Cupid|DIANA|GenMir++|MBStar|MAMI|microrna.org|MirAncesTar|MirMAP|Mirza-G|MultiMiTar|RNAhybrid|TargetRank
CAB39	Q9Y376		hsa-miR-451a	0.7004	17	Very High	BCmicrO|CoMeTa|Cupid|DIANA|ElMMo3|MBStar|microrna.org|MirAncesTar|mirbase|miRcode|miRDB|MirMAP|MirTar|Mirza-G|PACCMIT|RNAhybrid|TargetScan
TBC1D14	Q9P2M4		hsa-miR-145-5p	0.700377	17	Very High	BCmicrO|BiTargeting|DIANA|ElMMo3|MBStar|microrna.org|MirAncesTar|miRcode|miRDB|MirMAP|MirTar|miRTar2GO|Mirza-G|PACCMIT|RepTar|TargetRank|TargetScan
CALD1	Q05682		hsa-miR-374b-5p	0.700333	15	Very High	BCmicrO|CoMeTa|DIANA|ElMMo3|MBStar|microrna.org|MirAncesTar|miRDB|MirMAP|MirTar|Mirza-G|PACCMIT|RNAhybrid|TargetRank|TargetScan
EYA4	O95677		hsa-miR-145-5p	0.70028	14	Very High	BCmicrO|CoMeTa|ElMMo3|microrna.org|MirAncesTar|miRcode|miRDB|MirMAP|miRTar2GO|Mirza-G|RepTar|RNAhybrid|TargetRank|TargetScan
ZFR	Q96KR1		hsa-miR-365a-3p	0.69995	15	Very High	BCmicrO|CoMeTa|Cupid|DIANA|ElMMo3|microrna.org|MirAncesTar|miRcode|miRDB|MirMAP|MirTar|Mirza-G|RNAhybrid|TargetRank|TargetScan
BCR	P11274		hsa-miR-145-5p	0.699945	18	Very High	BCmicrO|BiTargeting|CoMeTa|ElMMo3|MBStar|microrna.org|MirAncesTar|miRcode|miRDB|MirMAP|MirTar|miRTar2GO|Mirza-G|PITA|RepTar|RNAhybrid|TargetRank|TargetScan
ANKFY1	Q9P2R3		hsa-miR-145-5p	0.699936	18	Very High	BCmicrO|BiTargeting|CoMeTa|ElMMo3|microrna.org|MirAncesTar|miRcode|miRDB|MirMAP|MirTar|miRTar2GO|Mirza-G|MultiMiTar|PITA|RepTar|RNAhybrid|TargetRank|TargetScan
MMP14	P50281		hsa-miR-374b-5p	0.699834	12	Very High	BCmicrO|CoMeTa|Cupid|DIANA|ElMMo3|microrna.org|MirAncesTar|miRDB|MirMAP|MirTar|TargetRank|TargetScan
HECW2	Q9P2P5		hsa-miR-145-5p	0.699823	14	Very High	BCmicrO|ElMMo3|MBStar|microrna.org|MirAncesTar|miRcode|miRDB|MirMAP|MirTar|Mirza-G|MultiMiTar|RepTar|TargetRank|TargetScan
LRCH2	Q5VUJ6		hsa-miR-130a-3p	0.699808	16	Very High	BCmicrO|BiTargeting|Cupid|DIANA|ElMMo3|MBStar|MAMI|microrna.org|MirAncesTar|miRDB|MirMAP|miRTar2GO|Mirza-G|MultiMiTar|RepTar|TargetScan
FOSL1	P15407		hsa-miR-130a-3p	0.69978	17	Very High	BCmicrO|BiTargeting|CoMeTa|Cupid|DIANA|ElMMo3|microrna.org|MirAncesTar|mirbase|MirMAP|MirTar|miRTar2GO|Mirza-G|RepTar|RNAhybrid|TargetRank|TargetScan
ASCL1	P50553		hsa-miR-374b-5p	0.69974	15	Very High	BCmicrO|CoMeTa|Cupid|DIANA|ElMMo3|MBStar|microrna.org|MirAncesTar|miRDB|MirMAP|MirTar|Mirza-G|PACCMIT|TargetRank|TargetScan
ANKRD13C	Q8N6S4		hsa-miR-130a-3p	0.699711	14	Very High	BCmicrO|Cupid|DIANA|ElMMo3|MBStar|microrna.org|MirAncesTar|miRDB|MirMAP|miRTar2GO|Mirza-G|MultiMiTar|RNAhybrid|TargetScan
VPS13D	Q5THJ4		hsa-miR-130a-3p	0.699706	15	Very High	BCmicrO|CoMeTa|DIANA|ElMMo3|microrna.org|MirAncesTar|miRDB|MirMAP|MirTar|miRTar2GO|MultiMiTar|RepTar|RNAhybrid|TargetRank|TargetScan
ELAVL1	Q15717		hsa-miR-146b-5p	0.699697	20	Very High	BCmicrO|BiTargeting|CoMeTa|Cupid|DIANA|ElMMo3|MBStar|MAMI|microrna.org|MirAncesTar|miRcode|mirCoX|miRDB|MirMAP|Mirza-G|MultiMiTar|PACCMIT|RepTar|RNAhybrid|TargetRank
MKX	Q8IYA7		hsa-miR-374b-5p	0.699685	14	Very High	BCmicrO|Cupid|DIANA|ElMMo3|MBStar|microrna.org|MirAncesTar|miRDB|MirMAP|MirTar|Mirza-G|PACCMIT|TargetRank|TargetScan
STYX	Q8WUJ0		hsa-miR-374b-5p	0.69958	15	Very High	BCmicrO|Cupid|DIANA|ElMMo3|MBStar|microrna.org|MirAncesTar|miRDB|MirMAP|MirTar|Mirza-G|PACCMIT|RepTar|TargetRank|TargetScan
NUP133	Q8WUM0		hsa-miR-130a-3p	0.699439	17	Very High	BCmicrO|CoMeTa|DIANA|ElMMo3|MBStar|MAMI|microrna.org|MirAncesTar|mirbase|miRDB|MirMAP|MirTar|miRTar2GO|Mirza-G|RepTar|TargetRank|TargetScan
LCA5	Q86VQ0		hsa-miR-374b-5p	0.699254	14	Very High	BCmicrO|DIANA|ElMMo3|MBStar|microrna.org|MirAncesTar|miRDB|MirMAP|MirTar|Mirza-G|PACCMIT|RNAhybrid|TargetRank|TargetScan
CREBL2	O60519		hsa-miR-146b-5p	0.699184	18	Very High	BCmicrO|CoMeTa|Cupid|DIANA|ElMMo3|MBStar|microrna.org|MirAncesTar|miRcode|mirCoX|miRDB|MirMAP|MirTar|miRTar2GO|Mirza-G|MultiMiTar|RepTar|TargetRank
TIMP2	P16035		hsa-miR-130a-3p	0.699069	15	Very High	BCmicrO|CoMeTa|Cupid|DIANA|ElMMo3|microrna.org|MirAncesTar|miRDB|MirMAP|Mirza-G|MultiMiTar|PACCMIT|RepTar|RNAhybrid|TargetScan
SLC39A10	Q9ULF5		hsa-miR-130a-3p	0.69877	16	Very High	BCmicrO|Cupid|DIANA|ElMMo3|MBStar|microrna.org|MirAncesTar|miRDB|MirMAP|miRTar2GO|Mirza-G|MultiMiTar|RepTar|RNAhybrid|TargetRank|TargetScan
UNC119B	A6NIH7		hsa-miR-145-5p	0.698592	14	Very High	BCmicrO|CoMeTa|ElMMo3|microrna.org|MirAncesTar|miRcode|miRDB|MirMAP|MirTar|miRTar2GO|Mirza-G|RepTar|TargetRank|TargetScan
HLF	Q16534		hsa-miR-374b-5p	0.698381	16	Very High	BCmicrO|CoMeTa|Cupid|DIANA|ElMMo3|MBStar|microrna.org|MirAncesTar|miRDB|MirMAP|MirTar|Mirza-G|PACCMIT|RNAhybrid|TargetRank|TargetScan
HERC2	O95714		hsa-miR-374b-5p	0.698379	16	Very High	BCmicrO|CoMeTa|Cupid|ElMMo3|microrna.org|MirAncesTar|mirbase|miRDB|MirMAP|MirSNP|MirTar|Mirza-G|PACCMIT|RNAhybrid|TargetRank|TargetScan
ZNRF1	Q8ND25		hsa-miR-365a-3p	0.698363	15	Very High	BCmicrO|DIANA|ElMMo3|microrna.org|MirAncesTar|mirbase|miRcode|miRDB|MirMAP|miRTar2GO|PACCMIT|RepTar|RNAhybrid|TargetRank|TargetScan
PCNX1	Q96RV3		hsa-miR-130a-3p	0.698351	14	Very High	BCmicrO|CoMeTa|Cupid|DIANA|MBStar|microrna.org|MirAncesTar|MirMAP|miRTar2GO|Mirza-G|MultiMiTar|RNAhybrid|TargetRank|TargetScan
ERP44	Q9BS26		hsa-miR-130a-3p	0.698321	15	Very High	BCmicrO|CoMeTa|Cupid|DIANA|ElMMo3|MBStar|microrna.org|MirAncesTar|miRDB|MirMAP|miRTar2GO|Mirza-G|MultiMiTar|RepTar|TargetScan
SNX24	Q9Y343		hsa-miR-145-5p	0.698281	15	Very High	BCmicrO|CoMeTa|ElMMo3|MBStar|microrna.org|MirAncesTar|miRcode|miRDB|MirMAP|MirTar|Mirza-G|PITA|RNAhybrid|TargetRank|TargetScan
E2F2	Q14209		hsa-miR-365a-3p	0.698209	15	Very High	BCmicrO|CoMeTa|DIANA|ElMMo3|MBStar|microrna.org|MirAncesTar|miRcode|miRDB|MirMAP|MirTar|miRTar2GO|PACCMIT|RepTar|TargetScan
FBXW11	Q9UKB1		hsa-miR-133b	0.698185	15	Very High	BCmicrO|CoMeTa|DIANA|ElMMo3|MBStar|MAMI|microrna.org|MirAncesTar|miRDB|MirMAP|Mirza-G|PACCMIT|RepTar|RNAhybrid|TargetScan
MARCH6	O60337		hsa-miR-146b-5p	0.69786	18	Very High	BCmicrO|CoMeTa|DIANA|ElMMo3|MBStar|microrna.org|MirAncesTar|miRcode|mirCoX|miRDB|MirMAP|MirTar|Mirza-G|RepTar|RNAhybrid|TargetRank|TargetScan|TargetSpy
CLASP2	O75122		hsa-miR-146a-5p	0.697801	21	Very High	BCmicrO|BiTargeting|CoMeTa|Cupid|DIANA|ElMMo3|MBStar|microrna.org|MirAncesTar|mirbase|mirCoX|miRDB|MirMAP|MirSNP|MirTar|miRTar2GO|Mirza-G|MultiMiTar|RepTar|RNAhybrid|TargetRank
PPARGC1A	Q9UBK2		hsa-miR-374b-5p	0.697678	16	Very High	BCmicrO|CoMeTa|Cupid|DIANA|ElMMo3|MBStar|microrna.org|MirAncesTar|miRDB|MirMAP|MirTar|Mirza-G|PACCMIT|RNAhybrid|TargetRank|TargetScan
LARP4B	Q92615		hsa-miR-374b-5p	0.697555	16	Very High	BCmicrO|CoMeTa|Cupid|DIANA|ElMMo3|MBStar|microrna.org|MirAncesTar|miRDB|MirMAP|MirTar|Mirza-G|PACCMIT|RNAhybrid|TargetRank|TargetScan
TMEM55B	Q86T03		hsa-miR-130a-3p	0.697548	16	Very High	BCmicrO|Cupid|DIANA|ElMMo3|MAMI|microrna.org|MirAncesTar|mirbase|miRDB|MirMAP|miRTar2GO|Mirza-G|PACCMIT|RepTar|RNAhybrid|TargetScan
KCNJ3	P48549		hsa-miR-365a-3p	0.697513	16	Very High	BCmicrO|CoMeTa|Cupid|DIANA|ElMMo3|MBStar|microrna.org|MirAncesTar|mirbase|miRcode|MirMAP|Mirza-G|MultiMiTar|RepTar|TargetRank|TargetScan
MFF	Q9GZY8		hsa-miR-130a-3p	0.69751	17	Very High	BCmicrO|CoMeTa|Cupid|DIANA|ElMMo3|MBStar|microrna.org|MirAncesTar|mirbase|miRDB|MirMAP|miRTar2GO|Mirza-G|MultiMiTar|RepTar|RNAhybrid|TargetRank
SLC26A2	P50443		hsa-miR-145-5p	0.697312	17	Very High	BCmicrO|CoMeTa|ElMMo3|microrna.org|MirAncesTar|miRcode|miRDB|MirMAP|MirTar|miRTar2GO|Mirza-G|MultiMiTar|PITA|RepTar|RNAhybrid|TargetRank|TargetScan
IGF1R	P08069		hsa-miR-100-5p	0.697302	15	Very High	BCmicrO|CoMeTa|Cupid|DIANA|ElMMo3|MBStar|MirAncesTar|miRcode|miRDB|MirMAP|Mirza-G|PACCMIT|RNAhybrid|TargetRank|TargetScan
CXADR	P78310		hsa-miR-374b-5p	0.697138	15	Very High	BCmicrO|CoMeTa|DIANA|ElMMo3|MBStar|microrna.org|MirAncesTar|miRDB|MirMAP|MirSNP|MirTar|miRTar2GO|Mirza-G|RNAhybrid|TargetRank
HMBOX1	Q6NT76		hsa-miR-146a-5p	0.696947	16	Very High	BCmicrO|CoMeTa|DIANA|ElMMo3|MBStar|MAMI|microrna.org|MirAncesTar|mirbase|mirCoX|MirMAP|MirTar|Mirza-G|RepTar|RNAhybrid|TargetRank
RABGAP1	Q9Y3P9		hsa-miR-146b-5p	0.696854	18	Very High	BCmicrO|CoMeTa|Cupid|DIANA|ElMMo3|MBStar|microrna.org|MirAncesTar|miRcode|mirCoX|miRDB|MirMAP|miRTar2GO|Mirza-G|RepTar|RNAhybrid|TargetRank|TargetScan
NFIB	O00712		hsa-miR-145-5p	0.6968	16	Very High	BCmicrO|BiTargeting|CoMeTa|ElMMo3|MBStar|MirAncesTar|mirbase|miRcode|MirMAP|miRTar2GO|Mirza-G|MultiMiTar|PITA|RepTar|RNAhybrid|TargetScan
FOXP4	Q8IVH2		hsa-miR-133b	0.696748	15	Very High	BCmicrO|BiTargeting|DIANA|ElMMo3|MBStar|MAMI|MirAncesTar|miRDB|MirMAP|Mirza-G|PACCMIT|RepTar|RNAhybrid|TargetRank|TargetScan
SPRY2	O43597		hsa-miR-374b-5p	0.696719	14	Very High	BCmicrO|CoMeTa|Cupid|DIANA|ElMMo3|MBStar|microrna.org|miRDB|MirMAP|MirTar|PACCMIT|RNAhybrid|TargetRank|TargetScan
GOSR1	O95249		hsa-miR-146b-5p	0.696602	19	Very High	BCmicrO|CoMeTa|Cupid|DIANA|ElMMo3|MBStar|microrna.org|MirAncesTar|miRcode|mirCoX|miRDB|MirMAP|Mirza-G|MultiMiTar|RepTar|RNAhybrid|TargetRank|TargetScan|TargetSpy
SLC25A12	O75746		hsa-miR-130a-3p	0.696445	18	Very High	BCmicrO|BiTargeting|CoMeTa|Cupid|DIANA|ElMMo3|MBStar|microrna.org|MirAncesTar|mirbase|miRDB|MirMAP|miRTar2GO|Mirza-G|MultiMiTar|RepTar|RNAhybrid|TargetScan
HS3ST5	Q8IZT8		hsa-miR-130a-3p	0.696433	15	Very High	BCmicrO|Cupid|DIANA|ElMMo3|MBStar|microrna.org|MirAncesTar|mirbase|miRDB|MirMAP|MirTar|miRTar2GO|Mirza-G|RNAhybrid|TargetScan
UBA3	Q8TBC4		hsa-miR-130a-3p	0.696425	17	Very High	BCmicrO|CoMeTa|ElMMo3|MBStar|MAMI|microrna.org|MirAncesTar|mirbase|miRDB|MirMAP|MirTar|miRTar2GO|MultiMiTar|PACCMIT|RepTar|RNAhybrid|TargetRank
CASC3	O15234		hsa-miR-133b	0.695988	16	Very High	BCmicrO|CoMeTa|DIANA|ElMMo3|MAMI|microrna.org|MirAncesTar|miRDB|MirMAP|MirSNP|miRTar2GO|Mirza-G|PACCMIT|RepTar|RNAhybrid|TargetScan
YTHDF2	Q9Y5A9		hsa-miR-365a-3p	0.695868	16	Very High	BCmicrO|CoMeTa|Cupid|DIANA|ElMMo3|microrna.org|MirAncesTar|miRcode|miRDB|MirMAP|MirTar|Mirza-G|PACCMIT|RepTar|RNAhybrid|TargetScan
CELF1	Q92879		hsa-miR-133b	0.695664	14	Very High	BCmicrO|BiTargeting|CoMeTa|DIANA|ElMMo3|microrna.org|MirAncesTar|mirbase|miRDB|MirMAP|miRTar2GO|Mirza-G|RNAhybrid|TargetScan
FOXP1	Q9H334		hsa-miR-130a-3p	0.695455	16	Very High	BCmicrO|CoMeTa|DIANA|ElMMo3|MBStar|microrna.org|MirAncesTar|miRDB|MirMAP|miRTar2GO|Mirza-G|MultiMiTar|RepTar|RNAhybrid|TargetRank|TargetScan
RANBP9	Q96S59		hsa-miR-374b-5p	0.695323	15	Very High	BCmicrO|CoMeTa|Cupid|DIANA|ElMMo3|MBStar|microrna.org|MirAncesTar|mirbase|miRDB|MirMAP|Mirza-G|RepTar|TargetRank|TargetScan
RIMS1	Q86UR5		hsa-miR-145-5p	0.695289	14	Very High	BCmicrO|CoMeTa|Cupid|ElMMo3|MBStar|microrna.org|MirAncesTar|miRcode|miRDB|MirMAP|Mirza-G|RNAhybrid|TargetRank|TargetScan
LANCL1	O43813		hsa-miR-146b-5p	0.695172	18	Very High	BCmicrO|CoMeTa|DIANA|ElMMo3|MBStar|microrna.org|MirAncesTar|miRcode|mirCoX|miRDB|MirMAP|MirTar|miRTar2GO|MultiMiTar|RepTar|RNAhybrid|TargetRank|TargetSpy
USP31	Q70CQ4		hsa-miR-145-5p	0.69513	16	Very High	BCmicrO|BiTargeting|ElMMo3|microrna.org|MirAncesTar|miRcode|MirMAP|MirSNP|MirTar|Mirza-G|MultiMiTar|PITA|RepTar|RNAhybrid|TargetRank|TargetScan
DLX3	O60479		hsa-miR-365a-3p	0.695119	15	Very High	BCmicrO|DIANA|ElMMo3|MAMI|microrna.org|MirAncesTar|miRcode|miRDB|MirMAP|MirTar|Mirza-G|PACCMIT|RepTar|RNAhybrid|TargetScan
NWD2	Q9ULI1		hsa-miR-365a-3p	0.695087	13	Very High	Cupid|DIANA|ElMMo3|MAMI|microrna.org|MirAncesTar|mirbase|miRcode|miRDB|MirMAP|Mirza-G|PACCMIT|TargetScan
CETN3	O15182		hsa-miR-133b	0.694857	14	Very High	BCmicrO|Cupid|DIANA|ElMMo3|microrna.org|MirAncesTar|mirbase|MirMAP|MirTar|Mirza-G|RepTar|RNAhybrid|TargetRank|TargetScan
ZNF81	P51508		hsa-miR-374b-5p	0.694738	18	Very High	BCmicrO|BiTargeting|CoMeTa|Cupid|DIANA|ElMMo3|MBStar|microrna.org|MirAncesTar|miRDB|MirMAP|MirSNP|MirTar|Mirza-G|RepTar|RNAhybrid|TargetRank|TargetScan
MTX3	Q5HYI7		hsa-miR-145-5p	0.694701	16	Very High	BCmicrO|BiTargeting|ElMMo3|MBStar|MAMI|microrna.org|MirAncesTar|miRDB|MirMAP|MirTar|Mirza-G|MultiMiTar|RepTar|RNAhybrid|TargetRank|TargetScan
HSPH1	Q92598		hsa-miR-374b-5p	0.694587	16	Very High	BCmicrO|CoMeTa|Cupid|DIANA|ElMMo3|MBStar|microrna.org|MirAncesTar|mirbase|miRDB|MirMAP|miRTar2GO|Mirza-G|RepTar|RNAhybrid|TargetScan
NAP1L3	Q99457		hsa-miR-130a-3p	0.694578	14	Very High	BCmicrO|CoMeTa|Cupid|DIANA|ElMMo3|microrna.org|MirAncesTar|miRDB|MirMAP|Mirza-G|PACCMIT|RNAhybrid|TargetRank|TargetScan
OGT	O15294		hsa-miR-145-5p	0.69454	12	Very High	BCmicrO|GenMir++|MBStar|MAMI|microrna.org|MirAncesTar|miRcode|MirMAP|Mirza-G|RepTar|TargetRank|TargetScan
ITSN2	Q9NZM3		hsa-miR-130a-3p	0.694512	12	Very High	BCmicrO|CoMeTa|DIANA|ElMMo3|MBStar|microrna.org|MirAncesTar|MirMAP|miRTar2GO|MultiMiTar|PicTar|RNAhybrid
BCL11A	Q9H165		hsa-miR-130a-3p	0.694417	10	Very High	BCmicrO|CoMeTa|ElMMo3|MBStar|MirAncesTar|MirMAP|miRTar2GO|MultiMiTar|PicTar|RNAhybrid
DCAF8	Q5TAQ9		hsa-miR-130a-3p	0.694304	17	Very High	BCmicrO|CoMeTa|Cupid|DIANA|ElMMo3|microrna.org|MirAncesTar|miRDB|MirMAP|MirSNP|miRTar2GO|Mirza-G|MultiMiTar|RepTar|RNA22|RNAhybrid|TargetScan
NHLH2	Q02577		hsa-miR-374b-5p	0.694301	16	Very High	BCmicrO|CoMeTa|Cupid|DIANA|ElMMo3|MBStar|microrna.org|MirAncesTar|miRDB|MirMAP|MirTar|Mirza-G|PACCMIT|RepTar|RNAhybrid|TargetRank
ATG14	Q6ZNE5		hsa-miR-130a-3p	0.694255	17	Very High	BCmicrO|BiTargeting|CoMeTa|DIANA|ElMMo3|MBStar|MAMI|microrna.org|MirAncesTar|miRDB|MirMAP|MirSNP|MirTar|Mirza-G|MultiMiTar|RepTar|TargetScan
HIC2	Q96JB3		hsa-miR-133b	0.694241	13	Very High	BCmicrO|CoMeTa|DIANA|ElMMo3|MAMI|MirAncesTar|miRDB|MirMAP|MirSNP|miRTar2GO|Mirza-G|RepTar|TargetScan
ST5	P78524		hsa-miR-146a-5p	0.694092	11	Very High	BCmicrO|DIANA|ElMMo3|GenMir++|MBStar|MAMI|mirCoX|MirMAP|RepTar|RNAhybrid|TargetScan
ZFAND5	O76080		hsa-miR-130a-3p	0.693975	13	Very High	BCmicrO|BiTargeting|CoMeTa|Cupid|DIANA|MBStar|MAMI|MirAncesTar|MirMAP|miRTar2GO|MultiMiTar|RNAhybrid|TargetScan
ROR1	Q01973		hsa-miR-146a-5p	0.693856	14	Very High	BCmicrO|Cupid|DIANA|ElMMo3|GenMir++|MBStar|MAMI|microrna.org|MirAncesTar|mirCoX|miRDB|MirMAP|Mirza-G|RepTar
BAAT	Q14032		hsa-miR-145-5p	0.693724	14	Very High	BCmicrO|CoMeTa|ElMMo3|GenMir++|MBStar|MAMI|microrna.org|MirAncesTar|miRcode|miRDB|MirMAP|Mirza-G|RNAhybrid|TargetRank
SORT1	Q99523		hsa-miR-146a-5p	0.693547	17	Very High	BCmicrO|CoMeTa|DIANA|ElMMo3|MBStar|MAMI|microrna.org|MirAncesTar|mirCoX|miRDB|MirMAP|MirTar|Mirza-G|RepTar|RNA22|TargetRank|TargetScan
ETNK1	Q9HBU6		hsa-miR-130a-3p	0.693495	14	Very High	BCmicrO|CoMeTa|Cupid|ElMMo3|MBStar|MirAncesTar|miRDB|miRTar2GO|MultiMiTar|PACCMIT|RepTar|RNAhybrid|TargetRank|TargetScan
CPEB3	Q8NE35		hsa-miR-145-5p	0.693492	17	Very High	BCmicrO|BiTargeting|CoMeTa|ElMMo3|MBStar|microrna.org|MirAncesTar|miRcode|miRDB|MirMAP|miRTar2GO|Mirza-G|MultiMiTar|PITA|RepTar|TargetRank|TargetScan
DMRT3	Q9NQL9		hsa-miR-130a-3p	0.693331	14	Very High	BCmicrO|Cupid|DIANA|ElMMo3|MBStar|microrna.org|MirAncesTar|mirbase|miRDB|MirMAP|Mirza-G|MultiMiTar|RepTar|TargetScan
PDPK1	O15530		hsa-miR-374b-5p	0.69316	17	Very High	BCmicrO|CoMeTa|Cupid|DIANA|ElMMo3|MBStar|microrna.org|MirAncesTar|miRDB|MirMAP|MirSNP|MirTar|miRTar2GO|Mirza-G|RNAhybrid|TargetRank|TargetScan
BCLAF3			hsa-miR-365a-3p	0.69306	15	Very High	BCmicrO|DIANA|ElMMo3|microrna.org|MirAncesTar|mirbase|miRcode|miRDB|MirMAP|MirTar|Mirza-G|RepTar|RNAhybrid|TargetRank|TargetScan
UBE3A	Q05086		hsa-miR-374b-5p	0.692981	15	Very High	BCmicrO|CoMeTa|Cupid|DIANA|ElMMo3|MBStar|microrna.org|MirAncesTar|miRDB|MirMAP|MirTar|Mirza-G|PACCMIT|RNAhybrid|TargetRank
KDM7A	Q6ZMT4		hsa-miR-374b-5p	0.692615	16	Very High	BCmicrO|CoMeTa|DIANA|ElMMo3|MBStar|microrna.org|MirAncesTar|miRDB|MirMAP|MirSNP|MirTar|Mirza-G|PACCMIT|RepTar|TargetRank|TargetScan
ENC1	O14682		hsa-miR-133b	0.692576	19	Very High	BCmicrO|BiTargeting|CoMeTa|DIANA|ElMMo3|MBStar|microrna.org|MirAncesTar|miRDB|MirMAP|MirSNP|MirTar|Mirza-G|PACCMIT|RepTar|RNAhybrid|TargetRank|TargetScan|TargetSpy
SCN5A	Q14524		hsa-miR-374b-5p	0.692437	16	Very High	BCmicrO|CoMeTa|Cupid|DIANA|ElMMo3|MBStar|microrna.org|MirAncesTar|miRDB|MirMAP|MirTar|Mirza-G|PACCMIT|RepTar|TargetRank|TargetScan
QTRT2	Q9H974		hsa-miR-365a-3p	0.692422	19	Very High	BCmicrO|BiTargeting|CoMeTa|DIANA|ElMMo3|MBStar|microrna.org|MirAncesTar|mirbase|miRcode|miRDB|MirMAP|MirSNP|miRTar2GO|Mirza-G|RepTar|RNAhybrid|TargetRank|TargetScan
AKAP11	Q9UKA4		hsa-miR-130a-3p	0.692389	13	Very High	BCmicrO|CoMeTa|DIANA|ElMMo3|MBStar|MAMI|MirAncesTar|MirMAP|miRTar2GO|Mirza-G|MultiMiTar|TargetRank|TargetScan
CCK	P06307		hsa-miR-146b-5p	0.69232	19	Very High	BCmicrO|Cupid|DIANA|ElMMo3|MBStar|microrna.org|MirAncesTar|mirbase|miRcode|mirCoX|miRDB|MirMAP|MirTar|Mirza-G|MultiMiTar|RepTar|RNAhybrid|TargetRank|TargetSpy
NAA40	Q86UY6		hsa-miR-133b	0.692314	15	Very High	BCmicrO|BiTargeting|CoMeTa|DIANA|ElMMo3|MAMI|microrna.org|MirAncesTar|MirMAP|miRTar2GO|Mirza-G|RepTar|RNAhybrid|TargetRank|TargetScan
G3BP2	Q9UN86		hsa-miR-365a-3p	0.692281	17	Very High	BCmicrO|CoMeTa|Cupid|DIANA|ElMMo3|MBStar|MAMI|microrna.org|MirAncesTar|miRcode|miRDB|MirMAP|miRTar2GO|Mirza-G|PACCMIT|RepTar|RNAhybrid
CELF2	O95319		hsa-miR-146b-5p	0.692169	20	Very High	BCmicrO|BiTargeting|CoMeTa|DIANA|ElMMo3|MBStar|microrna.org|MirAncesTar|miRcode|mirCoX|miRDB|MirMAP|miRTar2GO|Mirza-G|MultiMiTar|PACCMIT|RepTar|RNAhybrid|TargetRank|TargetSpy
PCBP2	Q15366		hsa-miR-145-5p	0.692133	16	Very High	BCmicrO|CoMeTa|DIANA|ElMMo3|MBStar|microrna.org|MirAncesTar|mirbase|miRcode|miRDB|MirMAP|MirSNP|MirTar|Mirza-G|RNAhybrid|TargetScan
SH3PXD2A	Q5TCZ1		hsa-miR-365a-3p	0.692108	16	Very High	BCmicrO|CoMeTa|Cupid|DIANA|ElMMo3|MBStar|MirAncesTar|miRcode|miRDB|MirMAP|miRTar2GO|Mirza-G|RepTar|RNAhybrid|TargetRank|TargetScan
PRPF4B	Q13523		hsa-miR-146a-5p	0.692076	15	Very High	BCmicrO|DIANA|ElMMo3|GenMir++|MBStar|MAMI|microrna.org|MirAncesTar|mirCoX|MirMAP|Mirza-G|MultiMiTar|RepTar|RNAhybrid|TargetRank
WTAP	Q15007		hsa-miR-365a-3p	0.692037	15	Very High	BCmicrO|CoMeTa|Cupid|DIANA|ElMMo3|microrna.org|MirAncesTar|mirbase|miRcode|MirMAP|miRTar2GO|Mirza-G|RepTar|RNAhybrid|TargetScan
WTAP	Q15007		hsa-miR-130a-3p	0.691907	16	Very High	BCmicrO|BiTargeting|CoMeTa|Cupid|DIANA|ElMMo3|MBStar|microrna.org|MirAncesTar|mirbase|miRDB|MirMAP|miRTar2GO|MultiMiTar|RepTar|RNAhybrid
MUM1L1	Q5H9M0		hsa-miR-130a-3p	0.691733	17	Very High	BCmicrO|Cupid|DIANA|ElMMo3|MBStar|microrna.org|MirAncesTar|mirbase|miRDB|MirMAP|MirTar|Mirza-G|MultiMiTar|RepTar|RNAhybrid|TargetRank|TargetScan
FBXO28	Q9NVF7		hsa-miR-146a-5p	0.69172	20	Very High	BCmicrO|BiTargeting|CoMeTa|Cupid|DIANA|ElMMo3|MBStar|microrna.org|MirAncesTar|mirCoX|miRDB|MirMAP|MirSNP|miRTar2GO|Mirza-G|MultiMiTar|RepTar|RNA22|RNAhybrid|TargetScan
C16orf72	Q14CZ0		hsa-miR-374b-5p	0.691627	16	Very High	BCmicrO|CoMeTa|Cupid|DIANA|ElMMo3|MBStar|microrna.org|MirAncesTar|miRDB|MirMAP|MirSNP|Mirza-G|PACCMIT|RepTar|TargetRank|TargetScan
SH2B3	Q9UQQ2		hsa-miR-145-5p	0.691545	18	Very High	BCmicrO|BiTargeting|CoMeTa|ElMMo3|MBStar|microrna.org|MirAncesTar|miRcode|miRDB|MirMAP|MirSNP|MirTar|miRTar2GO|Mirza-G|RepTar|RNAhybrid|TargetRank|TargetScan
TXLNA	P40222		hsa-miR-133b	0.691512	18	Very High	BCmicrO|BiTargeting|CoMeTa|Cupid|DIANA|ElMMo3|MBStar|microrna.org|MirAncesTar|miRDB|MirMAP|miRTar2GO|Mirza-G|PACCMIT|RepTar|RNA22|TargetScan|TargetSpy
NR4A2	P43354		hsa-miR-374b-5p	0.691391	17	Very High	BCmicrO|CoMeTa|Cupid|DIANA|ElMMo3|MBStar|microrna.org|MirAncesTar|miRDB|MirMAP|MirSNP|Mirza-G|PACCMIT|RepTar|RNAhybrid|TargetRank|TargetScan
RNF44	Q7L0R7		hsa-miR-374b-5p	0.691383	17	Very High	BCmicrO|CoMeTa|Cupid|DIANA|ElMMo3|MBStar|microrna.org|MirAncesTar|mirbase|miRDB|MirMAP|miRTar2GO|Mirza-G|PACCMIT|RepTar|RNAhybrid|TargetScan
MYCBP	Q99417		hsa-miR-365a-3p	0.690928	16	Very High	BCmicrO|CoMeTa|DIANA|ElMMo3|microrna.org|MirAncesTar|miRcode|miRDB|MirMAP|MirTar|miRTar2GO|Mirza-G|RepTar|RNAhybrid|TargetRank|TargetScan
LPAR5	Q9H1C0		hsa-miR-365a-3p	0.690912	15	Very High	BCmicrO|BiTargeting|DIANA|ElMMo3|MAMI|microrna.org|miRcode|miRDB|MirMAP|MirSNP|MirTar|miRTar2GO|Mirza-G|RepTar|TargetScan
GRIA2	P42262		hsa-miR-133b	0.69071	13	Very High	BCmicrO|Cupid|DIANA|ElMMo3|MBStar|microrna.org|MirAncesTar|MirMAP|Mirza-G|RepTar|RNAhybrid|TargetRank|TargetScan
OSBPL1A	Q9BXW6		hsa-miR-145-5p	0.690653	14	Very High	BCmicrO|BiTargeting|ElMMo3|MBStar|microrna.org|MirAncesTar|miRcode|miRDB|MirMAP|MirTar|Mirza-G|RNAhybrid|TargetRank|TargetScan
PTGFRN	Q9P2B2		hsa-miR-146b-5p	0.690549	20	Very High	BCmicrO|BiTargeting|Cupid|DIANA|ElMMo3|MBStar|MAMI|microrna.org|MirAncesTar|miRcode|mirCoX|miRDB|MirMAP|Mirza-G|MultiMiTar|PACCMIT|RepTar|RNA22|TargetScan|TargetSpy
LIN28A	Q9H9Z2		hsa-miR-130a-3p	0.690458	15	Very High	BCmicrO|CoMeTa|Cupid|DIANA|ElMMo3|MBStar|MAMI|MirAncesTar|MirMAP|miRTar2GO|Mirza-G|MultiMiTar|RNA22|TargetRank|TargetScan
DYRK1A	Q13627		hsa-miR-374b-5p	0.690419	16	Very High	BCmicrO|CoMeTa|Cupid|DIANA|ElMMo3|MBStar|microrna.org|MirAncesTar|miRDB|MirMAP|miRTar2GO|Mirza-G|PACCMIT|RepTar|RNAhybrid|TargetScan
MYLIP	Q8WY64		hsa-miR-365a-3p	0.690339	16	Very High	BCmicrO|CoMeTa|DIANA|ElMMo3|MBStar|microrna.org|MirAncesTar|miRcode|miRDB|MirMAP|MirTar|miRTar2GO|Mirza-G|RepTar|RNAhybrid|TargetScan
SLC35F3	Q8IY50		hsa-miR-130a-3p	0.690238	17	Very High	BCmicrO|BiTargeting|Cupid|DIANA|ElMMo3|MBStar|microrna.org|MirAncesTar|mirbase|miRDB|MirMAP|miRTar2GO|Mirza-G|MultiMiTar|RepTar|RNAhybrid|TargetScan
UBAP2L	Q14157		hsa-miR-130a-3p	0.690194	16	Very High	BCmicrO|BiTargeting|CoMeTa|Cupid|ElMMo3|MBStar|microrna.org|MirAncesTar|mirbase|MirMAP|MirTar|miRTar2GO|MultiMiTar|RNA22|RNAhybrid|TargetScan
PURB	Q96QR8		hsa-miR-133b	0.690137	14	Very High	BCmicrO|DIANA|ElMMo3|MBStar|MirAncesTar|miRDB|MirMAP|miRTar2GO|Mirza-G|MultiMiTar|PACCMIT|RepTar|TargetScan|TargetSpy
TACC2	O95359		hsa-miR-130a-3p	0.689743	11	Very High	BCmicrO|Cupid|MBStar|MAMI|microrna.org|MirMAP|miRTar2GO|Mirza-G|MultiMiTar|RNAhybrid|TargetScan
MBNL1	Q9NR56		hsa-miR-374b-5p	0.689714	15	Very High	BCmicrO|CoMeTa|Cupid|DIANA|ElMMo3|MBStar|microrna.org|MirAncesTar|miRDB|MirMAP|miRTar2GO|Mirza-G|RNAhybrid|TargetRank|TargetScan
MTMR6	Q9Y217		hsa-miR-130a-3p	0.689638	15	Very High	BCmicrO|CoMeTa|DIANA|ElMMo3|MBStar|microrna.org|MirAncesTar|miRDB|MirMAP|MirTar|miRTar2GO|Mirza-G|MultiMiTar|RepTar|TargetScan
PRUNE2	Q8WUY3		hsa-miR-130a-3p	0.689547	17	Very High	BCmicrO|BiTargeting|CoMeTa|DIANA|ElMMo3|MBStar|MAMI|microrna.org|MirAncesTar|mirbase|miRDB|MirMAP|MirTar|miRTar2GO|Mirza-G|RNAhybrid|TargetScan
TRAM1	Q15629		hsa-miR-365a-3p	0.689484	15	Very High	BCmicrO|CoMeTa|Cupid|DIANA|ElMMo3|microrna.org|MirAncesTar|mirbase|miRcode|miRDB|MirMAP|Mirza-G|MultiMiTar|RNAhybrid|TargetRank
FZD1	Q9UP38		hsa-miR-146b-5p	0.689363	18	Very High	BCmicrO|CoMeTa|Cupid|DIANA|ElMMo3|MBStar|microrna.org|MirAncesTar|miRcode|mirCoX|miRDB|MirMAP|miRTar2GO|Mirza-G|MultiMiTar|RepTar|TargetScan|TargetSpy
CNN2	Q99439		hsa-miR-133b	0.689239	14	Very High	BCmicrO|CoMeTa|DIANA|ElMMo3|microrna.org|MirAncesTar|miRDB|MirMAP|miRTar2GO|RepTar|RNAhybrid|TargetRank|TargetScan|TargetSpy
ZNF512B	Q96KM6		hsa-miR-146a-5p	0.689171	18	Very High	BCmicrO|BiTargeting|CoMeTa|DIANA|ElMMo3|MBStar|MAMI|microrna.org|MirAncesTar|mirCoX|miRDB|MirMAP|miRTar2GO|Mirza-G|MultiMiTar|PACCMIT|RepTar|TargetScan
CPNE3	O75131		hsa-miR-133b	0.689159	16	Very High	BCmicrO|CoMeTa|DIANA|ElMMo3|microrna.org|MirAncesTar|miRDB|MirMAP|MirSNP|MirTar|Mirza-G|PACCMIT|RepTar|TargetRank|TargetScan|TargetSpy
CARD10	Q9BWT7		hsa-miR-146b-5p	0.689154	20	Very High	BCmicrO|BiTargeting|CoMeTa|DIANA|ElMMo3|MBStar|MAMI|microrna.org|MirAncesTar|mirbase|miRcode|mirCoX|miRDB|MirMAP|miRTar2GO|Mirza-G|RepTar|RNAhybrid|TargetRank|TargetScan
DAPK2	Q9UIK4		hsa-miR-133b	0.689136	14	Very High	BCmicrO|BiTargeting|CoMeTa|DIANA|ElMMo3|MAMI|microrna.org|MirAncesTar|mirbase|MirMAP|PACCMIT|RepTar|RNAhybrid|TargetScan
FOXO1	Q12778		hsa-miR-374b-5p	0.689059	17	Very High	BCmicrO|CoMeTa|Cupid|DIANA|ElMMo3|MBStar|microrna.org|MirAncesTar|miRDB|MirMAP|MirSNP|miRTar2GO|Mirza-G|PACCMIT|RepTar|TargetRank|TargetScan
ICK	Q9UPZ9		hsa-miR-374b-5p	0.688944	14	Very High	BCmicrO|CoMeTa|DIANA|ElMMo3|MBStar|microrna.org|MirAncesTar|miRDB|MirMAP|MirTar|miRTar2GO|Mirza-G|TargetRank|TargetScan
R3HDM1	Q15032		hsa-miR-145-5p	0.688756	9	Very High	BCmicrO|CoMeTa|ElMMo3|MBStar|MAMI|MirAncesTar|MirMAP|PicTar|RNAhybrid
CTGF	P29279		hsa-miR-145-5p	0.688718	12	Very High	BCmicrO|BiTargeting|CoMeTa|Cupid|ElMMo3|microrna.org|MirAncesTar|miRcode|MirMAP|PicTar|RepTar|RNAhybrid
IL15	P40933		hsa-miR-130a-3p	0.688453	18	Very High	BCmicrO|BiTargeting|DIANA|ElMMo3|MBStar|MAMI|microrna.org|MirAncesTar|mirbase|miRDB|MirMAP|MirSNP|MirTar|miRTar2GO|Mirza-G|RepTar|RNAhybrid|TargetScan
ARL6IP5	O75915		hsa-miR-145-5p	0.68834	14	Very High	BCmicrO|CoMeTa|ElMMo3|microrna.org|MirAncesTar|miRcode|miRDB|MirMAP|MirTar|Mirza-G|RepTar|RNAhybrid|TargetRank|TargetScan
SLC8A1	P32418		hsa-miR-130a-3p	0.688179	16	Very High	BCmicrO|BiTargeting|CoMeTa|DIANA|ElMMo3|MBStar|microrna.org|MirAncesTar|miRDB|MirMAP|MirTar|Mirza-G|MultiMiTar|RNAhybrid|TargetRank|TargetScan
PRNP	F7VJQ1		hsa-miR-130a-3p	0.688119	15	Very High	BCmicrO|CoMeTa|DIANA|ElMMo3|MBStar|microrna.org|miRDB|MirMAP|miRTar2GO|Mirza-G|MultiMiTar|PACCMIT|RepTar|RNAhybrid|TargetScan
TGFB2	P61812		hsa-miR-130a-3p	0.688104	14	Very High	BCmicrO|BiTargeting|Cupid|DIANA|ElMMo3|MBStar|microrna.org|MirAncesTar|miRDB|MirMAP|miRTar2GO|Mirza-G|RNA22|TargetScan
ETNK1	Q9HBU6		hsa-miR-374b-5p	0.688083	15	Very High	BCmicrO|CoMeTa|Cupid|DIANA|ElMMo3|MBStar|microrna.org|MirAncesTar|miRDB|MirMAP|miRTar2GO|Mirza-G|RNAhybrid|TargetRank|TargetScan
CYR61	O00622		hsa-miR-145-5p	0.687944	15	Very High	BCmicrO|CoMeTa|MBStar|MAMI|microrna.org|MirAncesTar|miRcode|MirMAP|miRTar2GO|Mirza-G|MultiMiTar|PITA|RNA22|RNAhybrid|TargetScan
PPP1R11	O60927		hsa-miR-146b-5p	0.687922	18	Very High	BCmicrO|BiTargeting|CoMeTa|DIANA|ElMMo3|MBStar|MAMI|microrna.org|MirAncesTar|mirbase|miRcode|mirCoX|miRDB|MirMAP|Mirza-G|RepTar|RNAhybrid|TargetScan
FOXQ1	Q9C009		hsa-miR-133b	0.687918	16	Very High	BCmicrO|Cupid|DIANA|ElMMo3|MBStar|microrna.org|MirAncesTar|mirbase|miRDB|MirMAP|miRTar2GO|Mirza-G|RepTar|TargetRank|TargetScan|TargetSpy
ZMAT3	Q9HA38		hsa-miR-130a-3p	0.687788	15	Very High	BCmicrO|CoMeTa|Cupid|DIANA|ElMMo3|MBStar|MirAncesTar|mirbase|miRDB|MirMAP|MirTar|miRTar2GO|Mirza-G|RNAhybrid|TargetScan
CASZ1	Q86V15		hsa-miR-145-5p	0.687687	15	Very High	BCmicrO|BiTargeting|CoMeTa|ElMMo3|MBStar|microrna.org|MirAncesTar|miRcode|miRDB|MirMAP|PACCMIT|RNA22|RNAhybrid|TargetRank|TargetScan
CAND1	Q86VP6		hsa-miR-130a-3p	0.687644	11	Very High	BCmicrO|CoMeTa|DIANA|ElMMo3|MBStar|MirAncesTar|MirMAP|miRTar2GO|MultiMiTar|PicTar|RNAhybrid
ITPRIPL2	Q3MIP1		hsa-miR-145-5p	0.687541	18	Very High	BCmicrO|ElMMo3|MBStar|microrna.org|MirAncesTar|miRcode|miRDB|MirMAP|MirTar|miRTar2GO|Mirza-G|MultiMiTar|PACCMIT|PITA|RepTar|RNAhybrid|TargetRank|TargetScan
LMBRD2	Q68DH5		hsa-miR-145-5p	0.687479	12	Very High	BCmicrO|ElMMo3|MAMI|microrna.org|MirAncesTar|mirbase|miRcode|miRDB|MirMAP|PACCMIT|RepTar|TargetScan
SRGAP1	Q7Z6B7		hsa-miR-365a-3p	0.687444	15	Very High	BCmicrO|Cupid|DIANA|ElMMo3|MBStar|microrna.org|MirAncesTar|mirbase|miRcode|miRDB|MirMAP|Mirza-G|RepTar|RNAhybrid|TargetScan
C11orf87	Q6NUJ2		hsa-miR-374b-5p	0.687432	12	Very High	BCmicrO|Cupid|DIANA|ElMMo3|MBStar|microrna.org|miRDB|MirMAP|MirTar|Mirza-G|TargetRank|TargetScan
ACVR2A	P27037		hsa-miR-130a-3p	0.687297	18	Very High	BCmicrO|BiTargeting|CoMeTa|Cupid|DIANA|ElMMo3|MBStar|microrna.org|MirAncesTar|miRDB|MirMAP|miRTar2GO|Mirza-G|MultiMiTar|RepTar|RNAhybrid|TargetRank|TargetScan
ADD3	Q9UEY8		hsa-miR-374b-5p	0.687242	15	Very High	BCmicrO|CoMeTa|Cupid|DIANA|ElMMo3|MBStar|microrna.org|MirAncesTar|mirbase|miRDB|MirMAP|MirTar|Mirza-G|RNAhybrid|TargetRank
PFKFB3	Q16875		hsa-miR-133b	0.687228	15	Very High	BCmicrO|CoMeTa|DIANA|ElMMo3|MBStar|MAMI|microrna.org|MirAncesTar|MirMAP|miRTar2GO|Mirza-G|PACCMIT|RepTar|RNAhybrid|TargetScan
ZBTB34	Q8NCN2		hsa-miR-374b-5p	0.686643	15	Very High	BCmicrO|Cupid|DIANA|ElMMo3|MBStar|microrna.org|miRDB|MirMAP|MirTar|miRTar2GO|Mirza-G|PACCMIT|RepTar|TargetRank|TargetScan
KCNJ10	P78508		hsa-miR-130a-3p	0.686589	17	Very High	BCmicrO|BiTargeting|CoMeTa|Cupid|DIANA|ElMMo3|microrna.org|MirAncesTar|miRDB|MirMAP|MirTar|Mirza-G|MultiMiTar|PACCMIT|RepTar|RNA22|TargetScan
AMOTL2	Q9Y2J4		hsa-miR-145-5p	0.686557	17	Very High	BCmicrO|CoMeTa|DIANA|ElMMo3|MBStar|MAMI|microrna.org|MirAncesTar|miRcode|miRDB|MirMAP|MirSNP|miRTar2GO|PACCMIT|RepTar|RNAhybrid|TargetScan
CPSF6	Q16630		hsa-miR-145-5p	0.68652	15	Very High	BCmicrO|CoMeTa|Cupid|ElMMo3|MBStar|microrna.org|MirAncesTar|miRcode|miRDB|MirMAP|MirTar|Mirza-G|MultiMiTar|RNAhybrid|TargetScan
TRIM37	O94972		hsa-miR-146b-5p	0.68643	20	Very High	BCmicrO|BiTargeting|CoMeTa|DIANA|ElMMo3|MBStar|MAMI|microrna.org|MirAncesTar|miRcode|mirCoX|miRDB|MirMAP|MirTar|miRTar2GO|Mirza-G|MultiMiTar|RepTar|RNAhybrid|TargetRank
AAK1	Q2M2I8		hsa-miR-130a-3p	0.686374	15	Very High	BCmicrO|BiTargeting|CoMeTa|ElMMo3|MBStar|MirAncesTar|miRDB|MirMAP|MirSNP|MirTar|miRTar2GO|Mirza-G|RepTar|RNAhybrid|TargetScan
BCL11B	Q9C0K0		hsa-miR-365a-3p	0.686343	17	Very High	BCmicrO|CoMeTa|DIANA|ElMMo3|MBStar|microrna.org|MirAncesTar|miRcode|miRDB|MirMAP|MirSNP|MultiMiTar|PACCMIT|RepTar|RNAhybrid|TargetRank|TargetScan
RAB22A	Q9UL26		hsa-miR-365a-3p	0.686292	16	Very High	BCmicrO|BiTargeting|CoMeTa|Cupid|DIANA|ElMMo3|MAMI|MirAncesTar|mirbase|miRcode|miRDB|MirMAP|PACCMIT|RepTar|TargetRank|TargetScan
ABCB7	O75027		hsa-miR-130a-3p	0.686223	16	Very High	BCmicrO|BiTargeting|CoMeTa|DIANA|ElMMo3|microrna.org|MirAncesTar|mirbase|miRDB|MirMAP|MirSNP|miRTar2GO|PACCMIT|RepTar|RNAhybrid|TargetScan
CDR2L	Q86X02		hsa-miR-145-5p	0.686181	15	Very High	BCmicrO|CoMeTa|ElMMo3|MAMI|microrna.org|MirAncesTar|miRcode|miRDB|MirMAP|miRTar2GO|Mirza-G|PACCMIT|RepTar|RNAhybrid|TargetScan
TCERG1	O14776		hsa-miR-374b-5p	0.685745	14	Very High	BCmicrO|CoMeTa|Cupid|DIANA|ElMMo3|MBStar|microrna.org|MirAncesTar|MirMAP|MirTar|Mirza-G|RNAhybrid|TargetRank|TargetScan
DERL2	Q9GZP9		hsa-miR-145-5p	0.685632	15	Very High	BCmicrO|CoMeTa|ElMMo3|microrna.org|MirAncesTar|mirbase|miRcode|miRDB|MirMAP|MirSNP|MirTar|Mirza-G|RNAhybrid|TargetRank|TargetScan
EGLN3	Q9H6Z9		hsa-miR-130a-3p	0.685631	16	Very High	BCmicrO|CoMeTa|Cupid|ElMMo3|MBStar|microrna.org|MirAncesTar|miRDB|MirMAP|MirTar|miRTar2GO|Mirza-G|MultiMiTar|RepTar|RNAhybrid|TargetScan
AFAP1	Q8N556		hsa-miR-133b	0.685475	17	Very High	BCmicrO|CoMeTa|DIANA|ElMMo3|MBStar|microrna.org|MirAncesTar|miRDB|MirMAP|miRTar2GO|Mirza-G|PACCMIT|RepTar|RNAhybrid|TargetRank|TargetScan|TargetSpy
ETV1	P50549		hsa-miR-365a-3p	0.685435	16	Very High	BCmicrO|CoMeTa|Cupid|DIANA|ElMMo3|MBStar|microrna.org|MirAncesTar|miRcode|miRDB|MirMAP|Mirza-G|PACCMIT|RepTar|RNAhybrid|TargetScan
EFNA3	P52797		hsa-miR-145-5p	0.685432	12	Very High	BCmicrO|CoMeTa|ElMMo3|MAMI|microrna.org|MirAncesTar|miRcode|miRDB|MirMAP|RNA22|RNAhybrid|TargetScan
ZCCHC2	Q9C0B9		hsa-miR-130a-3p	0.685407	10	Very High	BCmicrO|CoMeTa|ElMMo3|MBStar|MirAncesTar|MirMAP|miRTar2GO|MultiMiTar|PicTar|RNAhybrid
SERTAD2	Q14140		hsa-miR-365a-3p	0.685396	12	Very High	BCmicrO|CoMeTa|Cupid|DIANA|ElMMo3|miRcode|MirMAP|miRTar2GO|Mirza-G|MultiMiTar|RepTar|TargetScan
TEAD1	P28347		hsa-miR-133b	0.685394	14	Very High	BCmicrO|CoMeTa|Cupid|DIANA|ElMMo3|MBStar|MirAncesTar|MirMAP|Mirza-G|RepTar|RNAhybrid|TargetRank|TargetScan|TargetSpy
NR4A2	P43354		hsa-miR-145-5p	0.685218	15	Very High	BCmicrO|CoMeTa|Cupid|ElMMo3|MBStar|microrna.org|MirAncesTar|miRcode|miRDB|MirMAP|MirTar|PACCMIT|RepTar|RNAhybrid|TargetScan
ABCE1	P61221		hsa-miR-374b-5p	0.68511	18	Very High	BCmicrO|CoMeTa|DIANA|ElMMo3|MBStar|microrna.org|MirAncesTar|mirbase|miRDB|MirMAP|MirTar|miRTar2GO|Mirza-G|PACCMIT|RepTar|RNAhybrid|TargetRank|TargetScan
NUS1	Q96E22		hsa-miR-130a-3p	0.685108	18	Very High	BCmicrO|BiTargeting|Cupid|DIANA|ElMMo3|MBStar|microrna.org|MirAncesTar|miRDB|MirMAP|MirSNP|miRTar2GO|Mirza-G|MultiMiTar|PACCMIT|RepTar|TargetRank|TargetScan
BIRC6	Q9NR09		hsa-miR-130a-3p	0.684867	15	Very High	BCmicrO|Cupid|DIANA|ElMMo3|microrna.org|MirAncesTar|miRDB|MirMAP|MirTar|miRTar2GO|Mirza-G|PACCMIT|RepTar|RNAhybrid|TargetScan
LCOR	Q96JN0		hsa-miR-374b-5p	0.684424	14	Very High	BCmicrO|CoMeTa|Cupid|DIANA|ElMMo3|MBStar|microrna.org|MirAncesTar|miRDB|MirMAP|MirTar|Mirza-G|TargetRank|TargetScan
FAM107B	Q9H098		hsa-miR-130a-3p	0.684336	15	Very High	BCmicrO|Cupid|DIANA|ElMMo3|microrna.org|MirAncesTar|mirbase|miRDB|MirMAP|miRTar2GO|Mirza-G|MultiMiTar|RepTar|RNAhybrid|TargetScan
PAQR3	Q6TCH7		hsa-miR-374b-5p	0.684308	15	Very High	BCmicrO|CoMeTa|DIANA|ElMMo3|MBStar|microrna.org|MirAncesTar|miRDB|MirMAP|MirTar|Mirza-G|PACCMIT|RNAhybrid|TargetRank|TargetScan
ZNF236	Q9UL36		hsa-miR-374b-5p	0.684268	16	Very High	BCmicrO|CoMeTa|DIANA|ElMMo3|MBStar|microrna.org|MirAncesTar|miRDB|MirMAP|MirTar|miRTar2GO|Mirza-G|PACCMIT|RepTar|TargetRank|TargetScan
TMEM108	Q6UXF1		hsa-miR-374b-5p	0.684199	13	Very High	BCmicrO|Cupid|ElMMo3|MBStar|microrna.org|MirAncesTar|MirMAP|MirTar|Mirza-G|PACCMIT|RNAhybrid|TargetRank|TargetScan
BIRC2	Q13490		hsa-miR-145-5p	0.684173	14	Very High	BCmicrO|CoMeTa|DIANA|ElMMo3|microrna.org|MirAncesTar|miRcode|miRDB|MirMAP|MirTar|Mirza-G|RNAhybrid|TargetRank|TargetScan
YWHAB	P31946		hsa-miR-130a-3p	0.684121	12	Very High	BCmicrO|CoMeTa|DIANA|ElMMo3|MBStar|microrna.org|MirAncesTar|MirMAP|miRTar2GO|MultiMiTar|PicTar|RNAhybrid
SETD2	Q9BYW2		hsa-miR-374b-5p	0.683786	15	Very High	BCmicrO|CoMeTa|Cupid|DIANA|ElMMo3|microrna.org|MirAncesTar|mirbase|miRDB|MirMAP|MirTar|Mirza-G|PACCMIT|RNAhybrid|TargetScan
AMD1	P17707		hsa-miR-374b-5p	0.68365	15	Very High	BCmicrO|CoMeTa|DIANA|ElMMo3|MBStar|microrna.org|MirAncesTar|miRDB|MirMAP|MirTar|Mirza-G|PACCMIT|RNAhybrid|TargetRank|TargetScan
TMEM38B	Q9NVV0		hsa-miR-374b-5p	0.683296	17	Very High	BCmicrO|CoMeTa|DIANA|ElMMo3|MBStar|microrna.org|MirAncesTar|mirbase|miRDB|MirMAP|MirTar|Mirza-G|PACCMIT|RepTar|RNAhybrid|TargetRank|TargetScan
ATAD2B	Q9ULI0		hsa-miR-145-5p	0.683004	15	Very High	BCmicrO|BiTargeting|CoMeTa|Cupid|ElMMo3|MBStar|microrna.org|MirAncesTar|miRcode|miRDB|MirMAP|Mirza-G|RepTar|TargetRank|TargetScan
PDE8B	O95263		hsa-miR-133b	0.682937	16	Very High	BCmicrO|CoMeTa|DIANA|ElMMo3|MBStar|microrna.org|MirAncesTar|miRDB|MirMAP|MirTar|Mirza-G|RepTar|RNAhybrid|TargetRank|TargetScan|TargetSpy
MTMR12	Q9C0I1		hsa-miR-130a-3p	0.682877	15	Very High	BCmicrO|CoMeTa|Cupid|DIANA|ElMMo3|microrna.org|MirAncesTar|miRDB|MirMAP|miRTar2GO|Mirza-G|MultiMiTar|PACCMIT|RNAhybrid|TargetScan
FRS2	Q8WU20		hsa-miR-365a-3p	0.682788	17	Very High	BCmicrO|CoMeTa|DIANA|ElMMo3|MBStar|microrna.org|MirAncesTar|miRcode|miRDB|MirMAP|miRTar2GO|Mirza-G|MultiMiTar|PACCMIT|RepTar|TargetRank|TargetScan
SYT1	P21579		hsa-miR-374b-5p	0.682742	16	Very High	BCmicrO|CoMeTa|Cupid|DIANA|ElMMo3|MBStar|microrna.org|MirAncesTar|miRDB|MirMAP|MirSNP|MirTar|Mirza-G|PACCMIT|RNAhybrid|TargetRank
AREL1	O15033		hsa-miR-145-5p	0.682613	15	Very High	BCmicrO|ElMMo3|MBStar|microrna.org|MirAncesTar|miRcode|miRDB|MirMAP|miRTar2GO|Mirza-G|PACCMIT|RepTar|RNAhybrid|TargetRank|TargetScan
SMAD4	Q13485		hsa-miR-145-5p	0.682501	14	Very High	BCmicrO|BiTargeting|CoMeTa|ElMMo3|MBStar|MirAncesTar|miRcode|miRDB|MirMAP|miRTar2GO|Mirza-G|MultiMiTar|RNAhybrid|TargetScan
IKZF2	Q9UKS7		hsa-miR-374b-5p	0.682308	15	Very High	BCmicrO|CoMeTa|DIANA|ElMMo3|MBStar|microrna.org|MirAncesTar|miRDB|MirMAP|MirTar|Mirza-G|PACCMIT|RNAhybrid|TargetRank|TargetScan
ACAT2	Q9BWD1		hsa-miR-133b	0.682194	18	Very High	BCmicrO|CoMeTa|DIANA|ElMMo3|microrna.org|MirAncesTar|mirbase|miRDB|MirMAP|MirSNP|MirTar|miRTar2GO|Mirza-G|RepTar|RNAhybrid|TargetRank|TargetScan|TargetSpy
ZNF367	Q7RTV3		hsa-miR-146b-5p	0.682153	15	Very High	BCmicrO|BiTargeting|Cupid|DIANA|ElMMo3|MAMI|microrna.org|MirAncesTar|miRcode|mirCoX|miRDB|MirMAP|miRTar2GO|Mirza-G|TargetScan
ZDHHC9	Q9Y397		hsa-miR-145-5p	0.682143	17	Very High	BCmicrO|BiTargeting|DIANA|ElMMo3|MBStar|MAMI|microrna.org|MirAncesTar|miRcode|miRDB|MirMAP|MirTar|Mirza-G|PACCMIT|RepTar|RNAhybrid|TargetRank
LRP1B	Q9NZR2		hsa-miR-130a-3p	0.682095	16	Very High	BCmicrO|BiTargeting|CoMeTa|Cupid|DIANA|MBStar|MAMI|microrna.org|MirAncesTar|MirMAP|MirSNP|Mirza-G|MultiMiTar|RNAhybrid|TargetRank|TargetScan
AHDC1	Q5TGY3		hsa-miR-374b-5p	0.681816	15	Very High	BCmicrO|CoMeTa|DIANA|ElMMo3|MBStar|microrna.org|MirAncesTar|miRDB|MirMAP|MirTar|Mirza-G|PACCMIT|RNAhybrid|TargetRank|TargetScan
RNF38	Q9H0F5		hsa-miR-374b-5p	0.681735	15	Very High	BCmicrO|CoMeTa|Cupid|DIANA|ElMMo3|MBStar|microrna.org|MirAncesTar|miRDB|MirMAP|MirTar|Mirza-G|RNAhybrid|TargetRank|TargetScan
RPS6KA6	Q9UK32		hsa-miR-145-5p	0.681721	16	Very High	BCmicrO|BiTargeting|CoMeTa|ElMMo3|MBStar|microrna.org|MirAncesTar|mirbase|miRcode|miRDB|MirMAP|Mirza-G|PITA|RepTar|TargetRank|TargetScan
UBE2Q1	Q7Z7E8		hsa-miR-133b	0.681675	14	Very High	BCmicrO|CoMeTa|DIANA|ElMMo3|MBStar|MAMI|microrna.org|MirAncesTar|miRDB|MirMAP|RepTar|RNA22|RNAhybrid|TargetScan
SAR1B	Q9Y6B6		hsa-miR-130a-3p	0.681584	13	Very High	BCmicrO|Cupid|DIANA|ElMMo3|MBStar|MirAncesTar|miRDB|MirMAP|MirTar|miRTar2GO|Mirza-G|RNAhybrid|TargetScan
FGF5	P12034		hsa-miR-374b-5p	0.681542	15	Very High	BCmicrO|CoMeTa|DIANA|ElMMo3|MBStar|microrna.org|MirAncesTar|miRDB|MirMAP|MirTar|Mirza-G|MultiMiTar|RNAhybrid|TargetRank|TargetScan
CHD7	Q9P2D1		hsa-miR-130a-3p	0.681407	11	Very High	BCmicrO|CoMeTa|Cupid|DIANA|ElMMo3|MBStar|MirAncesTar|MirMAP|MultiMiTar|PicTar|RNAhybrid
MBNL2	Q5VZF2		hsa-miR-374b-5p	0.681367	15	Very High	BCmicrO|CoMeTa|Cupid|DIANA|ElMMo3|MBStar|microrna.org|MirAncesTar|miRDB|MirMAP|Mirza-G|PACCMIT|RNAhybrid|TargetRank|TargetScan
VLDLR	P98155		hsa-miR-100-5p	0.681222	12	Very High	BCmicrO|BiTargeting|CoMeTa|Cupid|DIANA|ElMMo3|MBStar|microrna.org|MirMAP|miRTar2GO|PicTar|RNAhybrid
FGFR2	P21802		hsa-miR-374b-5p	0.681161	16	Very High	BCmicrO|CoMeTa|Cupid|DIANA|ElMMo3|MBStar|microrna.org|MirAncesTar|miRDB|MirMAP|MirTar|Mirza-G|PACCMIT|RNAhybrid|TargetRank|TargetScan
ZNF644	Q9H582		hsa-miR-374b-5p	0.681136	15	Very High	BCmicrO|Cupid|DIANA|ElMMo3|MBStar|microrna.org|MirAncesTar|miRDB|MirMAP|MirTar|Mirza-G|RepTar|RNAhybrid|TargetRank|TargetScan
CLCN6	P51797		hsa-miR-146a-5p	0.681086	21	Very High	BCmicrO|BiTargeting|CoMeTa|Cupid|DIANA|ElMMo3|MBStar|MAMI|microrna.org|MirAncesTar|mirCoX|miRDB|MirMAP|MirSNP|MirTar|Mirza-G|RepTar|RNA22|RNAhybrid|TargetRank|TargetScan
KAT6A	Q92794		hsa-miR-374b-5p	0.681081	16	Very High	BCmicrO|CoMeTa|Cupid|DIANA|ElMMo3|MBStar|microrna.org|MirAncesTar|miRDB|MirMAP|MirSNP|MirTar|Mirza-G|PACCMIT|RNAhybrid|TargetScan
PDIA3	P30101		hsa-miR-130a-3p	0.680889	12	Very High	BCmicrO|CoMeTa|DIANA|ElMMo3|MBStar|microrna.org|MirAncesTar|MirMAP|miRTar2GO|MultiMiTar|PicTar|RNAhybrid
DDX46	Q7L014		hsa-miR-145-5p	0.680804	13	Very High	BCmicrO|CoMeTa|ElMMo3|microrna.org|MirAncesTar|miRcode|miRDB|MirMAP|MirTar|Mirza-G|RNAhybrid|TargetRank|TargetScan
EGR3	Q06889		hsa-miR-130a-3p	0.680704	16	Very High	BCmicrO|CoMeTa|Cupid|DIANA|ElMMo3|MBStar|microrna.org|MirAncesTar|miRDB|MirMAP|Mirza-G|MultiMiTar|RepTar|RNAhybrid|TargetRank|TargetScan
MAML3	Q96JK9		hsa-miR-130a-3p	0.68067	14	Very High	BCmicrO|CoMeTa|Cupid|ElMMo3|MBStar|microrna.org|MirAncesTar|miRDB|miRTar2GO|Mirza-G|MultiMiTar|RepTar|TargetRank|TargetScan
PHACTR2	O75167		hsa-miR-374b-5p	0.68065	15	Very High	BCmicrO|CoMeTa|DIANA|ElMMo3|MBStar|MirAncesTar|miRDB|MirMAP|MirSNP|MirTar|Mirza-G|PACCMIT|RNAhybrid|TargetRank|TargetScan
NR3C1	P04150		hsa-miR-374b-5p	0.68056	16	Very High	BCmicrO|CoMeTa|Cupid|DIANA|ElMMo3|MBStar|microrna.org|MirAncesTar|miRDB|MirMAP|MirSNP|Mirza-G|PACCMIT|RNAhybrid|TargetRank|TargetScan
HSPA8	P11142		hsa-miR-365a-3p	0.680465	15	Very High	BCmicrO|CoMeTa|Cupid|ElMMo3|MAMI|microrna.org|MirAncesTar|mirbase|miRcode|miRDB|MirMAP|Mirza-G|RepTar|RNAhybrid|TargetScan
GDNF	P39905		hsa-miR-133b	0.680443	12	Very High	BiTargeting|DIANA|ElMMo3|MAMI|MirAncesTar|mirbase|miRDB|MirMAP|MirSNP|Mirza-G|PACCMIT|TargetScan
USP47	Q96K76		hsa-miR-146b-5p	0.680393	18	Very High	BCmicrO|CoMeTa|DIANA|ElMMo3|MBStar|microrna.org|MirAncesTar|miRcode|mirCoX|miRDB|MirMAP|MirTar|Mirza-G|MultiMiTar|RepTar|TargetRank|TargetScan|TargetSpy
MAF	O75444		hsa-miR-365a-3p	0.68017	14	Very High	BCmicrO|CoMeTa|Cupid|DIANA|ElMMo3|MBStar|MirAncesTar|miRcode|MirMAP|Mirza-G|MultiMiTar|RNAhybrid|TargetRank|TargetScan
ESRRG	P62508		hsa-miR-130a-3p	0.680066	11	Very High	BCmicrO|CoMeTa|DIANA|ElMMo3|MBStar|microrna.org|MirAncesTar|MirMAP|MultiMiTar|PicTar|RNAhybrid
G3BP1	Q13283		hsa-miR-145-5p	0.680002	16	Very High	BCmicrO|BiTargeting|Cupid|ElMMo3|MBStar|microrna.org|MirAncesTar|miRcode|miRDB|MirMAP|MirSNP|miRTar2GO|Mirza-G|RNAhybrid|TargetRank|TargetScan
SNPH	O15079		hsa-miR-130a-3p	0.679908	14	Very High	BCmicrO|CoMeTa|DIANA|ElMMo3|MAMI|microrna.org|MirAncesTar|miRDB|MirMAP|Mirza-G|MultiMiTar|RepTar|TargetRank|TargetScan
TBL1X	O60907		hsa-miR-133b	0.67985	16	Very High	BCmicrO|BiTargeting|CoMeTa|DIANA|ElMMo3|MBStar|MirAncesTar|miRDB|MirMAP|MirSNP|miRTar2GO|Mirza-G|RepTar|TargetRank|TargetScan|TargetSpy
MARCH6	O60337		hsa-miR-146a-5p	0.679785	16	Very High	BCmicrO|CoMeTa|DIANA|ElMMo3|MBStar|microrna.org|MirAncesTar|mirCoX|miRDB|MirMAP|MirTar|Mirza-G|RepTar|RNAhybrid|TargetRank|TargetScan
NFIL3	Q16649		hsa-miR-374b-5p	0.679716	15	Very High	BCmicrO|CoMeTa|DIANA|ElMMo3|MBStar|microrna.org|mirbase|miRDB|MirMAP|MirTar|PACCMIT|RepTar|RNAhybrid|TargetRank|TargetScan
TEAD3	Q99594		hsa-miR-374b-5p	0.67971	16	Very High	BCmicrO|CoMeTa|Cupid|DIANA|ElMMo3|MBStar|microrna.org|MirAncesTar|miRDB|MirMAP|MirTar|Mirza-G|PACCMIT|RNAhybrid|TargetRank|TargetScan
TTYH3	Q9C0H2		hsa-miR-133b	0.679514	15	Very High	BCmicrO|BiTargeting|DIANA|ElMMo3|MAMI|MirAncesTar|miRDB|MirMAP|miRTar2GO|Mirza-G|PACCMIT|RepTar|RNAhybrid|TargetRank|TargetScan
SRSF7	Q16629		hsa-miR-374b-5p	0.679506	14	Very High	BCmicrO|CoMeTa|DIANA|ElMMo3|MBStar|microrna.org|MirAncesTar|miRDB|MirMAP|Mirza-G|PACCMIT|RNAhybrid|TargetRank|TargetScan
C18orf25	Q96B23		hsa-miR-130a-3p	0.679434	13	Very High	BCmicrO|CoMeTa|DIANA|ElMMo3|MBStar|MirAncesTar|miRDB|MirMAP|miRTar2GO|Mirza-G|MultiMiTar|RepTar|TargetRank
ZNF148	Q9UQR1		hsa-miR-146a-5p	0.679104	18	Very High	BCmicrO|CoMeTa|Cupid|DIANA|ElMMo3|MBStar|microrna.org|MirAncesTar|mirCoX|miRDB|MirMAP|miRTar2GO|Mirza-G|MultiMiTar|RepTar|RNAhybrid|TargetRank|TargetScan
CREBL2	O60519		hsa-miR-146a-5p	0.678901	17	Very High	BCmicrO|CoMeTa|Cupid|DIANA|ElMMo3|MBStar|microrna.org|MirAncesTar|mirCoX|miRDB|MirMAP|MirTar|miRTar2GO|Mirza-G|MultiMiTar|RepTar|TargetRank
ACTN1	P12814		hsa-miR-374b-5p	0.678609	17	Very High	BCmicrO|CoMeTa|DIANA|ElMMo3|MBStar|microrna.org|MirAncesTar|mirbase|miRDB|MirMAP|MirSNP|MirTar|Mirza-G|PACCMIT|RNAhybrid|TargetRank|TargetScan
CREBRF	Q8IUR6		hsa-miR-365a-3p	0.678538	14	Very High	BCmicrO|Cupid|DIANA|ElMMo3|MBStar|MirAncesTar|miRcode|miRDB|MirMAP|miRTar2GO|Mirza-G|MultiMiTar|RNAhybrid|TargetScan
GFRA1	P56159		hsa-miR-145-5p	0.678439	14	Very High	BCmicrO|CoMeTa|ElMMo3|MBStar|MirAncesTar|miRcode|miRDB|MirMAP|MirTar|Mirza-G|RepTar|RNAhybrid|TargetRank|TargetScan
ATP8B2	P98198		hsa-miR-374b-5p	0.67839	15	Very High	BCmicrO|CoMeTa|Cupid|DIANA|ElMMo3|MBStar|microrna.org|MirAncesTar|miRDB|MirMAP|MirTar|Mirza-G|RNAhybrid|TargetRank|TargetScan
PODXL	O00592		hsa-miR-145-5p	0.678385	15	Very High	BCmicrO|BiTargeting|CoMeTa|DIANA|MBStar|MAMI|MirAncesTar|miRcode|MirMAP|Mirza-G|MultiMiTar|RepTar|RNAhybrid|TargetRank|TargetScan
RAB8B	Q92930		hsa-miR-146b-5p	0.678381	21	Very High	BCmicrO|BiTargeting|CoMeTa|DIANA|ElMMo3|MBStar|microrna.org|MirAncesTar|miRcode|mirCoX|miRDB|MirMAP|MirSNP|MirTar|miRTar2GO|Mirza-G|MultiMiTar|RepTar|RNAhybrid|TargetRank|TargetSpy
HOXA10	P31260		hsa-miR-374b-5p	0.678353	14	Very High	BCmicrO|CoMeTa|Cupid|ElMMo3|MBStar|microrna.org|MirAncesTar|miRDB|MirMAP|MirTar|Mirza-G|RNAhybrid|TargetRank|TargetScan
ETS1	P14921		hsa-miR-365a-3p	0.678344	16	Very High	BCmicrO|CoMeTa|DIANA|ElMMo3|MAMI|microrna.org|MirAncesTar|miRcode|miRDB|MirMAP|Mirza-G|PACCMIT|RepTar|RNAhybrid|TargetRank|TargetScan
BTG2	P78543		hsa-miR-146b-5p	0.678263	19	Very High	BCmicrO|BiTargeting|CoMeTa|Cupid|DIANA|ElMMo3|microrna.org|MirAncesTar|miRcode|mirCoX|miRDB|MirMAP|miRTar2GO|Mirza-G|MultiMiTar|RepTar|RNA22|RNAhybrid|TargetScan
CRISPLD1	Q9H336		hsa-miR-130a-3p	0.678242	17	Very High	BCmicrO|BiTargeting|DIANA|ElMMo3|MBStar|MAMI|microrna.org|MirAncesTar|miRDB|MirMAP|MirSNP|MirTar|Mirza-G|RepTar|RNAhybrid|TargetRank|TargetScan
HOXD1	Q9GZZ0		hsa-miR-130a-3p	0.678234	15	Very High	BCmicrO|CoMeTa|Cupid|DIANA|ElMMo3|microrna.org|MirAncesTar|mirbase|miRDB|MirMAP|Mirza-G|MultiMiTar|RepTar|RNAhybrid|TargetScan
GOSR1	O95249		hsa-miR-146a-5p	0.678227	18	Very High	BCmicrO|CoMeTa|Cupid|DIANA|ElMMo3|MBStar|microrna.org|MirAncesTar|mirCoX|miRDB|MirMAP|miRTar2GO|Mirza-G|MultiMiTar|RepTar|RNAhybrid|TargetRank|TargetScan
SRSF7	Q16629		hsa-miR-130a-3p	0.678115	18	Very High	BCmicrO|BiTargeting|CoMeTa|Cupid|DIANA|ElMMo3|MBStar|microrna.org|MirAncesTar|miRDB|MirMAP|MirSNP|Mirza-G|MultiMiTar|PACCMIT|RepTar|RNAhybrid|TargetScan
GCLM	P48507		hsa-miR-145-5p	0.677886	17	Very High	BCmicrO|CoMeTa|Cupid|DIANA|ElMMo3|MBStar|microrna.org|MirAncesTar|miRcode|miRDB|MirMAP|MirTar|Mirza-G|RepTar|RNAhybrid|TargetRank|TargetScan
PPP1R12A	O14974		hsa-miR-130a-3p	0.677781	11	Very High	BCmicrO|CoMeTa|DIANA|ElMMo3|MBStar|MirAncesTar|MirMAP|miRTar2GO|MultiMiTar|PicTar|RNAhybrid
PMPCB	O75439		hsa-miR-374b-5p	0.677631	17	Very High	BCmicrO|CoMeTa|DIANA|ElMMo3|MBStar|microrna.org|MirAncesTar|mirbase|miRDB|MirMAP|MirTar|Mirza-G|PACCMIT|RepTar|RNAhybrid|TargetRank|TargetScan
SCRN3	Q0VDG4		hsa-miR-374b-5p	0.677583	13	Very High	BCmicrO|DIANA|ElMMo3|MBStar|microrna.org|MirAncesTar|miRDB|MirMAP|MirTar|Mirza-G|RNAhybrid|TargetRank|TargetScan
SLC2A3	P11169		hsa-miR-146b-5p	0.677564	20	Very High	BCmicrO|BiTargeting|CoMeTa|Cupid|DIANA|ElMMo3|MBStar|microrna.org|MirAncesTar|miRcode|mirCoX|miRDB|MirMAP|miRTar2GO|Mirza-G|RepTar|RNAhybrid|TargetRank|TargetScan|TargetSpy
PCDHGC3	Q9UN70		hsa-miR-133b	0.677558	16	Very High	BCmicrO|BiTargeting|CoMeTa|DIANA|ElMMo3|MAMI|microrna.org|MirAncesTar|miRDB|MirMAP|MirTar|miRTar2GO|Mirza-G|RepTar|RNAhybrid|TargetRank
NEO1	Q92859		hsa-miR-374b-5p	0.677488	16	Very High	BCmicrO|CoMeTa|DIANA|ElMMo3|MBStar|microrna.org|MirAncesTar|miRDB|MirMAP|MirSNP|MirTar|Mirza-G|PACCMIT|RNAhybrid|TargetRank|TargetScan
TMEM87A	Q8NBN3		hsa-miR-365a-3p	0.677406	19	Very High	BCmicrO|CoMeTa|Cupid|DIANA|ElMMo3|MAMI|microrna.org|MirAncesTar|mirbase|miRcode|MirMAP|MirSNP|MirTar|miRTar2GO|Mirza-G|MultiMiTar|RepTar|RNAhybrid|TargetRank
BTG2	P78543		hsa-miR-365a-3p	0.677352	18	Very High	BCmicrO|BiTargeting|CoMeTa|DIANA|ElMMo3|MBStar|microrna.org|MirAncesTar|miRcode|miRDB|MirMAP|miRTar2GO|Mirza-G|PACCMIT|RepTar|RNAhybrid|TargetRank|TargetScan
CAND1	Q86VP6		hsa-miR-374b-5p	0.677286	15	Very High	BCmicrO|CoMeTa|Cupid|DIANA|ElMMo3|MBStar|microrna.org|MirAncesTar|miRDB|MirMAP|Mirza-G|PACCMIT|RNAhybrid|TargetRank|TargetScan
VGLL4	Q14135		hsa-miR-365a-3p	0.677273	17	Very High	BCmicrO|CoMeTa|Cupid|DIANA|ElMMo3|MBStar|microrna.org|MirAncesTar|miRcode|miRDB|MirMAP|miRTar2GO|Mirza-G|PACCMIT|RepTar|RNAhybrid|TargetScan
KIAA1147	A4D1U4		hsa-miR-365a-3p	0.677266	17	Very High	BCmicrO|BiTargeting|DIANA|ElMMo3|microrna.org|MirAncesTar|miRcode|miRDB|MirMAP|MirSNP|MirTar|miRTar2GO|Mirza-G|RepTar|RNAhybrid|TargetRank|TargetScan
NAV2	Q8IVL1		hsa-miR-130a-3p	0.677222	16	Very High	BCmicrO|BiTargeting|CoMeTa|Cupid|DIANA|ElMMo3|MBStar|MirAncesTar|miRDB|MirMAP|miRTar2GO|Mirza-G|MultiMiTar|RepTar|RNAhybrid|TargetScan
OSR1	Q8TAX0		hsa-miR-451a	0.677212	15	Very High	BCmicrO|DIANA|ElMMo3|MAMI|microrna.org|MirAncesTar|mirbase|miRcode|miRDB|MirMAP|MirTar|PACCMIT|RNAhybrid|TargetRank|TargetScan
SLC25A36	Q96CQ1		hsa-miR-133b	0.67717	12	Very High	BCmicrO|CoMeTa|Cupid|DIANA|ElMMo3|MBStar|MirAncesTar|MirMAP|miRTar2GO|RepTar|RNAhybrid|TargetScan
TMEM255A	Q5JRV8		hsa-miR-145-5p	0.677155	15	Very High	BCmicrO|CoMeTa|Cupid|ElMMo3|MBStar|MAMI|microrna.org|MirAncesTar|miRcode|miRDB|MirMAP|Mirza-G|RepTar|TargetRank|TargetScan
QKI	Q96PU8		hsa-miR-374b-5p	0.677008	17	Very High	BCmicrO|CoMeTa|DIANA|ElMMo3|MBStar|microrna.org|MirAncesTar|miRDB|MirMAP|MirSNP|MirTar|miRTar2GO|Mirza-G|RepTar|RNAhybrid|TargetRank|TargetScan
PHF12	Q96QT6		hsa-miR-130a-3p	0.676861	17	Very High	BCmicrO|BiTargeting|Cupid|DIANA|ElMMo3|MBStar|microrna.org|MirAncesTar|miRDB|MirMAP|MirTar|miRTar2GO|Mirza-G|MultiMiTar|RNAhybrid|TargetRank|TargetScan
MRGBP	Q9NV56		hsa-miR-145-5p	0.676844	15	Very High	BCmicrO|BiTargeting|CoMeTa|ElMMo3|MAMI|microrna.org|MirAncesTar|miRcode|miRDB|MirMAP|Mirza-G|PACCMIT|PITA|RepTar|TargetScan
NUAK1	O60285		hsa-miR-374b-5p	0.67679	15	Very High	BCmicrO|CoMeTa|DIANA|ElMMo3|microrna.org|MirAncesTar|miRDB|MirMAP|MirTar|miRTar2GO|Mirza-G|PACCMIT|RepTar|TargetRank|TargetScan
SLC30A7	Q8NEW0		hsa-miR-133b	0.676749	16	Very High	BCmicrO|Cupid|DIANA|ElMMo3|MBStar|MirAncesTar|mirbase|miRDB|MirMAP|MirTar|PACCMIT|RepTar|RNA22|RNAhybrid|TargetScan|TargetSpy
LBR	Q14739		hsa-miR-130a-3p	0.676748	16	Very High	BCmicrO|CoMeTa|DIANA|ElMMo3|MBStar|microrna.org|MirAncesTar|miRDB|MirMAP|MirTar|miRTar2GO|Mirza-G|MultiMiTar|RepTar|RNAhybrid|TargetScan
MFSD14A	Q96MC6		hsa-miR-374b-5p	0.676662	15	Very High	BCmicrO|Cupid|DIANA|ElMMo3|MBStar|microrna.org|MirAncesTar|miRDB|MirMAP|MirTar|miRTar2GO|Mirza-G|RNAhybrid|TargetRank|TargetScan
TTC39A	Q5SRH9		hsa-miR-99a-5p	0.676648	16	Very High	BCmicrO|CoMeTa|Cupid|ElMMo3|MAMI|microrna.org|MirAncesTar|mirbase|miRDB|MirMAP|MirSNP|Mirza-G|RNA22|RNAhybrid|TargetRank|TargetScan
ABR	Q12979		hsa-miR-145-5p	0.676628	14	Very High	BCmicrO|CoMeTa|ElMMo3|MBStar|MAMI|microrna.org|MirAncesTar|miRcode|miRDB|MirMAP|PACCMIT|RepTar|RNAhybrid|TargetScan
FAM19A1	Q7Z5A9		hsa-miR-130a-3p	0.676466	14	Very High	BCmicrO|Cupid|DIANA|ElMMo3|MBStar|microrna.org|MirAncesTar|miRDB|MirMAP|Mirza-G|MultiMiTar|RepTar|RNAhybrid|TargetScan
IRS1	P35568		hsa-miR-145-5p	0.676337	12	Very High	BCmicrO|CoMeTa|Cupid|ElMMo3|MBStar|MAMI|microrna.org|MirAncesTar|miRcode|miRDB|PACCMIT|TargetScan
CCNY	Q8ND76		hsa-miR-130a-3p	0.676236	14	Very High	BCmicrO|BiTargeting|DIANA|ElMMo3|MBStar|microrna.org|MirAncesTar|miRDB|MirMAP|MirSNP|miRTar2GO|Mirza-G|PACCMIT|TargetScan
CHP1	Q99653		hsa-miR-365a-3p	0.676078	15	Very High	BCmicrO|CoMeTa|DIANA|ElMMo3|microrna.org|MirAncesTar|miRDB|MirMAP|miRTar2GO|Mirza-G|MultiMiTar|RepTar|RNAhybrid|TargetRank|TargetScan
FUT9	Q9Y231		hsa-miR-130a-3p	0.675974	13	Very High	BCmicrO|CoMeTa|Cupid|DIANA|ElMMo3|MBStar|MirAncesTar|miRDB|MirMAP|Mirza-G|RepTar|TargetRank|TargetScan
ESYT2	A0FGR8		hsa-miR-146a-5p	0.675961	17	Very High	BCmicrO|Cupid|DIANA|ElMMo3|MBStar|microrna.org|MirAncesTar|mirCoX|miRDB|MirMAP|MirTar|Mirza-G|MultiMiTar|RepTar|RNAhybrid|TargetRank|TargetScan
OTOR	Q9NRC9		hsa-miR-145-5p	0.675672	14	Very High	BCmicrO|CoMeTa|ElMMo3|microrna.org|MirAncesTar|miRcode|miRDB|MirMAP|MirTar|Mirza-G|RepTar|RNAhybrid|TargetRank|TargetScan
CRTAM	O95727		hsa-miR-133b	0.675631	14	Very High	BCmicrO|CoMeTa|DIANA|ElMMo3|MAMI|microrna.org|MirAncesTar|miRDB|MirMAP|MirTar|RepTar|RNAhybrid|TargetRank|TargetScan
TOP1	P11387		hsa-miR-374b-5p	0.675331	16	Very High	BCmicrO|CoMeTa|Cupid|DIANA|ElMMo3|MBStar|microrna.org|MirAncesTar|mirbase|miRDB|MirMAP|miRTar2GO|Mirza-G|RNAhybrid|TargetRank|TargetScan
ANKRD46	Q86W74		hsa-miR-133b	0.675318	17	Very High	BCmicrO|CoMeTa|DIANA|ElMMo3|MBStar|microrna.org|MirAncesTar|miRDB|MirMAP|MirSNP|miRTar2GO|Mirza-G|RepTar|RNAhybrid|TargetRank|TargetScan|TargetSpy
LPAR1	Q92633		hsa-miR-374b-5p	0.675243	15	Very High	BCmicrO|CoMeTa|DIANA|ElMMo3|MBStar|microrna.org|MirAncesTar|miRDB|MirMAP|MirSNP|MirTar|Mirza-G|RNAhybrid|TargetRank|TargetScan
TNRC6A	Q8NDV7		hsa-miR-146b-5p	0.675235	17	Very High	BCmicrO|BiTargeting|Cupid|DIANA|ElMMo3|MBStar|MAMI|MirAncesTar|miRcode|mirCoX|MirMAP|miRTar2GO|Mirza-G|MultiMiTar|RepTar|RNAhybrid|TargetRank
PTPRA	P18433		hsa-miR-146a-5p	0.675235	15	Very High	BCmicrO|CoMeTa|DIANA|ElMMo3|MBStar|MAMI|microrna.org|MirAncesTar|mirCoX|miRDB|MirMAP|Mirza-G|RNAhybrid|TargetRank|TargetScan
CCNL1	Q9UK58		hsa-miR-374b-5p	0.675106	15	Very High	BCmicrO|CoMeTa|Cupid|DIANA|ElMMo3|microrna.org|MirAncesTar|mirbase|MirMAP|miRTar2GO|Mirza-G|PACCMIT|RNAhybrid|TargetRank|TargetScan
NCOA6	Q14686		hsa-miR-374b-5p	0.675105	16	Very High	BCmicrO|CoMeTa|Cupid|DIANA|ElMMo3|MBStar|microrna.org|MirAncesTar|mirbase|miRDB|MirMAP|MirTar|Mirza-G|PACCMIT|RNAhybrid|TargetRank
BMPER	Q8N8U9		hsa-miR-374b-5p	0.675095	16	Very High	BCmicrO|CoMeTa|Cupid|DIANA|ElMMo3|MBStar|microrna.org|MirAncesTar|miRDB|MirMAP|MirTar|Mirza-G|PACCMIT|RNAhybrid|TargetRank|TargetScan
AFAP1L1	Q8TED9		hsa-miR-365a-3p	0.675034	16	Very High	BCmicrO|DIANA|ElMMo3|MAMI|microrna.org|MirAncesTar|mirbase|miRcode|miRDB|MirMAP|MirTar|Mirza-G|RepTar|RNAhybrid|TargetRank|TargetScan
DGKE	P52429		hsa-miR-130a-3p	0.674883	14	Very High	BCmicrO|CoMeTa|DIANA|ElMMo3|MBStar|microrna.org|MirAncesTar|miRDB|MirMAP|MirTar|miRTar2GO|Mirza-G|RNAhybrid|TargetScan
CALM1	P0DP23		hsa-miR-133b	0.67475	18	Very High	BCmicrO|BiTargeting|CoMeTa|DIANA|ElMMo3|MBStar|microrna.org|MirAncesTar|miRDB|MirMAP|MirSNP|miRTar2GO|Mirza-G|PACCMIT|RepTar|RNAhybrid|TargetScan|TargetSpy
WNT5A	P41221		hsa-miR-365a-3p	0.674703	15	Very High	BCmicrO|CoMeTa|Cupid|DIANA|ElMMo3|microrna.org|MirAncesTar|miRcode|miRDB|MirMAP|Mirza-G|RepTar|RNAhybrid|TargetRank|TargetScan
PSMB8	P28062		hsa-miR-451a	0.674648	14	Very High	BCmicrO|CoMeTa|DIANA|ElMMo3|microrna.org|MirAncesTar|mirbase|miRcode|miRDB|MirMAP|MirTar|PACCMIT|RNAhybrid|TargetScan
TMEM161B	Q8NDZ6		hsa-miR-374b-5p	0.674621	15	Very High	BCmicrO|Cupid|DIANA|ElMMo3|MBStar|microrna.org|MirAncesTar|miRDB|MirMAP|MirTar|Mirza-G|PACCMIT|RNAhybrid|TargetRank|TargetScan
KMT2D	O14686		hsa-miR-365a-3p	0.674619	17	Very High	BCmicrO|CoMeTa|Cupid|DIANA|ElMMo3|MBStar|microrna.org|MirAncesTar|miRcode|miRDB|MirMAP|miRTar2GO|Mirza-G|MultiMiTar|RepTar|RNAhybrid|TargetScan
RAB6B	Q9NRW1		hsa-miR-133b	0.674613	15	Very High	BCmicrO|BiTargeting|CoMeTa|DIANA|ElMMo3|MBStar|MAMI|microrna.org|MirAncesTar|miRDB|MirMAP|PACCMIT|RepTar|RNAhybrid|TargetRank
ITCH	Q96J02		hsa-miR-146b-5p	0.674569	19	Very High	BCmicrO|DIANA|ElMMo3|MBStar|microrna.org|MirAncesTar|miRcode|mirCoX|miRDB|MirMAP|MirSNP|MirTar|miRTar2GO|Mirza-G|MultiMiTar|RepTar|RNAhybrid|TargetRank|TargetSpy
RAB30	Q15771		hsa-miR-133b	0.674517	14	Very High	BCmicrO|CoMeTa|Cupid|DIANA|ElMMo3|MBStar|microrna.org|MirAncesTar|MirMAP|miRTar2GO|Mirza-G|RNAhybrid|TargetRank|TargetScan
BAG5	Q9UL15		hsa-miR-130a-3p	0.674414	15	Very High	BCmicrO|BiTargeting|CoMeTa|Cupid|DIANA|ElMMo3|MBStar|microrna.org|MirAncesTar|miRDB|MirMAP|MultiMiTar|RepTar|RNAhybrid|TargetScan
APPL2	Q8NEU8		hsa-miR-133b	0.674319	16	Very High	BCmicrO|BiTargeting|CoMeTa|DIANA|ElMMo3|MBStar|MAMI|microrna.org|MirAncesTar|mirbase|miRDB|MirMAP|Mirza-G|PACCMIT|RepTar|RNAhybrid
TNRC6C	Q9HCJ0		hsa-miR-130a-3p	0.674239	16	Very High	BCmicrO|BiTargeting|Cupid|DIANA|ElMMo3|MBStar|microrna.org|MirAncesTar|mirbase|miRDB|MirMAP|miRTar2GO|Mirza-G|PACCMIT|RNAhybrid|TargetScan
ANKRD28	O15084		hsa-miR-146a-5p	0.674061	15	Very High	BCmicrO|BiTargeting|CoMeTa|Cupid|ElMMo3|MBStar|microrna.org|MirAncesTar|mirCoX|miRDB|MirMAP|MultiMiTar|PicTar|RepTar|RNAhybrid
DDX3X	O00571		hsa-miR-133b	0.674058	14	Very High	BCmicrO|CoMeTa|DIANA|ElMMo3|MBStar|MAMI|microrna.org|MirAncesTar|MirMAP|miRTar2GO|Mirza-G|RepTar|RNAhybrid|TargetScan
KIAA1211	Q6ZU35		hsa-miR-130a-3p	0.6739	14	Very High	BCmicrO|Cupid|ElMMo3|MBStar|microrna.org|MirAncesTar|miRDB|MirMAP|miRTar2GO|Mirza-G|RepTar|RNAhybrid|TargetRank|TargetScan
CAP1	Q01518		hsa-miR-133b	0.673797	17	Very High	BCmicrO|BiTargeting|CoMeTa|Cupid|DIANA|ElMMo3|microrna.org|MirAncesTar|mirbase|miRDB|MirMAP|Mirza-G|RepTar|RNA22|RNAhybrid|TargetRank|TargetScan
TGFBR1	P36897		hsa-miR-130a-3p	0.673782	16	Very High	BCmicrO|BiTargeting|CoMeTa|DIANA|ElMMo3|MBStar|MAMI|MirAncesTar|miRDB|MirMAP|miRTar2GO|Mirza-G|MultiMiTar|RepTar|RNAhybrid|TargetScan
WWC2	Q6AWC2		hsa-miR-374b-5p	0.673735	16	Very High	BCmicrO|CoMeTa|Cupid|DIANA|ElMMo3|MBStar|microrna.org|MirAncesTar|miRDB|MirMAP|MirTar|miRTar2GO|RepTar|RNAhybrid|TargetRank|TargetScan
LFNG	Q8NES3		hsa-miR-146a-5p	0.67371	17	Very High	BCmicrO|CoMeTa|DIANA|ElMMo3|MBStar|microrna.org|MirAncesTar|mirCoX|miRDB|MirMAP|miRTar2GO|Mirza-G|MultiMiTar|RepTar|RNAhybrid|TargetRank|TargetScan
RABGAP1	Q9Y3P9		hsa-miR-146a-5p	0.673696	17	Very High	BCmicrO|CoMeTa|Cupid|DIANA|ElMMo3|MBStar|microrna.org|MirAncesTar|mirCoX|miRDB|MirMAP|miRTar2GO|Mirza-G|RepTar|RNAhybrid|TargetRank|TargetScan
TTC39A	Q5SRH9		hsa-miR-100-5p	0.673645	15	Very High	BCmicrO|CoMeTa|ElMMo3|MAMI|microrna.org|MirAncesTar|miRcode|miRDB|MirMAP|MirSNP|Mirza-G|RNA22|RNAhybrid|TargetRank|TargetScan
CYP26A1	O43174		hsa-miR-374b-5p	0.673614	16	Very High	BCmicrO|CoMeTa|Cupid|DIANA|ElMMo3|MBStar|microrna.org|MirAncesTar|mirbase|miRDB|MirMAP|MirTar|Mirza-G|RNAhybrid|TargetRank|TargetScan
CD80	P33681		hsa-miR-146b-5p	0.673592	16	Very High	BCmicrO|CoMeTa|DIANA|ElMMo3|microrna.org|MirAncesTar|miRcode|mirCoX|miRDB|MirMAP|MirTar|Mirza-G|RepTar|RNAhybrid|TargetRank|TargetScan
MIGA2	Q7L4E1		hsa-miR-130a-3p	0.673451	14	Very High	BCmicrO|BiTargeting|DIANA|ElMMo3|MAMI|microrna.org|MirAncesTar|miRDB|MirMAP|miRTar2GO|Mirza-G|PACCMIT|RNAhybrid|TargetScan
CORO1C	Q9ULV4		hsa-miR-133b	0.673218	16	Very High	BCmicrO|CoMeTa|DIANA|ElMMo3|MBStar|microrna.org|MirAncesTar|miRDB|MirMAP|miRTar2GO|Mirza-G|MultiMiTar|RepTar|RNAhybrid|TargetScan|TargetSpy
PIK3C2A	O00443		hsa-miR-133b	0.673021	15	Very High	BCmicrO|CoMeTa|Cupid|DIANA|ElMMo3|MBStar|microrna.org|MirAncesTar|miRDB|MirMAP|Mirza-G|MultiMiTar|RepTar|TargetScan|TargetSpy
MREG	Q8N565		hsa-miR-130a-3p	0.672974	17	Very High	BCmicrO|BiTargeting|CoMeTa|DIANA|ElMMo3|MBStar|MAMI|microrna.org|MirAncesTar|miRDB|MirSNP|MirTar|miRTar2GO|Mirza-G|RepTar|RNAhybrid|TargetRank
BAZ2A	Q9UIF9		hsa-miR-145-5p	0.67296	15	Very High	BCmicrO|BiTargeting|CoMeTa|Cupid|ElMMo3|MAMI|microrna.org|MirAncesTar|miRcode|miRDB|MirMAP|PACCMIT|RepTar|RNAhybrid|TargetScan
ZNRF2	Q8NHG8		hsa-miR-146a-5p	0.672934	16	Very High	BCmicrO|BiTargeting|DIANA|ElMMo3|MBStar|microrna.org|MirAncesTar|mirCoX|miRDB|MirMAP|miRTar2GO|Mirza-G|MultiMiTar|RepTar|TargetRank|TargetScan
NHLRC2	Q8NBF2		hsa-miR-374b-5p	0.672755	12	Very High	BCmicrO|Cupid|DIANA|ElMMo3|MBStar|microrna.org|MirAncesTar|miRDB|MirMAP|MirTar|Mirza-G|TargetScan
BSN	Q9UPA5		hsa-miR-145-5p	0.672656	14	Very High	BCmicrO|CoMeTa|ElMMo3|MBStar|MAMI|microrna.org|MirAncesTar|miRcode|miRDB|MirMAP|miRTar2GO|PACCMIT|RepTar|TargetScan
TACC1	O75410		hsa-miR-374b-5p	0.672615	14	Very High	BCmicrO|CoMeTa|DIANA|ElMMo3|MBStar|microrna.org|MirAncesTar|miRDB|MirMAP|MirSNP|MirTar|Mirza-G|RNAhybrid|TargetScan
ARHGAP28	Q9P2N2		hsa-miR-145-5p	0.672489	14	Very High	BCmicrO|CoMeTa|Cupid|ElMMo3|microrna.org|MirAncesTar|miRcode|miRDB|MirMAP|MultiMiTar|PACCMIT|RepTar|RNAhybrid|TargetScan
RAB14	P61106		hsa-miR-133b	0.67225	12	Very High	BCmicrO|CoMeTa|DIANA|ElMMo3|MAMI|MirAncesTar|MirMAP|miRTar2GO|Mirza-G|PicTar|RepTar|TargetSpy
TNPO1	Q92973		hsa-miR-145-5p	0.672195	14	Very High	BCmicrO|Cupid|ElMMo3|MBStar|microrna.org|MirAncesTar|miRcode|miRDB|MirMAP|miRTar2GO|Mirza-G|PACCMIT|RNAhybrid|TargetRank
TCTEX1D1	Q8N7M0		hsa-miR-145-5p	0.672118	15	Very High	BCmicrO|ElMMo3|MBStar|MAMI|microrna.org|MirAncesTar|miRcode|miRDB|MirMAP|MirSNP|Mirza-G|PACCMIT|RNAhybrid|TargetRank|TargetScan
HLF	Q16534		hsa-miR-130a-3p	0.672003	16	Very High	BCmicrO|CoMeTa|Cupid|DIANA|ElMMo3|MBStar|microrna.org|MirAncesTar|miRDB|MirMAP|Mirza-G|MultiMiTar|PACCMIT|RepTar|RNAhybrid|TargetScan
PLCL2	Q9UPR0		hsa-miR-133b	0.671733	14	Very High	BCmicrO|CoMeTa|Cupid|DIANA|ElMMo3|microrna.org|MirAncesTar|mirbase|miRDB|MirMAP|miRTar2GO|RNAhybrid|TargetScan|TargetSpy
FGF5	P12034		hsa-miR-145-5p	0.671548	15	Very High	BCmicrO|CoMeTa|ElMMo3|microrna.org|MirAncesTar|miRcode|miRDB|MirMAP|MirSNP|MirTar|Mirza-G|RepTar|RNAhybrid|TargetRank|TargetScan
DCUN1D4	Q92564		hsa-miR-130a-3p	0.671312	15	Very High	BCmicrO|CoMeTa|DIANA|ElMMo3|MBStar|microrna.org|MirAncesTar|miRDB|MirMAP|miRTar2GO|Mirza-G|MultiMiTar|RepTar|RNAhybrid|TargetScan
CYP26B1	Q9NR63		hsa-miR-374b-5p	0.671292	15	Very High	BCmicrO|CoMeTa|Cupid|DIANA|ElMMo3|MBStar|microrna.org|MirAncesTar|miRDB|MirMAP|MirTar|Mirza-G|PACCMIT|TargetRank|TargetScan
CEP350	Q5VT06		hsa-miR-374b-5p	0.671115	15	Very High	BCmicrO|CoMeTa|Cupid|DIANA|ElMMo3|MBStar|microrna.org|MirAncesTar|miRDB|MirMAP|Mirza-G|PACCMIT|RNAhybrid|TargetRank|TargetScan
CNOT2	Q9NZN8		hsa-miR-374b-5p	0.671084	15	Very High	BCmicrO|CoMeTa|Cupid|DIANA|ElMMo3|MBStar|microrna.org|MirAncesTar|miRDB|MirMAP|MirTar|Mirza-G|PACCMIT|RNAhybrid|TargetScan
UBE2W	Q96B02		hsa-miR-146b-5p	0.670991	18	Very High	BCmicrO|Cupid|DIANA|ElMMo3|MBStar|microrna.org|MirAncesTar|miRcode|mirCoX|miRDB|MirMAP|miRTar2GO|Mirza-G|MultiMiTar|RepTar|RNAhybrid|TargetRank|TargetScan
API5	Q9BZZ5		hsa-miR-365a-3p	0.670859	16	Very High	BCmicrO|CoMeTa|Cupid|DIANA|ElMMo3|microrna.org|MirAncesTar|miRcode|MirMAP|MirSNP|miRTar2GO|Mirza-G|PACCMIT|RepTar|RNAhybrid|TargetRank
RNF216	Q9NWF9		hsa-miR-145-5p	0.670773	16	Very High	BCmicrO|CoMeTa|ElMMo3|MBStar|microrna.org|MirAncesTar|miRcode|miRDB|MirMAP|MirTar|miRTar2GO|Mirza-G|PACCMIT|RepTar|RNAhybrid|TargetScan
PI15	O43692		hsa-miR-374b-5p	0.670696	15	Very High	BCmicrO|CoMeTa|Cupid|DIANA|ElMMo3|MBStar|microrna.org|MirAncesTar|miRDB|MirMAP|MirTar|Mirza-G|RNAhybrid|TargetRank|TargetScan
RBM24	Q9BX46		hsa-miR-130a-3p	0.670415	10	Very High	BCmicrO|DIANA|ElMMo3|MBStar|microrna.org|MirAncesTar|MirMAP|MultiMiTar|PicTar|RNAhybrid
CYP2U1	Q7Z449		hsa-miR-130a-3p	0.670304	16	Very High	BCmicrO|BiTargeting|CoMeTa|DIANA|ElMMo3|MBStar|microrna.org|MirAncesTar|miRDB|MirMAP|miRTar2GO|Mirza-G|RepTar|RNAhybrid|TargetRank|TargetScan
DNM2	P50570		hsa-miR-130a-3p	0.670302	16	Very High	BCmicrO|BiTargeting|CoMeTa|Cupid|DIANA|ElMMo3|MAMI|microrna.org|MirAncesTar|miRDB|MirMAP|miRTar2GO|MultiMiTar|RepTar|RNAhybrid|TargetScan
BICD2	Q8TD16		hsa-miR-133b	0.670275	15	Very High	BCmicrO|CoMeTa|Cupid|DIANA|ElMMo3|MBStar|MAMI|microrna.org|MirAncesTar|miRDB|MirMAP|MirTar|miRTar2GO|RepTar|TargetSpy
ZDHHC13	Q8IUH4		hsa-miR-146b-5p	0.670156	17	Very High	BCmicrO|DIANA|ElMMo3|microrna.org|MirAncesTar|mirbase|miRcode|mirCoX|miRDB|MirMAP|MirTar|Mirza-G|RepTar|RNAhybrid|TargetRank|TargetScan|TargetSpy
RARB	P10826		hsa-miR-130a-3p	0.670058	11	Very High	BCmicrO|Cupid|DIANA|GenMir++|MBStar|MAMI|MirAncesTar|MirMAP|MultiMiTar|RNAhybrid|TargetScan
TTC14	Q96N46		hsa-miR-145-5p	0.669844	15	Very High	BCmicrO|BiTargeting|ElMMo3|MBStar|microrna.org|MirAncesTar|miRcode|miRDB|MirMAP|Mirza-G|MultiMiTar|RepTar|RNAhybrid|TargetRank|TargetScan
FBN1	P35555		hsa-miR-133b	0.669819	14	Very High	BCmicrO|BiTargeting|CoMeTa|Cupid|ElMMo3|MBStar|microrna.org|MirAncesTar|MirMAP|Mirza-G|RepTar|TargetRank|TargetScan|TargetSpy
ATRN	O75882		hsa-miR-130a-3p	0.66981	13	Very High	BCmicrO|CoMeTa|DIANA|ElMMo3|MBStar|MAMI|MirAncesTar|miRDB|MirMAP|miRTar2GO|MultiMiTar|RNAhybrid|TargetScan
CLCN6	P51797		hsa-miR-146b-5p	0.669807	22	Very High	BCmicrO|BiTargeting|CoMeTa|Cupid|DIANA|ElMMo3|MBStar|microrna.org|MirAncesTar|miRcode|mirCoX|miRDB|MirMAP|MirSNP|MirTar|Mirza-G|RepTar|RNA22|RNAhybrid|TargetRank|TargetScan|TargetSpy
IFIT5	Q13325		hsa-miR-374b-5p	0.669804	14	Very High	BCmicrO|CoMeTa|DIANA|ElMMo3|MBStar|microrna.org|MirAncesTar|miRDB|MirMAP|MirSNP|MirTar|Mirza-G|TargetRank|TargetScan
NAGS	Q8N159		hsa-miR-133b	0.669742	15	Very High	BCmicrO|BiTargeting|DIANA|ElMMo3|MAMI|microrna.org|MirAncesTar|mirbase|miRDB|MirMAP|PACCMIT|RepTar|RNAhybrid|TargetRank|TargetScan
CDV3	Q9UKY7		hsa-miR-130a-3p	0.669707	18	Very High	BCmicrO|BiTargeting|CoMeTa|Cupid|DIANA|ElMMo3|MBStar|microrna.org|MirAncesTar|miRDB|MirMAP|miRTar2GO|Mirza-G|MultiMiTar|PACCMIT|RepTar|RNAhybrid|TargetRank
RAB10	P61026		hsa-miR-374b-5p	0.669676	16	Very High	BCmicrO|Cupid|DIANA|ElMMo3|MBStar|microrna.org|MirAncesTar|miRDB|MirMAP|MirSNP|MirTar|Mirza-G|PACCMIT|RepTar|TargetRank|TargetScan
SLC2A3	P11169		hsa-miR-146a-5p	0.66962	18	Very High	BCmicrO|BiTargeting|CoMeTa|Cupid|DIANA|ElMMo3|MBStar|microrna.org|MirAncesTar|mirCoX|miRDB|MirMAP|miRTar2GO|Mirza-G|RepTar|RNAhybrid|TargetRank|TargetScan
TRPC3	Q13507		hsa-miR-130a-3p	0.669513	15	Very High	BCmicrO|CoMeTa|Cupid|ElMMo3|MBStar|microrna.org|MirAncesTar|miRDB|MirMAP|miRTar2GO|Mirza-G|RepTar|RNAhybrid|TargetRank|TargetScan
GNB1	P62873		hsa-miR-145-5p	0.669446	12	Very High	BCmicrO|CoMeTa|Cupid|MBStar|MAMI|MirAncesTar|miRcode|MirMAP|miRTar2GO|RNA22|RNAhybrid|TargetScan
HES1	Q14469		hsa-miR-374b-5p	0.669383	14	Very High	BCmicrO|CoMeTa|Cupid|DIANA|ElMMo3|MBStar|microrna.org|MirAncesTar|mirbase|miRDB|MirMAP|Mirza-G|RepTar|TargetScan
SLC10A3	P09131		hsa-miR-130a-3p	0.669382	12	Very High	BCmicrO|Cupid|GenMir++|MBStar|MAMI|MirAncesTar|MirMAP|miRTar2GO|Mirza-G|MultiMiTar|RNAhybrid|TargetRank
FZD3	Q9NPG1		hsa-miR-365a-3p	0.669158	14	Very High	BCmicrO|CoMeTa|Cupid|DIANA|ElMMo3|MBStar|microrna.org|MirAncesTar|miRcode|miRDB|MirMAP|Mirza-G|RepTar|TargetScan
WNK3	Q9BYP7		hsa-miR-130a-3p	0.669116	15	Very High	BCmicrO|BiTargeting|Cupid|DIANA|ElMMo3|MBStar|MAMI|microrna.org|MirAncesTar|miRDB|MirMAP|MultiMiTar|PACCMIT|RepTar|TargetScan
PXDN	Q92626		hsa-miR-130a-3p	0.669062	14	Very High	BCmicrO|CoMeTa|DIANA|ElMMo3|MBStar|microrna.org|MirAncesTar|miRDB|MirMAP|miRTar2GO|Mirza-G|MultiMiTar|RepTar|TargetScan
MAF	O75444		hsa-miR-145-5p	0.669037	16	Very High	BCmicrO|CoMeTa|DIANA|ElMMo3|MBStar|microrna.org|MirAncesTar|miRcode|miRDB|MirMAP|miRTar2GO|Mirza-G|PACCMIT|RepTar|RNAhybrid|TargetScan
SP3	Q02447		hsa-miR-374b-5p	0.669029	16	Very High	BCmicrO|CoMeTa|Cupid|DIANA|ElMMo3|MBStar|microrna.org|MirAncesTar|miRDB|MirMAP|MirSNP|Mirza-G|PACCMIT|RNAhybrid|TargetRank|TargetScan
PAPD4	Q6PIY7		hsa-miR-374b-5p	0.669008	14	Very High	BCmicrO|CoMeTa|DIANA|ElMMo3|MBStar|microrna.org|MirAncesTar|miRDB|MirMAP|MirTar|Mirza-G|RNAhybrid|TargetRank|TargetScan
TSPAN6	O43657		hsa-miR-145-5p	0.668907	13	Very High	BCmicrO|CoMeTa|DIANA|MAMI|microrna.org|MirAncesTar|miRcode|MirMAP|Mirza-G|RepTar|RNAhybrid|TargetRank|TargetScan
C6orf62	Q9GZU0		hsa-miR-130a-3p	0.668572	11	Very High	BCmicrO|CoMeTa|DIANA|ElMMo3|MirAncesTar|miRDB|MirMAP|miRTar2GO|MultiMiTar|PicTar|RNAhybrid
UGCG	Q16739		hsa-miR-374b-5p	0.668464	13	Very High	BCmicrO|CoMeTa|Cupid|DIANA|ElMMo3|MBStar|microrna.org|MirAncesTar|miRDB|MirMAP|MirTar|TargetRank|TargetScan
RHOQ	P17081		hsa-miR-374b-5p	0.668445	15	Very High	BCmicrO|CoMeTa|DIANA|ElMMo3|MBStar|microrna.org|MirAncesTar|miRDB|MirMAP|MirTar|miRTar2GO|Mirza-G|RNAhybrid|TargetRank|TargetScan
RER1	O15258		hsa-miR-374b-5p	0.668421	15	Very High	BCmicrO|CoMeTa|DIANA|ElMMo3|microrna.org|MirAncesTar|mirbase|miRDB|MirMAP|MirTar|Mirza-G|PACCMIT|RNAhybrid|TargetRank|TargetScan
PAPD5	Q8NDF8		hsa-miR-145-5p	0.668412	15	Very High	BCmicrO|DIANA|ElMMo3|MBStar|microrna.org|MirAncesTar|miRcode|miRDB|MirMAP|Mirza-G|PACCMIT|RepTar|RNAhybrid|TargetRank|TargetScan
OCRL	Q01968		hsa-miR-374b-5p	0.668361	12	Very High	BCmicrO|CoMeTa|DIANA|ElMMo3|MBStar|microrna.org|MirAncesTar|miRDB|MirMAP|MirTar|TargetRank|TargetScan
RALGPS1	Q5JS13		hsa-miR-130a-3p	0.668266	16	Very High	BCmicrO|CoMeTa|Cupid|DIANA|ElMMo3|MBStar|microrna.org|MirAncesTar|miRDB|MirMAP|MirTar|Mirza-G|MultiMiTar|RepTar|RNAhybrid|TargetScan
UNC13A	Q9UPW8		hsa-miR-133b	0.668153	17	Very High	BCmicrO|BiTargeting|CoMeTa|DIANA|ElMMo3|microrna.org|MirAncesTar|miRDB|MirMAP|MirTar|Mirza-G|PACCMIT|RepTar|RNAhybrid|TargetRank|TargetScan|TargetSpy
SIAH2	O43255		hsa-miR-146a-5p	0.668134	15	Very High	BCmicrO|CoMeTa|DIANA|ElMMo3|MBStar|microrna.org|MirAncesTar|mirCoX|miRDB|MirMAP|Mirza-G|PACCMIT|RepTar|TargetRank|TargetScan
ARHGEF40	Q8TER5		hsa-miR-374b-5p	0.668119	15	Very High	BCmicrO|CoMeTa|Cupid|DIANA|ElMMo3|microrna.org|MirAncesTar|miRDB|MirMAP|MirSNP|MirTar|Mirza-G|RNAhybrid|TargetRank|TargetScan
IGFBP5	P24593		hsa-miR-130a-3p	0.668061	15	Very High	BCmicrO|CoMeTa|Cupid|DIANA|ElMMo3|MBStar|microrna.org|MirAncesTar|miRDB|MirMAP|Mirza-G|MultiMiTar|RepTar|TargetRank|TargetScan
ESYT2	A0FGR8		hsa-miR-146b-5p	0.668032	18	Very High	BCmicrO|DIANA|ElMMo3|MBStar|microrna.org|MirAncesTar|miRcode|mirCoX|miRDB|MirMAP|MirTar|Mirza-G|MultiMiTar|RepTar|RNAhybrid|TargetRank|TargetScan|TargetSpy
CDKN1A	P38936		hsa-miR-130a-3p	0.667873	17	Very High	BCmicrO|BiTargeting|CoMeTa|Cupid|DIANA|ElMMo3|MBStar|microrna.org|MirAncesTar|miRDB|MirMAP|miRTar2GO|Mirza-G|MultiMiTar|RepTar|RNAhybrid|TargetScan
AGPAT3	Q9NRZ7		hsa-miR-145-5p	0.667765	16	Very High	BCmicrO|CoMeTa|DIANA|ElMMo3|microrna.org|MirAncesTar|miRcode|miRDB|MirMAP|miRTar2GO|Mirza-G|PACCMIT|RepTar|RNAhybrid|TargetRank|TargetScan
FLI1	Q01543		hsa-miR-133b	0.667272	16	Very High	BCmicrO|CoMeTa|Cupid|DIANA|ElMMo3|MBStar|microrna.org|MirAncesTar|mirbase|miRDB|MirMAP|MirTar|Mirza-G|RepTar|TargetRank|TargetSpy
UHMK1	Q8TAS1		hsa-miR-145-5p	0.667191	14	Very High	BCmicrO|BiTargeting|ElMMo3|MBStar|microrna.org|MirAncesTar|miRcode|miRDB|MirMAP|MirTar|miRTar2GO|Mirza-G|TargetRank|TargetScan
DNAJB1	P25685		hsa-miR-133b	0.667018	13	Very High	BCmicrO|CoMeTa|DIANA|ElMMo3|microrna.org|MirAncesTar|mirbase|MirMAP|miRTar2GO|Mirza-G|RNAhybrid|TargetRank|TargetScan
ARPP21	Q9UBL0		hsa-miR-133b	0.667003	15	Very High	BCmicrO|CoMeTa|DIANA|ElMMo3|MBStar|microrna.org|MirAncesTar|miRDB|MirMAP|MirTar|Mirza-G|RepTar|RNAhybrid|TargetRank|TargetScan
SMARCAD1	Q9H4L7		hsa-miR-374b-5p	0.666844	16	Very High	BCmicrO|BiTargeting|Cupid|DIANA|ElMMo3|MBStar|microrna.org|MirAncesTar|mirbase|miRDB|MirMAP|Mirza-G|PACCMIT|RNAhybrid|TargetRank|TargetScan
DYRK2	Q92630		hsa-miR-365a-3p	0.666764	14	Very High	BCmicrO|CoMeTa|Cupid|DIANA|ElMMo3|MBStar|microrna.org|MirAncesTar|miRcode|miRDB|MirMAP|Mirza-G|PACCMIT|TargetScan
GNB2	P62879		hsa-miR-374b-5p	0.666763	13	Very High	BCmicrO|CoMeTa|DIANA|ElMMo3|MBStar|microrna.org|MirAncesTar|miRDB|MirMAP|MirTar|PACCMIT|RNAhybrid|TargetScan
FZD5	Q13467		hsa-miR-374b-5p	0.666614	14	Very High	BCmicrO|CoMeTa|DIANA|ElMMo3|MBStar|microrna.org|miRDB|MirMAP|MirTar|Mirza-G|PACCMIT|RepTar|TargetRank|TargetScan
BRWD3	Q6RI45		hsa-miR-130a-3p	0.666443	13	Very High	BCmicrO|BiTargeting|Cupid|DIANA|ElMMo3|MBStar|MirAncesTar|miRDB|MirMAP|MirSNP|miRTar2GO|Mirza-G|TargetScan
HCFC2	Q9Y5Z7		hsa-miR-130a-3p	0.666254	13	Very High	BCmicrO|BiTargeting|Cupid|ElMMo3|MBStar|microrna.org|MirAncesTar|miRDB|MirMAP|miRTar2GO|Mirza-G|RNAhybrid|TargetScan
IGSF5	Q9NSI5		hsa-miR-145-5p	0.666024	15	Very High	BCmicrO|ElMMo3|microrna.org|MirAncesTar|mirbase|miRcode|miRDB|MirMAP|MirTar|Mirza-G|PACCMIT|RepTar|RNAhybrid|TargetRank|TargetScan
ZNF362	Q5T0B9		hsa-miR-133b	0.665977	17	Very High	BCmicrO|BiTargeting|CoMeTa|DIANA|ElMMo3|MAMI|microrna.org|MirAncesTar|miRDB|MirMAP|Mirza-G|PACCMIT|RepTar|RNA22|RNAhybrid|TargetRank|TargetScan
REEP1	Q9H902		hsa-miR-130a-3p	0.665935	14	Very High	BCmicrO|CoMeTa|Cupid|DIANA|ElMMo3|MBStar|microrna.org|MirAncesTar|miRDB|MirMAP|Mirza-G|MultiMiTar|RNAhybrid|TargetScan
TGFA	P01135		hsa-miR-374b-5p	0.665906	14	Very High	BCmicrO|CoMeTa|Cupid|DIANA|ElMMo3|MBStar|microrna.org|MirAncesTar|miRDB|MirMAP|Mirza-G|RNAhybrid|TargetRank|TargetScan
OTX2	P32243		hsa-miR-130a-3p	0.6659	13	Very High	BCmicrO|Cupid|DIANA|ElMMo3|MBStar|MAMI|microrna.org|MirMAP|Mirza-G|MultiMiTar|RNAhybrid|TargetRank|TargetScan
ENPEP	Q07075		hsa-miR-133b	0.665876	17	Very High	BCmicrO|BiTargeting|CoMeTa|DIANA|ElMMo3|MBStar|microrna.org|MirAncesTar|mirbase|miRDB|MirMAP|Mirza-G|RepTar|RNAhybrid|TargetRank|TargetScan|TargetSpy
ATP1A1	P05023		hsa-miR-374b-5p	0.665728	15	Very High	BCmicrO|CoMeTa|Cupid|DIANA|ElMMo3|MBStar|microrna.org|MirAncesTar|mirbase|miRDB|MirMAP|PACCMIT|RNAhybrid|TargetRank|TargetScan
AKAP7	O43687		hsa-miR-130a-3p	0.6657	17	Very High	BCmicrO|BiTargeting|CoMeTa|Cupid|DIANA|ElMMo3|MBStar|MAMI|microrna.org|MirAncesTar|miRDB|MirMAP|MirSNP|Mirza-G|MultiMiTar|RepTar|RNAhybrid
MOB4	Q9Y3A3		hsa-miR-374b-5p	0.665699	15	Very High	BCmicrO|CoMeTa|Cupid|DIANA|ElMMo3|MBStar|microrna.org|MirAncesTar|miRDB|MirMAP|Mirza-G|PACCMIT|RNAhybrid|TargetRank|TargetScan
FOXG1	P55316		hsa-miR-133b	0.66567	13	Very High	BCmicrO|CoMeTa|Cupid|DIANA|ElMMo3|MAMI|microrna.org|MirAncesTar|MirMAP|Mirza-G|RepTar|RNAhybrid|TargetScan
PRKACB	P22694		hsa-miR-130a-3p	0.665636	15	Very High	BCmicrO|CoMeTa|Cupid|DIANA|ElMMo3|MBStar|MirAncesTar|miRDB|MirMAP|miRTar2GO|Mirza-G|MultiMiTar|RNAhybrid|TargetRank|TargetScan
TENM1	Q9UKZ4		hsa-miR-133b	0.665569	14	Very High	BCmicrO|Cupid|DIANA|ElMMo3|MBStar|microrna.org|MirAncesTar|miRDB|MirMAP|MirSNP|MirTar|Mirza-G|TargetScan|TargetSpy
ATXN7L1	Q9ULK2		hsa-miR-145-5p	0.665558	17	Very High	BCmicrO|BiTargeting|CoMeTa|ElMMo3|MBStar|microrna.org|MirAncesTar|mirbase|miRcode|miRDB|MirMAP|MirTar|Mirza-G|PACCMIT|PITA|RNAhybrid|TargetScan
PCDH10	Q9P2E7		hsa-miR-374b-5p	0.665484	13	Very High	BCmicrO|Cupid|DIANA|ElMMo3|MBStar|microrna.org|MirAncesTar|miRDB|MirMAP|MirTar|Mirza-G|TargetRank|TargetScan
ERBB4	Q15303		hsa-miR-146a-5p	0.665441	17	Very High	BCmicrO|BiTargeting|CoMeTa|DIANA|ElMMo3|MBStar|MirAncesTar|mirCoX|miRDB|MirMAP|MirSNP|Mirza-G|MultiMiTar|PACCMIT|RepTar|TargetRank|TargetScan
SLITRK3	O94933		hsa-miR-146b-5p	0.665388	16	Very High	BCmicrO|CoMeTa|Cupid|DIANA|ElMMo3|MBStar|MAMI|MirAncesTar|miRcode|mirCoX|MirMAP|Mirza-G|MultiMiTar|RepTar|RNAhybrid|TargetScan
ATG4D	Q86TL0		hsa-miR-130a-3p	0.665328	16	Very High	BCmicrO|Cupid|ElMMo3|MAMI|microrna.org|MirAncesTar|mirbase|miRDB|MirMAP|MirSNP|miRTar2GO|Mirza-G|MultiMiTar|RepTar|RNAhybrid|TargetScan
KLF4	O43474		hsa-miR-130a-3p	0.66526	10	Very High	BCmicrO|CoMeTa|DIANA|ElMMo3|MBStar|MirMAP|miRTar2GO|MultiMiTar|PicTar|RNAhybrid
PDE4D	Q08499		hsa-miR-130a-3p	0.665132	13	Very High	BCmicrO|BiTargeting|Cupid|DIANA|ElMMo3|MBStar|microrna.org|MirAncesTar|MirMAP|miRTar2GO|MultiMiTar|RNAhybrid|TargetScan
FBN2	P35556		hsa-miR-133b	0.665094	15	Very High	BCmicrO|CoMeTa|DIANA|ElMMo3|MBStar|MirAncesTar|MirMAP|MirSNP|miRTar2GO|Mirza-G|RepTar|RNAhybrid|TargetRank|TargetScan|TargetSpy
KATNBL1	Q9H079		hsa-miR-130a-3p	0.664978	14	Very High	BCmicrO|CoMeTa|Cupid|DIANA|MBStar|MAMI|microrna.org|MirAncesTar|MirMAP|miRTar2GO|Mirza-G|MultiMiTar|RNAhybrid|TargetScan
FURIN	P09958		hsa-miR-133b	0.664454	13	Very High	BCmicrO|CoMeTa|DIANA|ElMMo3|MAMI|MirAncesTar|mirbase|miRDB|MirMAP|miRTar2GO|RepTar|RNAhybrid|TargetScan
DLGAP2	Q9P1A6		hsa-miR-146b-5p	0.664436	20	Very High	BCmicrO|BiTargeting|CoMeTa|DIANA|ElMMo3|MBStar|MirAncesTar|miRcode|mirCoX|miRDB|MirMAP|MirSNP|MirTar|Mirza-G|MultiMiTar|RepTar|RNAhybrid|TargetRank|TargetScan|TargetSpy
CARD10	Q9BWT7		hsa-miR-146a-5p	0.664398	18	Very High	BCmicrO|BiTargeting|CoMeTa|DIANA|ElMMo3|MBStar|MAMI|microrna.org|MirAncesTar|mirCoX|miRDB|MirMAP|miRTar2GO|Mirza-G|RepTar|RNAhybrid|TargetRank|TargetScan
NFKBIZ	Q9BYH8		hsa-miR-374b-5p	0.664281	17	Very High	BCmicrO|Cupid|DIANA|ElMMo3|MBStar|microrna.org|MirAncesTar|mirbase|miRDB|MirMAP|MirSNP|MirTar|Mirza-G|PACCMIT|RNAhybrid|TargetRank|TargetScan
CREB5	Q02930		hsa-miR-374b-5p	0.664278	14	Very High	BCmicrO|CoMeTa|Cupid|DIANA|ElMMo3|MBStar|microrna.org|MirAncesTar|miRDB|MirMAP|MirTar|Mirza-G|RNAhybrid|TargetRank
CNOT8	Q9UFF9		hsa-miR-374b-5p	0.664168	15	Very High	BCmicrO|CoMeTa|Cupid|DIANA|ElMMo3|MBStar|microrna.org|MirAncesTar|miRDB|MirMAP|miRTar2GO|Mirza-G|RNAhybrid|TargetRank|TargetScan
ARMC8	Q8IUR7		hsa-miR-146a-5p	0.664121	17	Very High	BCmicrO|CoMeTa|Cupid|DIANA|ElMMo3|MBStar|microrna.org|MirAncesTar|mirCoX|miRDB|MirMAP|miRTar2GO|Mirza-G|RepTar|RNAhybrid|TargetRank|TargetScan
PGAP1	Q75T13		hsa-miR-374b-5p	0.664104	15	Very High	BCmicrO|CoMeTa|DIANA|ElMMo3|MBStar|microrna.org|MirAncesTar|miRDB|MirMAP|MirSNP|MirTar|Mirza-G|RepTar|RNAhybrid|TargetRank
RANBP6	O60518		hsa-miR-374b-5p	0.663812	17	Very High	BCmicrO|CoMeTa|Cupid|DIANA|ElMMo3|MBStar|microrna.org|MirAncesTar|mirbase|miRDB|MirMAP|MirSNP|MirTar|Mirza-G|RepTar|RNAhybrid|TargetRank
BMPR2	Q13873		hsa-miR-100-5p	0.663623	10	Very High	BCmicrO|CoMeTa|GenMir++|MBStar|MAMI|MirAncesTar|miRcode|MirMAP|Mirza-G|TargetScan
MYBL1	P10243		hsa-miR-146a-5p	0.663611	15	Very High	BCmicrO|CoMeTa|Cupid|DIANA|ElMMo3|MBStar|microrna.org|MirAncesTar|mirCoX|miRDB|MirMAP|Mirza-G|RepTar|TargetRank|TargetScan
BCL2	P10415		hsa-miR-365a-3p	0.663595	14	Very High	BCmicrO|CoMeTa|DIANA|ElMMo3|MBStar|microrna.org|MirAncesTar|miRcode|miRDB|MirMAP|MirSNP|Mirza-G|TargetRank|TargetScan
RIC1	Q4ADV7		hsa-miR-133b	0.663508	13	Very High	BCmicrO|BiTargeting|DIANA|ElMMo3|MBStar|microrna.org|MirAncesTar|miRDB|MirMAP|Mirza-G|PACCMIT|RNAhybrid|TargetScan
SLC16A2	P36021		hsa-miR-365a-3p	0.663485	18	Very High	BCmicrO|BiTargeting|CoMeTa|DIANA|ElMMo3|MBStar|microrna.org|MirAncesTar|miRcode|MirMAP|MirTar|Mirza-G|MultiMiTar|PACCMIT|RepTar|RNAhybrid|TargetRank|TargetScan
RNF214	Q8ND24		hsa-miR-374b-5p	0.663434	13	Very High	BCmicrO|DIANA|ElMMo3|microrna.org|MirAncesTar|mirbase|miRDB|MirMAP|Mirza-G|PACCMIT|RNAhybrid|TargetRank|TargetScan
NIPA2	Q8N8Q9		hsa-miR-133b	0.66342	16	Very High	BCmicrO|CoMeTa|Cupid|DIANA|ElMMo3|MBStar|microrna.org|MirAncesTar|miRDB|MirMAP|MirTar|Mirza-G|RNAhybrid|TargetRank|TargetScan|TargetSpy
PPP2R2D	Q66LE6		hsa-miR-133b	0.663279	15	Very High	BCmicrO|CoMeTa|DIANA|ElMMo3|microrna.org|MirAncesTar|mirbase|miRDB|MirMAP|MirSNP|Mirza-G|RepTar|RNAhybrid|TargetRank|TargetScan
EPHA4	P54764		hsa-miR-374b-5p	0.663279	17	Very High	BCmicrO|CoMeTa|Cupid|DIANA|ElMMo3|MBStar|microrna.org|MirAncesTar|miRDB|MirMAP|MirSNP|MirTar|Mirza-G|PACCMIT|RNAhybrid|TargetRank|TargetScan
BOLA3	Q53S33		hsa-miR-374b-5p	0.663264	13	Very High	BCmicrO|Cupid|DIANA|ElMMo3|microrna.org|MirAncesTar|mirbase|miRDB|MirMAP|MirTar|RNAhybrid|TargetRank|TargetScan
PPFIA3	O75145		hsa-miR-133b	0.66305	14	Very High	BCmicrO|BiTargeting|CoMeTa|DIANA|ElMMo3|MAMI|microrna.org|MirAncesTar|miRDB|MirMAP|PACCMIT|RNAhybrid|TargetRank|TargetScan
GAPVD1	Q14C86		hsa-miR-133b	0.662943	8	Very High	BCmicrO|CoMeTa|MBStar|MAMI|MirAncesTar|MirMAP|PicTar|RNAhybrid
RNF14	Q9UBS8		hsa-miR-374b-5p	0.662853	16	Very High	BCmicrO|CoMeTa|DIANA|ElMMo3|MBStar|microrna.org|MirAncesTar|miRDB|MirMAP|MirSNP|MirTar|Mirza-G|PACCMIT|RNAhybrid|TargetRank|TargetScan
TMSB4X	P62328		hsa-miR-130a-3p	0.662747	9	Very High	BCmicrO|CoMeTa|ElMMo3|microrna.org|MirMAP|miRTar2GO|MultiMiTar|PicTar|RNAhybrid
STX5	Q13190		hsa-miR-133b	0.662647	14	Very High	BCmicrO|CoMeTa|DIANA|ElMMo3|MAMI|microrna.org|MirAncesTar|mirbase|miRDB|MirMAP|PACCMIT|RepTar|RNAhybrid|TargetScan
RBM33	Q96EV2		hsa-miR-130a-3p	0.662641	15	Very High	BCmicrO|DIANA|ElMMo3|MBStar|MAMI|MirAncesTar|miRDB|MirMAP|miRTar2GO|Mirza-G|MultiMiTar|PACCMIT|RepTar|RNAhybrid|TargetScan
RLIM	Q9NVW2		hsa-miR-130a-3p	0.662585	13	Very High	BCmicrO|Cupid|DIANA|ElMMo3|MBStar|MirAncesTar|miRDB|MirMAP|miRTar2GO|Mirza-G|MultiMiTar|RNAhybrid|TargetScan
KCNMB4	Q86W47		hsa-miR-145-5p	0.662291	15	Very High	BCmicrO|CoMeTa|ElMMo3|MBStar|microrna.org|MirAncesTar|mirbase|miRcode|miRDB|MirMAP|MirTar|Mirza-G|RNAhybrid|TargetRank|TargetScan
UBE2W	Q96B02		hsa-miR-146a-5p	0.662215	17	Very High	BCmicrO|Cupid|DIANA|ElMMo3|MBStar|microrna.org|MirAncesTar|mirCoX|miRDB|MirMAP|miRTar2GO|Mirza-G|MultiMiTar|RepTar|RNAhybrid|TargetRank|TargetScan
UBE2E3	Q969T4		hsa-miR-374b-5p	0.662193	15	Very High	BCmicrO|CoMeTa|DIANA|ElMMo3|MBStar|microrna.org|MirAncesTar|miRDB|MirMAP|MirTar|Mirza-G|PACCMIT|RNAhybrid|TargetRank|TargetScan
SGCB	Q16585		hsa-miR-130a-3p	0.662097	16	Very High	BCmicrO|CoMeTa|DIANA|ElMMo3|MBStar|microrna.org|MirAncesTar|MirMAP|MirSNP|MirTar|Mirza-G|MultiMiTar|PACCMIT|RepTar|RNAhybrid|TargetScan
TTLL7	Q6ZT98		hsa-miR-374b-5p	0.662082	14	Very High	BCmicrO|CoMeTa|Cupid|DIANA|ElMMo3|MBStar|microrna.org|MirAncesTar|miRDB|MirMAP|MirTar|Mirza-G|TargetRank|TargetScan
TENM1	Q9UKZ4		hsa-miR-374b-5p	0.662054	16	Very High	BCmicrO|CoMeTa|Cupid|DIANA|ElMMo3|MBStar|microrna.org|MirAncesTar|miRDB|MirMAP|MirSNP|MirTar|Mirza-G|RepTar|TargetRank|TargetScan
PITX2	Q99697		hsa-miR-374b-5p	0.662007	16	Very High	BCmicrO|CoMeTa|Cupid|DIANA|ElMMo3|MBStar|microrna.org|MirAncesTar|miRDB|MirMAP|MirSNP|MirTar|Mirza-G|RNAhybrid|TargetRank|TargetScan
XXYLT1	Q8NBI6		hsa-miR-133b	0.661989	16	Very High	BCmicrO|DIANA|ElMMo3|microrna.org|MirAncesTar|miRDB|MirMAP|MirSNP|MirTar|miRTar2GO|Mirza-G|RepTar|RNAhybrid|TargetRank|TargetScan|TargetSpy
NR2C2AP	Q86WQ0		hsa-miR-130a-3p	0.661925	16	Very High	BCmicrO|Cupid|DIANA|ElMMo3|MBStar|microrna.org|MirAncesTar|miRDB|MirMAP|miRTar2GO|Mirza-G|MultiMiTar|PACCMIT|RepTar|RNAhybrid|TargetScan
SLC7A8	Q9UHI5		hsa-miR-145-5p	0.661925	16	Very High	BCmicrO|CoMeTa|ElMMo3|MBStar|microrna.org|MirAncesTar|miRcode|miRDB|MirMAP|MirTar|Mirza-G|PACCMIT|PITA|RepTar|RNAhybrid|TargetScan
CD47	Q08722		hsa-miR-374b-5p	0.661923	15	Very High	BCmicrO|CoMeTa|DIANA|ElMMo3|MBStar|microrna.org|MirAncesTar|miRDB|MirMAP|MirTar|Mirza-G|PACCMIT|RNAhybrid|TargetRank|TargetScan
GNPNAT1	Q96EK6		hsa-miR-374b-5p	0.661785	14	Very High	BCmicrO|DIANA|ElMMo3|MBStar|microrna.org|MirAncesTar|miRDB|MirMAP|MirTar|miRTar2GO|Mirza-G|RNAhybrid|TargetRank|TargetScan
SRPX	P78539		hsa-miR-130a-3p	0.661605	17	Very High	BCmicrO|CoMeTa|Cupid|DIANA|ElMMo3|MBStar|microrna.org|MirAncesTar|mirbase|miRDB|MirMAP|miRTar2GO|Mirza-G|MultiMiTar|RepTar|RNAhybrid|TargetRank
ONECUT2	O95948		hsa-miR-145-5p	0.661472	15	Very High	BCmicrO|CoMeTa|ElMMo3|MBStar|MirAncesTar|miRcode|miRDB|MirMAP|MirTar|miRTar2GO|MultiMiTar|PACCMIT|PITA|RepTar|TargetScan
SNX22	Q96L94		hsa-miR-146b-5p	0.661284	16	Very High	BCmicrO|DIANA|ElMMo3|MBStar|microrna.org|MirAncesTar|miRcode|mirCoX|miRDB|MirMAP|Mirza-G|MultiMiTar|RepTar|RNAhybrid|TargetRank|TargetScan
ANKRD44	Q8N8A2		hsa-miR-133b	0.661224	14	Very High	BCmicrO|BiTargeting|Cupid|ElMMo3|MBStar|microrna.org|MirAncesTar|mirbase|miRDB|MirMAP|MirTar|Mirza-G|RNAhybrid|TargetScan
LANCL1	O43813		hsa-miR-146a-5p	0.661153	16	Very High	BCmicrO|CoMeTa|DIANA|ElMMo3|MBStar|microrna.org|MirAncesTar|mirCoX|miRDB|MirMAP|MirTar|miRTar2GO|MultiMiTar|RepTar|RNAhybrid|TargetRank
PHOX2B	Q99453		hsa-miR-146b-5p	0.661144	16	Very High	BCmicrO|BiTargeting|CoMeTa|DIANA|ElMMo3|MBStar|MAMI|MirAncesTar|miRcode|mirCoX|MirMAP|Mirza-G|MultiMiTar|RepTar|RNAhybrid|TargetScan
AKIRIN1	Q9H9L7		hsa-miR-145-5p	0.661027	14	Very High	BCmicrO|CoMeTa|DIANA|ElMMo3|MAMI|microrna.org|MirAncesTar|miRcode|miRDB|MirMAP|Mirza-G|PACCMIT|RNAhybrid|TargetScan
MLX	Q9UH92		hsa-miR-374b-5p	0.660919	15	Very High	BCmicrO|CoMeTa|DIANA|ElMMo3|MBStar|microrna.org|MirAncesTar|miRDB|MirMAP|MirTar|Mirza-G|PACCMIT|RNAhybrid|TargetRank|TargetScan
TRIM37	O94972		hsa-miR-146a-5p	0.66079	18	Very High	BCmicrO|CoMeTa|DIANA|ElMMo3|MBStar|MAMI|microrna.org|MirAncesTar|mirCoX|miRDB|MirMAP|MirTar|miRTar2GO|Mirza-G|MultiMiTar|RepTar|RNAhybrid|TargetRank
CEP120	Q8N960		hsa-miR-130a-3p	0.660762	15	Very High	BCmicrO|Cupid|DIANA|ElMMo3|MBStar|MAMI|microrna.org|MirAncesTar|miRDB|MirMAP|miRTar2GO|Mirza-G|MultiMiTar|PACCMIT|RNAhybrid
FAM26E	Q8N5C1		hsa-miR-146b-5p	0.660556	16	Very High	BCmicrO|DIANA|ElMMo3|MBStar|MAMI|microrna.org|MirAncesTar|miRcode|mirCoX|miRDB|MirMAP|MirTar|Mirza-G|RepTar|TargetRank|TargetScan
LRRTM2	O43300		hsa-miR-130a-3p	0.660484	17	Very High	BCmicrO|BiTargeting|CoMeTa|DIANA|ElMMo3|MBStar|microrna.org|MirAncesTar|mirbase|miRDB|MirMAP|Mirza-G|MultiMiTar|RepTar|RNAhybrid|TargetRank|TargetScan
PTPN2	P17706		hsa-miR-130a-3p	0.660299	12	Very High	BCmicrO|CoMeTa|Cupid|DIANA|GenMir++|MBStar|MAMI|MirAncesTar|mirbase|MirMAP|MultiMiTar|RNAhybrid
TMEM135	Q86UB9		hsa-miR-145-5p	0.660272	13	Very High	BCmicrO|CoMeTa|DIANA|MBStar|MAMI|microrna.org|MirAncesTar|miRcode|MirMAP|miRTar2GO|MultiMiTar|RNAhybrid|TargetScan
PMEPA1	Q969W9		hsa-miR-374b-5p	0.660236	16	Very High	BCmicrO|CoMeTa|Cupid|DIANA|ElMMo3|MBStar|microrna.org|MirAncesTar|miRDB|MirMAP|MirTar|Mirza-G|PACCMIT|RNAhybrid|TargetRank|TargetScan
PTGFRN	Q9P2B2		hsa-miR-146a-5p	0.660018	18	Very High	BCmicrO|BiTargeting|Cupid|DIANA|ElMMo3|MBStar|MAMI|microrna.org|MirAncesTar|mirCoX|miRDB|MirMAP|Mirza-G|MultiMiTar|PACCMIT|RepTar|RNA22|TargetScan
COPS8	Q99627		hsa-miR-146b-5p	0.659983	19	Very High	BCmicrO|CoMeTa|DIANA|ElMMo3|MBStar|MAMI|microrna.org|MirAncesTar|mirbase|miRcode|mirCoX|miRDB|MirMAP|MirTar|miRTar2GO|Mirza-G|RepTar|RNAhybrid|TargetRank
ZCCHC14	Q8WYQ9		hsa-miR-374b-5p	0.659974	14	Very High	BCmicrO|CoMeTa|DIANA|ElMMo3|MBStar|microrna.org|MirAncesTar|miRDB|MirMAP|MirTar|Mirza-G|PACCMIT|TargetRank|TargetScan
LPGAT1	Q92604		hsa-miR-133b	0.659969	15	Very High	BCmicrO|CoMeTa|DIANA|ElMMo3|MAMI|MirAncesTar|miRDB|MirMAP|miRTar2GO|PACCMIT|RepTar|RNA22|RNAhybrid|TargetScan|TargetSpy
FAXC	Q5TGI0		hsa-miR-145-5p	0.659936	16	Very High	BCmicrO|DIANA|ElMMo3|MBStar|MAMI|MirAncesTar|miRcode|miRDB|MirMAP|MirSNP|Mirza-G|PITA|RepTar|RNAhybrid|TargetRank|TargetScan
SATB1	Q01826		hsa-miR-374b-5p	0.659773	15	Very High	BCmicrO|CoMeTa|Cupid|DIANA|ElMMo3|MBStar|microrna.org|MirAncesTar|MirMAP|miRTar2GO|Mirza-G|RepTar|RNAhybrid|TargetRank|TargetScan
SAMD8	Q96LT4		hsa-miR-146b-5p	0.659556	17	Very High	BCmicrO|Cupid|DIANA|ElMMo3|MBStar|MAMI|microrna.org|MirAncesTar|mirbase|miRcode|mirCoX|MirMAP|miRTar2GO|Mirza-G|RepTar|RNAhybrid|TargetScan
FRYL	O94915		hsa-miR-146b-5p	0.659471	17	Very High	BCmicrO|BiTargeting|CoMeTa|Cupid|DIANA|ElMMo3|microrna.org|MirAncesTar|miRcode|mirCoX|miRDB|MirMAP|miRTar2GO|Mirza-G|RepTar|RNAhybrid|TargetScan
SNX15	Q9NRS6		hsa-miR-145-5p	0.659347	16	Very High	BCmicrO|BiTargeting|CoMeTa|ElMMo3|MAMI|microrna.org|MirAncesTar|mirbase|miRcode|miRDB|MirMAP|Mirza-G|PACCMIT|RepTar|RNAhybrid|TargetScan
MAP2K4	P45985		hsa-miR-374b-5p	0.659297	15	Very High	BCmicrO|CoMeTa|Cupid|DIANA|ElMMo3|MBStar|microrna.org|MirAncesTar|miRDB|MirMAP|MirTar|Mirza-G|RNAhybrid|TargetRank|TargetScan
BRCC3	P46736		hsa-miR-145-5p	0.659134	15	Very High	BCmicrO|BiTargeting|CoMeTa|ElMMo3|MBStar|microrna.org|MirAncesTar|miRcode|miRDB|MirMAP|MirTar|Mirza-G|RNAhybrid|TargetRank|TargetScan
PFAS	O15067		hsa-miR-133b	0.659119	16	Very High	BCmicrO|CoMeTa|DIANA|ElMMo3|MBStar|microrna.org|MirAncesTar|miRDB|MirMAP|MirTar|Mirza-G|RepTar|RNAhybrid|TargetRank|TargetScan|TargetSpy
ADAMTS1	Q9UHI8		hsa-miR-365a-3p	0.659019	14	Very High	BCmicrO|DIANA|ElMMo3|microrna.org|MirAncesTar|miRcode|miRDB|MirMAP|MirSNP|miRTar2GO|Mirza-G|RepTar|TargetRank|TargetScan
PAPSS1	O43252		hsa-miR-133b	0.659004	6	Very High	BCmicrO|CoMeTa|DIANA|MAMI|MirAncesTar|PicTar
WDR47	O94967		hsa-miR-146a-5p	0.65895	18	Very High	BCmicrO|CoMeTa|Cupid|DIANA|ElMMo3|MBStar|microrna.org|MirAncesTar|mirbase|mirCoX|miRDB|MirMAP|Mirza-G|MultiMiTar|RepTar|RNA22|RNAhybrid|TargetRank
EIF4G2	P78344		hsa-miR-374b-5p	0.658948	15	Very High	BCmicrO|CoMeTa|Cupid|DIANA|ElMMo3|MBStar|microrna.org|MirAncesTar|miRDB|MirMAP|MirTar|Mirza-G|PACCMIT|RNAhybrid|TargetScan
RC3H1	Q5TC82		hsa-miR-374b-5p	0.658868	14	Very High	BCmicrO|Cupid|DIANA|ElMMo3|MBStar|microrna.org|MirAncesTar|miRDB|MirMAP|MirTar|Mirza-G|RNAhybrid|TargetRank|TargetScan
ABCD3	P28288		hsa-miR-374b-5p	0.658839	14	Very High	BCmicrO|CoMeTa|DIANA|ElMMo3|MBStar|microrna.org|MirAncesTar|miRDB|MirMAP|MirTar|miRTar2GO|Mirza-G|RNAhybrid|TargetRank
CCNG1	P51959		hsa-miR-365a-3p	0.658703	18	Very High	BCmicrO|CoMeTa|DIANA|ElMMo3|MBStar|MAMI|microrna.org|MirAncesTar|mirbase|miRcode|miRDB|MirMAP|MirTar|miRTar2GO|Mirza-G|RepTar|RNAhybrid|TargetRank
GATA3	P23771		hsa-miR-374b-5p	0.658554	14	Very High	BCmicrO|CoMeTa|DIANA|ElMMo3|MBStar|microrna.org|MirAncesTar|miRDB|MirMAP|MirTar|Mirza-G|RNAhybrid|TargetRank|TargetScan
FBXO34	Q9NWN3		hsa-miR-145-5p	0.658389	12	Very High	BCmicrO|CoMeTa|Cupid|ElMMo3|microrna.org|MirAncesTar|miRcode|miRDB|MirMAP|Mirza-G|RNAhybrid|TargetScan
NLN	Q9BYT8		hsa-miR-374b-5p	0.658338	14	Very High	BCmicrO|DIANA|ElMMo3|MBStar|microrna.org|MirAncesTar|miRDB|MirMAP|MirSNP|MirTar|Mirza-G|RNAhybrid|TargetRank|TargetScan
PHF21A	Q96BD5		hsa-miR-145-5p	0.658327	15	Very High	BCmicrO|CoMeTa|DIANA|ElMMo3|MBStar|microrna.org|MirAncesTar|miRcode|MirMAP|Mirza-G|MultiMiTar|PACCMIT|RepTar|RNAhybrid|TargetScan
ZNRF3	Q9ULT6		hsa-miR-146a-5p	0.658167	17	Very High	BCmicrO|BiTargeting|Cupid|DIANA|ElMMo3|MBStar|microrna.org|MirAncesTar|mirCoX|miRDB|MirMAP|miRTar2GO|Mirza-G|RepTar|RNAhybrid|TargetRank|TargetScan
EIF4E3	Q8N5X7		hsa-miR-365a-3p	0.6581	17	Very High	BCmicrO|Cupid|DIANA|ElMMo3|MBStar|microrna.org|MirAncesTar|mirbase|miRcode|miRDB|MirMAP|Mirza-G|PACCMIT|RepTar|RNAhybrid|TargetRank|TargetScan
ZNF740	Q8NDX6		hsa-miR-133b	0.658055	13	Very High	BCmicrO|BiTargeting|DIANA|ElMMo3|MAMI|microrna.org|MirAncesTar|miRDB|MirMAP|miRTar2GO|PACCMIT|RepTar|TargetScan
GRPEL2	Q8TAA5		hsa-miR-365a-3p	0.657987	15	Very High	BCmicrO|Cupid|DIANA|ElMMo3|microrna.org|MirAncesTar|miRcode|miRDB|MirMAP|MirSNP|miRTar2GO|Mirza-G|RNAhybrid|TargetRank|TargetScan
LEMD3	Q9Y2U8		hsa-miR-374b-5p	0.657978	14	Very High	BCmicrO|CoMeTa|Cupid|DIANA|ElMMo3|MBStar|microrna.org|MirAncesTar|miRDB|MirMAP|Mirza-G|PACCMIT|TargetRank|TargetScan
NEMP1	O14524		hsa-miR-146b-5p	0.657963	17	Very High	BCmicrO|BiTargeting|DIANA|ElMMo3|MBStar|microrna.org|MirAncesTar|miRcode|mirCoX|miRDB|MirMAP|miRTar2GO|Mirza-G|RepTar|RNAhybrid|TargetRank|TargetScan
SNX24	Q9Y343		hsa-miR-365a-3p	0.657962	16	Very High	BCmicrO|DIANA|ElMMo3|MBStar|MAMI|microrna.org|MirAncesTar|mirbase|miRcode|miRDB|MirMAP|Mirza-G|RepTar|RNAhybrid|TargetRank|TargetScan
KIRREL1			hsa-miR-365a-3p	0.657916	17	Very High	BCmicrO|BiTargeting|CoMeTa|DIANA|ElMMo3|MAMI|microrna.org|MirAncesTar|mirbase|miRcode|miRDB|MirMAP|miRTar2GO|Mirza-G|RepTar|RNAhybrid|TargetScan
UBE2G1	P62253		hsa-miR-146b-5p	0.657881	19	Very High	BCmicrO|CoMeTa|Cupid|DIANA|ElMMo3|MBStar|microrna.org|MirAncesTar|miRcode|mirCoX|miRDB|MirMAP|miRTar2GO|Mirza-G|MultiMiTar|RepTar|RNAhybrid|TargetRank|TargetSpy
PHF12	Q96QT6		hsa-miR-365a-3p	0.657861	16	Very High	BCmicrO|BiTargeting|Cupid|DIANA|ElMMo3|microrna.org|MirAncesTar|mirbase|miRcode|miRDB|MirMAP|miRTar2GO|Mirza-G|RepTar|RNAhybrid|TargetScan
ZDHHC13	Q8IUH4		hsa-miR-146a-5p	0.657794	15	Very High	BCmicrO|DIANA|ElMMo3|microrna.org|MirAncesTar|mirbase|mirCoX|miRDB|MirMAP|MirTar|Mirza-G|RepTar|RNAhybrid|TargetRank|TargetScan
MAP3K8	P41279		hsa-miR-146a-5p	0.657779	15	Very High	BCmicrO|BiTargeting|Cupid|DIANA|ElMMo3|GenMir++|MBStar|MAMI|MirAncesTar|mirCoX|MirMAP|miRTar2GO|Mirza-G|RepTar|RNAhybrid
SEMA3D	O95025		hsa-miR-374b-5p	0.657664	16	Very High	BCmicrO|CoMeTa|DIANA|ElMMo3|MBStar|microrna.org|MirAncesTar|miRDB|MirMAP|MirTar|Mirza-G|PACCMIT|RepTar|RNAhybrid|TargetRank|TargetScan
ENC1	O14682		hsa-miR-145-5p	0.657586	16	Very High	BCmicrO|BiTargeting|DIANA|ElMMo3|MBStar|microrna.org|MirAncesTar|miRcode|miRDB|MirMAP|MirSNP|MirTar|miRTar2GO|Mirza-G|RNAhybrid|TargetRank
TBCEL	Q5QJ74		hsa-miR-365a-3p	0.657465	17	Very High	BCmicrO|BiTargeting|Cupid|DIANA|ElMMo3|MBStar|MAMI|microrna.org|MirAncesTar|mirbase|miRcode|MirMAP|MirTar|Mirza-G|RepTar|RNAhybrid|TargetRank
HOMER1	Q86YM7		hsa-miR-374b-5p	0.657362	14	Very High	BCmicrO|CoMeTa|DIANA|ElMMo3|MBStar|microrna.org|MirAncesTar|miRDB|MirMAP|MirSNP|MirTar|Mirza-G|RNAhybrid|TargetRank
ARAP2	Q8WZ64		hsa-miR-145-5p	0.657283	17	Very High	BCmicrO|CoMeTa|DIANA|ElMMo3|MBStar|microrna.org|MirAncesTar|miRcode|miRDB|MirMAP|miRTar2GO|Mirza-G|PITA|RepTar|RNAhybrid|TargetRank|TargetScan
DHX15	O43143		hsa-miR-145-5p	0.657166	10	Very High	BCmicrO|Cupid|MAMI|microrna.org|miRcode|MirMAP|miRTar2GO|Mirza-G|RepTar|TargetScan
B3GALNT1	O75752		hsa-miR-133b	0.657065	14	Very High	BCmicrO|CoMeTa|DIANA|ElMMo3|microrna.org|miRDB|MirMAP|MirTar|Mirza-G|RepTar|RNAhybrid|TargetRank|TargetScan|TargetSpy
EPHB4	P54760		hsa-miR-130a-3p	0.657053	17	Very High	BCmicrO|BiTargeting|CoMeTa|Cupid|DIANA|ElMMo3|MBStar|microrna.org|MirAncesTar|mirbase|miRDB|MirMAP|miRTar2GO|MultiMiTar|RepTar|RNAhybrid|TargetScan
CS	O75390		hsa-miR-365a-3p	0.656454	15	Very High	BCmicrO|CoMeTa|DIANA|ElMMo3|MAMI|microrna.org|MirAncesTar|mirbase|miRcode|miRDB|MirMAP|MirTar|RNAhybrid|TargetRank|TargetScan
MECP2	P51608		hsa-miR-374b-5p	0.656448	16	Very High	BCmicrO|CoMeTa|DIANA|ElMMo3|MBStar|microrna.org|MirAncesTar|miRDB|MirMAP|MirTar|Mirza-G|PACCMIT|RepTar|RNAhybrid|TargetRank|TargetScan
SRSF6	Q13247		hsa-miR-146a-5p	0.656348	17	Very High	BCmicrO|BiTargeting|DIANA|ElMMo3|MBStar|MAMI|microrna.org|MirAncesTar|mirCoX|miRDB|MirMAP|MirTar|Mirza-G|MultiMiTar|RepTar|RNAhybrid|TargetRank
RAC1	P63000		hsa-miR-365a-3p	0.656021	14	Very High	BCmicrO|CoMeTa|DIANA|ElMMo3|microrna.org|MirAncesTar|miRcode|miRDB|MirMAP|miRTar2GO|Mirza-G|RepTar|RNAhybrid|TargetScan
ADRB1	P08588		hsa-miR-374b-5p	0.65599	16	Very High	BCmicrO|CoMeTa|Cupid|DIANA|ElMMo3|MBStar|microrna.org|MirAncesTar|miRDB|MirMAP|MirTar|Mirza-G|PACCMIT|RNAhybrid|TargetRank|TargetScan
CDC14A	Q9UNH5		hsa-miR-374b-5p	0.655926	14	Very High	BCmicrO|CoMeTa|Cupid|DIANA|ElMMo3|MBStar|microrna.org|MirAncesTar|miRDB|MirMAP|MirTar|Mirza-G|RNAhybrid|TargetRank
VPS54	Q9P1Q0		hsa-miR-145-5p	0.655918	19	Very High	BCmicrO|BiTargeting|CoMeTa|Cupid|DIANA|ElMMo3|MBStar|microrna.org|MirAncesTar|mirbase|miRcode|miRDB|MirMAP|MirSNP|MirTar|Mirza-G|PITA|RepTar|RNAhybrid
SHOC2	Q9UQ13		hsa-miR-374b-5p	0.655797	16	Very High	BCmicrO|CoMeTa|Cupid|DIANA|ElMMo3|MBStar|microrna.org|MirAncesTar|miRDB|MirMAP|MirSNP|Mirza-G|PACCMIT|RNAhybrid|TargetRank|TargetScan
TCF7	P36402		hsa-miR-133b	0.655754	14	Very High	BCmicrO|CoMeTa|DIANA|ElMMo3|MBStar|MAMI|microrna.org|MirAncesTar|miRDB|MirMAP|MultiMiTar|PACCMIT|RNAhybrid|TargetScan
CCDC71L	Q8N9Z2		hsa-miR-130a-3p	0.655606	15	Very High	BCmicrO|DIANA|ElMMo3|MBStar|microrna.org|MirAncesTar|miRDB|MirMAP|miRTar2GO|Mirza-G|MultiMiTar|RepTar|RNAhybrid|TargetRank|TargetScan
PRKCI	P41743		hsa-miR-365a-3p	0.655557	15	Very High	BCmicrO|DIANA|ElMMo3|MBStar|microrna.org|MirAncesTar|miRcode|miRDB|MirMAP|miRTar2GO|Mirza-G|PACCMIT|RepTar|TargetRank|TargetScan
FOXP1	Q9H334		hsa-miR-374b-5p	0.65552	15	Very High	BCmicrO|CoMeTa|DIANA|ElMMo3|MBStar|microrna.org|MirAncesTar|miRDB|MirMAP|miRTar2GO|Mirza-G|PACCMIT|RNAhybrid|TargetRank|TargetScan
ATXN1	P54253		hsa-miR-374b-5p	0.655402	14	Very High	BCmicrO|CoMeTa|DIANA|ElMMo3|MBStar|microrna.org|MirAncesTar|miRDB|MirMAP|MirTar|miRTar2GO|Mirza-G|TargetRank|TargetScan
NOTCH2	Q04721		hsa-miR-146b-5p	0.655393	20	Very High	BCmicrO|CoMeTa|DIANA|ElMMo3|MBStar|microrna.org|MirAncesTar|miRcode|mirCoX|miRDB|MirMAP|MirSNP|MirTar|miRTar2GO|Mirza-G|RepTar|RNA22|RNAhybrid|TargetRank|TargetSpy
CSRNP2	Q9H175		hsa-miR-145-5p	0.655355	14	Very High	BCmicrO|BiTargeting|CoMeTa|ElMMo3|microrna.org|MirAncesTar|miRcode|miRDB|MirMAP|miRTar2GO|Mirza-G|RepTar|TargetRank|TargetScan
DLGAP1	O14490		hsa-miR-146b-5p	0.655304	17	Very High	BCmicrO|CoMeTa|DIANA|ElMMo3|MBStar|MAMI|microrna.org|MirAncesTar|mirbase|miRcode|mirCoX|miRDB|MirMAP|Mirza-G|PACCMIT|RepTar|RNAhybrid
PRDM1	O75626		hsa-miR-133b	0.655261	12	Very High	BCmicrO|CoMeTa|DIANA|ElMMo3|MBStar|microrna.org|MirAncesTar|MirMAP|Mirza-G|RepTar|TargetRank|TargetScan
GMFB	P60983		hsa-miR-146b-5p	0.655254	18	Very High	BCmicrO|BiTargeting|CoMeTa|Cupid|DIANA|ElMMo3|MBStar|microrna.org|MirAncesTar|miRcode|mirCoX|MirMAP|Mirza-G|MultiMiTar|PACCMIT|RepTar|RNAhybrid|TargetRank
HDAC4	P56524		hsa-miR-365a-3p	0.6551	14	Very High	BCmicrO|CoMeTa|DIANA|ElMMo3|microrna.org|MirAncesTar|miRcode|miRDB|MirMAP|Mirza-G|PACCMIT|RepTar|TargetRank|TargetScan
GRSF1	Q12849		hsa-miR-146b-5p	0.654995	17	Very High	BCmicrO|CoMeTa|DIANA|ElMMo3|MBStar|MirAncesTar|miRcode|mirCoX|miRDB|MirMAP|miRTar2GO|Mirza-G|MultiMiTar|RepTar|RNAhybrid|TargetRank|TargetScan
AFF1	P51825		hsa-miR-130a-3p	0.654793	15	Very High	BCmicrO|CoMeTa|Cupid|DIANA|ElMMo3|MBStar|microrna.org|MirAncesTar|miRDB|MirMAP|MirSNP|miRTar2GO|Mirza-G|MultiMiTar|TargetScan
BLOC1S6	Q9UL45		hsa-miR-374b-5p	0.654755	18	Very High	BCmicrO|BiTargeting|DIANA|ElMMo3|MBStar|microrna.org|MirAncesTar|mirbase|miRDB|MirMAP|MirSNP|MirTar|miRTar2GO|Mirza-G|RepTar|RNAhybrid|TargetRank|TargetScan
NAA15	Q9BXJ9		hsa-miR-145-5p	0.654637	15	Very High	BCmicrO|CoMeTa|ElMMo3|MBStar|MAMI|microrna.org|MirAncesTar|miRcode|miRDB|MirMAP|miRTar2GO|Mirza-G|PACCMIT|RepTar|TargetRank
ASH1L	Q9NR48		hsa-miR-133b	0.654518	16	Very High	BCmicrO|CoMeTa|DIANA|ElMMo3|MBStar|microrna.org|MirAncesTar|miRDB|MirMAP|miRTar2GO|Mirza-G|PACCMIT|RepTar|RNA22|RNAhybrid|TargetScan
LY75	O60449		hsa-miR-130a-3p	0.654439	14	Very High	BCmicrO|CoMeTa|Cupid|DIANA|ElMMo3|MBStar|microrna.org|MirAncesTar|miRDB|MirMAP|MultiMiTar|RepTar|RNAhybrid|TargetRank
CMTM6	Q9NX76		hsa-miR-133b	0.654385	15	Very High	BCmicrO|BiTargeting|CoMeTa|DIANA|ElMMo3|microrna.org|MirAncesTar|miRDB|MirMAP|miRTar2GO|Mirza-G|RepTar|TargetRank|TargetScan|TargetSpy
ZFYVE1	Q9HBF4		hsa-miR-146a-5p	0.654372	12	Very High	BCmicrO|DIANA|ElMMo3|MBStar|MAMI|MirAncesTar|mirCoX|MirMAP|PicTar|RepTar|RNAhybrid|TargetScan
ITCH	Q96J02		hsa-miR-146a-5p	0.654343	18	Very High	BCmicrO|Cupid|DIANA|ElMMo3|MBStar|microrna.org|MirAncesTar|mirCoX|miRDB|MirMAP|MirSNP|MirTar|miRTar2GO|Mirza-G|MultiMiTar|RepTar|RNAhybrid|TargetRank
COL1A1	P02452		hsa-miR-133b	0.654185	14	Very High	BCmicrO|BiTargeting|CoMeTa|Cupid|DIANA|ElMMo3|microrna.org|MirAncesTar|MirMAP|miRTar2GO|Mirza-G|RepTar|TargetRank|TargetScan
PAPPA	Q13219		hsa-miR-146b-5p	0.654153	17	Very High	BCmicrO|BiTargeting|CoMeTa|DIANA|ElMMo3|MBStar|MAMI|MirAncesTar|miRcode|mirCoX|MirMAP|miRTar2GO|Mirza-G|MultiMiTar|RepTar|TargetRank|TargetSpy
SLC35F5	Q8WV83		hsa-miR-133b	0.654102	17	Very High	BCmicrO|CoMeTa|Cupid|DIANA|ElMMo3|microrna.org|MirAncesTar|miRDB|MirMAP|MirSNP|miRTar2GO|Mirza-G|PACCMIT|RepTar|RNAhybrid|TargetScan|TargetSpy
HOXC11	O43248		hsa-miR-145-5p	0.654089	15	Very High	BCmicrO|BiTargeting|CoMeTa|ElMMo3|MAMI|microrna.org|MirAncesTar|mirbase|miRcode|miRDB|MirMAP|Mirza-G|PACCMIT|RepTar|TargetScan
THAP2	Q9H0W7		hsa-miR-99a-5p	0.653777	15	Very High	BCmicrO|DIANA|ElMMo3|MBStar|MAMI|microrna.org|MirAncesTar|miRDB|MirMAP|MirTar|Mirza-G|PACCMIT|RNAhybrid|TargetRank|TargetScan
EIF5A2	Q9GZV4		hsa-miR-130a-3p	0.65375	16	Very High	BCmicrO|CoMeTa|DIANA|ElMMo3|MBStar|microrna.org|MirAncesTar|miRDB|MirMAP|MirTar|miRTar2GO|Mirza-G|MultiMiTar|RepTar|RNAhybrid|TargetRank
BLOC1S2	Q6QNY1		hsa-miR-145-5p	0.653736	13	Very High	BCmicrO|ElMMo3|MBStar|MAMI|microrna.org|MirAncesTar|miRcode|miRDB|MirMAP|Mirza-G|PACCMIT|RNAhybrid|TargetScan
INO80D	Q53TQ3		hsa-miR-146b-5p	0.653662	16	Very High	BCmicrO|BiTargeting|CoMeTa|DIANA|ElMMo3|MBStar|MAMI|MirAncesTar|miRcode|mirCoX|MirMAP|miRTar2GO|Mirza-G|RepTar|TargetRank|TargetSpy
NOG	Q13253		hsa-miR-374b-5p	0.653602	15	Very High	BCmicrO|Cupid|DIANA|ElMMo3|MBStar|microrna.org|MirAncesTar|mirbase|miRDB|MirMAP|miRTar2GO|Mirza-G|PACCMIT|RepTar|TargetScan
DLG3	Q92796		hsa-miR-374b-5p	0.65352	13	Very High	BCmicrO|CoMeTa|Cupid|DIANA|ElMMo3|MBStar|microrna.org|MirAncesTar|miRDB|MirMAP|MirTar|Mirza-G|TargetScan
ATXN7L1	Q9ULK2		hsa-miR-130a-3p	0.65346	15	Very High	BCmicrO|BiTargeting|CoMeTa|Cupid|DIANA|ElMMo3|MBStar|microrna.org|MirAncesTar|miRDB|MirMAP|Mirza-G|PACCMIT|RNAhybrid|TargetScan
HMGA2	P52926		hsa-miR-145-5p	0.653444	12	Very High	BCmicrO|BiTargeting|CoMeTa|DIANA|ElMMo3|microrna.org|MirAncesTar|miRcode|MirMAP|miRTar2GO|PicTar|RNAhybrid
SETD7	Q8WTS6		hsa-miR-130a-3p	0.653442	11	Very High	BCmicrO|Cupid|ElMMo3|MBStar|MAMI|MirAncesTar|MirMAP|miRTar2GO|MultiMiTar|RNAhybrid|TargetScan
SRSF1	Q07955		hsa-miR-365a-3p	0.653398	16	Very High	BCmicrO|CoMeTa|DIANA|ElMMo3|microrna.org|MirAncesTar|mirbase|miRcode|miRDB|MirMAP|miRTar2GO|Mirza-G|MultiMiTar|RepTar|RNAhybrid|TargetScan
TRAM1	Q15629		hsa-miR-130a-3p	0.653334	12	Very High	BCmicrO|Cupid|GenMir++|MBStar|MAMI|microrna.org|MirAncesTar|MirMAP|miRTar2GO|Mirza-G|MultiMiTar|RNAhybrid
TNFRSF10B	O14763		hsa-miR-133b	0.653226	16	Very High	BCmicrO|CoMeTa|DIANA|ElMMo3|MBStar|microrna.org|MirAncesTar|miRDB|MirMAP|miRTar2GO|Mirza-G|MultiMiTar|RepTar|RNAhybrid|TargetRank|TargetScan
SLC38A1	Q9H2H9		hsa-miR-146b-5p	0.65321	19	Very High	BCmicrO|CoMeTa|DIANA|ElMMo3|MBStar|microrna.org|MirAncesTar|miRcode|mirCoX|miRDB|MirMAP|MirTar|miRTar2GO|Mirza-G|MultiMiTar|RepTar|RNAhybrid|TargetRank|TargetSpy
NKX2-1	P43699		hsa-miR-365a-3p	0.653187	16	Very High	BCmicrO|CoMeTa|DIANA|ElMMo3|MBStar|microrna.org|MirAncesTar|mirbase|miRcode|miRDB|MirMAP|Mirza-G|PACCMIT|RepTar|RNAhybrid|TargetScan
MSX1	P28360		hsa-miR-374b-5p	0.653167	13	Very High	BCmicrO|CoMeTa|Cupid|DIANA|ElMMo3|microrna.org|MirAncesTar|mirbase|miRDB|MirMAP|MirTar|PACCMIT|TargetScan
ZIC5	Q96T25		hsa-miR-374b-5p	0.653133	12	Very High	BCmicrO|ElMMo3|MBStar|microrna.org|MirAncesTar|miRDB|MirSNP|MirTar|Mirza-G|PACCMIT|RepTar|TargetRank
UBR5	O95071		hsa-miR-146a-5p	0.652889	17	Very High	BCmicrO|CoMeTa|Cupid|DIANA|ElMMo3|MBStar|microrna.org|MirAncesTar|mirCoX|miRDB|MirMAP|MirTar|miRTar2GO|Mirza-G|RepTar|RNAhybrid|TargetRank
KCNQ1	P51787		hsa-miR-365a-3p	0.652738	17	Very High	BCmicrO|BiTargeting|CoMeTa|DIANA|ElMMo3|microrna.org|MirAncesTar|mirbase|miRcode|miRDB|MirMAP|MirSNP|Mirza-G|RepTar|RNAhybrid|TargetRank|TargetScan
ROCK2	O75116		hsa-miR-130a-3p	0.652578	13	Very High	BCmicrO|CoMeTa|Cupid|DIANA|MBStar|microrna.org|MirAncesTar|MirMAP|miRTar2GO|MultiMiTar|RNAhybrid|TargetRank|TargetScan
NEMP1	O14524		hsa-miR-146a-5p	0.652569	17	Very High	BCmicrO|BiTargeting|DIANA|ElMMo3|MBStar|microrna.org|MirAncesTar|mirCoX|miRDB|MirMAP|MirTar|miRTar2GO|Mirza-G|RepTar|RNAhybrid|TargetRank|TargetScan
LAMC1	P11047		hsa-miR-130a-3p	0.652435	16	Very High	BCmicrO|CoMeTa|DIANA|ElMMo3|MBStar|microrna.org|MirAncesTar|miRDB|MirMAP|miRTar2GO|Mirza-G|MultiMiTar|RepTar|RNA22|TargetRank|TargetScan
KLHDC8A	Q8IYD2		hsa-miR-130a-3p	0.6524	14	Very High	BCmicrO|CoMeTa|Cupid|DIANA|ElMMo3|microrna.org|MirAncesTar|miRDB|MirMAP|MultiMiTar|PACCMIT|RepTar|RNAhybrid|TargetScan
KDM2B	Q8NHM5		hsa-miR-145-5p	0.652272	15	Very High	BCmicrO|BiTargeting|Cupid|DIANA|ElMMo3|MAMI|microrna.org|MirAncesTar|miRcode|miRDB|MirMAP|MirTar|PACCMIT|RNAhybrid|TargetRank
LCOR	Q96JN0		hsa-miR-146a-5p	0.652216	15	Very High	BCmicrO|Cupid|DIANA|ElMMo3|MBStar|MirAncesTar|mirCoX|miRDB|MirMAP|MirTar|miRTar2GO|Mirza-G|MultiMiTar|RepTar|TargetScan
TP53BP1	Q12888		hsa-miR-145-5p	0.652102	15	Very High	BCmicrO|BiTargeting|CoMeTa|Cupid|ElMMo3|microrna.org|MirAncesTar|mirbase|miRcode|miRDB|MirMAP|Mirza-G|RepTar|RNAhybrid|TargetRank
PHAX	Q9H814		hsa-miR-130a-3p	0.651985	14	Very High	BCmicrO|DIANA|ElMMo3|MBStar|microrna.org|MirAncesTar|miRDB|MirMAP|MirSNP|miRTar2GO|Mirza-G|MultiMiTar|TargetRank|TargetScan
EBF3	Q9H4W6		hsa-miR-130a-3p	0.651869	15	Very High	BCmicrO|Cupid|DIANA|ElMMo3|MBStar|microrna.org|MirAncesTar|miRDB|MirMAP|Mirza-G|MultiMiTar|RepTar|RNAhybrid|TargetRank|TargetScan
ITGB8	P26012		hsa-miR-130a-3p	0.651843	16	Very High	BCmicrO|BiTargeting|CoMeTa|DIANA|ElMMo3|MBStar|microrna.org|MirAncesTar|miRDB|MirMAP|MirTar|miRTar2GO|RepTar|RNAhybrid|TargetRank|TargetScan
PPP1R12C	Q9BZL4		hsa-miR-133b	0.651785	15	Very High	BCmicrO|BiTargeting|DIANA|ElMMo3|MAMI|microrna.org|MirAncesTar|mirbase|miRDB|MirMAP|MirTar|miRTar2GO|PACCMIT|RepTar|RNAhybrid
CCDC117	Q8IWD4		hsa-miR-146b-5p	0.651764	18	Very High	BCmicrO|DIANA|ElMMo3|MBStar|MAMI|microrna.org|MirAncesTar|miRcode|mirCoX|miRDB|MirMAP|MirTar|miRTar2GO|Mirza-G|MultiMiTar|PACCMIT|RepTar|RNAhybrid
AMMECR1L	Q6DCA0		hsa-miR-146b-5p	0.651428	18	Very High	BCmicrO|BiTargeting|Cupid|DIANA|ElMMo3|MBStar|MAMI|microrna.org|MirAncesTar|miRcode|mirCoX|miRDB|MirMAP|miRTar2GO|Mirza-G|MultiMiTar|RepTar|TargetRank
CFTR	P13569		hsa-miR-145-5p	0.651298	13	Very High	BCmicrO|CoMeTa|ElMMo3|MBStar|microrna.org|MirAncesTar|miRcode|miRDB|MirMAP|MirSNP|Mirza-G|TargetRank|TargetScan
MYO1D	O94832		hsa-miR-145-5p	0.651268	15	Very High	BCmicrO|CoMeTa|ElMMo3|microrna.org|MirAncesTar|miRcode|miRDB|MirMAP|MirSNP|Mirza-G|PACCMIT|RepTar|RNAhybrid|TargetRank|TargetScan
CASC4	Q6P4E1		hsa-miR-133b	0.651099	16	Very High	BCmicrO|Cupid|DIANA|ElMMo3|MBStar|MAMI|microrna.org|MirAncesTar|miRDB|MirMAP|MirTar|Mirza-G|PACCMIT|RepTar|RNAhybrid|TargetRank
ARHGAP26	Q9UNA1		hsa-miR-145-5p	0.651085	16	Very High	BCmicrO|BiTargeting|CoMeTa|DIANA|ElMMo3|MBStar|MAMI|MirAncesTar|miRcode|MirMAP|MirSNP|miRTar2GO|PACCMIT|RepTar|RNAhybrid|TargetScan
ZBTB6	Q15916		hsa-miR-145-5p	0.650868	14	Very High	BCmicrO|CoMeTa|ElMMo3|microrna.org|MirAncesTar|miRcode|miRDB|MirMAP|MirTar|miRTar2GO|Mirza-G|MultiMiTar|TargetRank|TargetScan
PRELID3B	Q9Y3B1		hsa-miR-133b	0.650857	15	Very High	BCmicrO|CoMeTa|Cupid|DIANA|ElMMo3|MBStar|microrna.org|MirAncesTar|miRDB|MirMAP|Mirza-G|PACCMIT|RNAhybrid|TargetScan|TargetSpy
ZDHHC23	Q8IYP9		hsa-miR-130a-3p	0.650641	17	Very High	BCmicrO|BiTargeting|Cupid|DIANA|ElMMo3|MBStar|microrna.org|MirAncesTar|miRDB|MirMAP|MirSNP|MirTar|Mirza-G|MultiMiTar|RepTar|RNAhybrid|TargetScan
JAM2	P57087		hsa-miR-374b-5p	0.65061	15	Very High	BCmicrO|CoMeTa|Cupid|DIANA|ElMMo3|MBStar|microrna.org|MirAncesTar|miRDB|MirMAP|MirTar|Mirza-G|RNAhybrid|TargetRank|TargetScan
PHKB	Q93100		hsa-miR-146b-5p	0.650602	19	Very High	BCmicrO|BiTargeting|CoMeTa|DIANA|ElMMo3|MBStar|microrna.org|MirAncesTar|mirbase|miRcode|mirCoX|miRDB|MirMAP|MirTar|Mirza-G|RepTar|RNAhybrid|TargetRank|TargetSpy
MTA2	O94776		hsa-miR-146b-5p	0.650591	21	Very High	BCmicrO|BiTargeting|CoMeTa|Cupid|DIANA|ElMMo3|MBStar|MAMI|microrna.org|MirAncesTar|mirbase|miRcode|mirCoX|miRDB|MirMAP|MirSNP|Mirza-G|MultiMiTar|RepTar|RNAhybrid|TargetRank
ASPN	Q9BXN1		hsa-miR-374b-5p	0.650559	17	Very High	BCmicrO|CoMeTa|Cupid|DIANA|ElMMo3|MBStar|microrna.org|MirAncesTar|mirbase|miRDB|MirMAP|MirTar|Mirza-G|RepTar|RNAhybrid|TargetRank|TargetScan
SP1	P08047		hsa-miR-133b	0.650475	13	Very High	BCmicrO|CoMeTa|Cupid|DIANA|ElMMo3|MBStar|MirAncesTar|MirMAP|miRTar2GO|Mirza-G|RepTar|TargetRank|TargetScan
SRGAP3	O43295		hsa-miR-133b	0.650457	12	Very High	BCmicrO|CoMeTa|DIANA|ElMMo3|MirAncesTar|MirMAP|Mirza-G|MultiMiTar|RepTar|TargetRank|TargetScan|TargetSpy
BBOF1	Q8ND07		hsa-miR-145-5p	0.650438	15	Very High	BCmicrO|CoMeTa|DIANA|ElMMo3|microrna.org|MirAncesTar|miRcode|miRDB|MirMAP|Mirza-G|PACCMIT|RepTar|RNAhybrid|TargetRank|TargetScan
[truncated: 6,633 more rows]

## Sheet: Supplementary Table 2
FLI1		5,164 exclusive genes regulated by miRNAs
ADD3
ZBTB18
SLAIN1
MIER1
ST18
SKIDA1
SEMA3A
SYBU
CLIP1
WDR20
ACVR1
ESR1
MEOX2
LHFP
AKAP1
RALBP1
RTN1
ATXN1
SNX2
KDM2A
RNF38
AGO4-ARGONAUTE 4
SMARCA5
OTUD4
FBXO28
VGLL4
FMR1
ZFPM2
MPHOSPH9
CTDSPL
CLCN5
NEDD9
ZNF217
EIF4A2
CHST1
PPP3CA
MBNL1
AKAP12
PTBP2
RAP2C
ACTR3
MTOR
ACSL4
LRP8
SRGAP1
ELK3
CHD9
DLL1
CNOT6
NOVA1
BMPR2
DDX6
UBE2D1
MED12L
PAN3
IRAK1
HBP1
NDUFA4
BMT2
PLCB1
PTPRG
ATXN2
ZFYVE9
ARHGAP12
DOCK3
CEP170
SULF1
EIF4G2
USP48
NHLH2
USP33
PDCD4
ROBO1
DYRK1A
SMARCD2
FOXF2
YES1
QKI
CMPK1
WDR47
C16orf70
ADCY1
ABHD3
KBTBD8
SHANK2
SMARCD1
VPS37A
CLTC
HIC2
LCLAT1
MLLT10
BTAF1
UBE2D2
KLF5
LRIG1
ERBIN
PLCL2
PPP2CB
DPYSL2
ULK2
RPS6KA5
MECOM
PHF3
EXOC5
HECA
MDFIC
NUAK1
RAB5A
DYNLL2
VPS54
HIVEP2
ERBB4
FGFR3
BACH2
TRPS1
SGMS2
LDLRAD4
PMP22
SKP1
CALM2
NPTN
E2F7
BPTF
MEMO1
SP3
ARPC5
ATG16L1
REV3L
STIM2
MPPED2
SASH1
ADAM12
SEMA6A
B4GALT5
TRAF6
LONRF1
CNIH1
RB1CC1
JARID2
NUFIP2
ITPK1
KIAA1468
AP3S1
CNOT7
FNDC3A
PTPRD
SLC6A1
CDK19
TAF4
G3BP2
STRBP
ZEB2
PPP2CA
SMAD5
SNRK
MTMR3
FZD8
RAPGEF4
CTBP2
S1PR1
RUNX3
SGPP1
BHLHE41
CBFB
MYT1
RASA1
PTPRM
SEC61B
AGFG1
AGO1-ARGONAUTE 1
INHBB
PIGA
SGK1
PMEPA1
USP3
BAHD1
PGM2L1
CPEB4
SOX4
NUP153
SACM1L
UBE2W
GAP43
LNPEP
RBPJ
TIMM17A
BTBD3
TBPL1
MAT2B
GJA1
VIRMA
BTG1
SMOC2
SOX9
MAML1
TNRC6A
CAPN15
TRIM2
PTP4A1
TARDBP
SRSF11
NRP1
FSTL5
WDFY3
MB21D2
RARB
SMOC1
MFSD6
CUL3
ACTG1
ENPP5
CCDC126
RNF145
AKAP9
KIT
CCNL1
YTHDC1
CLOCK
ROBO2
PPARG
LDLR
INO80
ASXL2
TBL1XR1
CYLD
MYBL1
HS3ST2
CDK13
CITED2
RGS7
UXS1
IRF1
TNFRSF11B
HOXA1
AFTPH
SNAP25
RREB1
PHACTR2
ARHGAP1
AGO2-ARGONAUTE 2
ACSL1
CLTA
FLNB
ELAVL1
EREG
TMEM9B
TSC1
SPEN
FAM117B
CTNNBIP1
CPEB1
TRIB2
TOGARAM1
ZNF800
MEIS2
TFAP2D
ABCA1
YTHDF2
VAPB
PEX5L
MAP3K9
FAM135A
UBA2
ARID4B
STC1
HOXA5
CAMTA1
ITPR1
PDGFRA
AP1G1
KMT5B
ABHD17C
GPHN
MDGA2
ABRAXAS2
JADE1
SEC23IP
NPEPL1
NUMB
CTNND1
ZBTB4
TAGLN2
ANKRD12
MTF1
EMX2
SRGAP2
DYNC1LI2
RAB30
MARF1
POU3F2
RAPH1
NR3C2
WEE1
RUNX1T1
MKL2
SMAD3
TMEM110
PPARGC1A
PXN
APPL1
FERMT2
DSEL
GDI2
PFN2
EPS15
NPAT
CDC37L1
MAP4K4
NEUROD1
USP6
ZBTB2
SLC44A1
DACH1
LCORL
PSD
PTBP1
ZBTB10
POU4F1
CSTF3
EPC2
HPRT1
DAB2
SNX5
SMAD4
CAMSAP2
NFIB
ZFC3H1
SLC1A2
PAFAH1B1
JAZF1
LASP1
SOBP
NAA50
CACHD1
FAM155B
NPTX1
EFNB2
KDM2B
RTKN
BCORL1
FRMD6
MYO5A
HS3ST3B1
RMND5A
NCOA1
KMT2A
MIER3
CSMD1
ASAP2
SOCS5
MPZL2
ADAMTS18
RASA2
ADCY2
MLLT6
SIX4
SPOPL
ADCYAP1
ZNF423
PRKAA1
MAP3K12
PRRT2
TMOD3
SZRD1
ELF2
CD69
MTMR9
CELF6
PSD3
TESK2
CARMIL1
DUSP6
EIF4B
NME7
RBBP8
MAFB
SYT1
SECISBP2L
SOS2
CACUL1
PTEN
PSAP
AFF1
IER3IP1
SOX11
MAF
MECP2
HOXC8
MET
ADAM17
SET
USP32
RBM25
CERS2
BTF3L4
PHOX2B
ATP11A
RFX7
PTBP3
GPM6A
ZFP91
GDA
GPCPD1
GRB10
FXR1
NRBF2
GABARAPL2
BRWD1
KIAA0355
NHS
CAMK2D
SNIP1
MIGA1
TFDP1
LHFPL2
ATP6V1B2
OSBPL11
NDRG1
CSMD3
ACBD5
HABP4
MPP5
ELMO1
MED13
LMTK2
EPHA7
C5orf30
ZC3H11A
CFL2
HS2ST1
SOCS6
RAB34
ZNF148
LIMD2
UCP3
TBC1D15
CCND2
TGFBR2
WNT1
PREX1
UBE3B
PIK3R3
ARL8B
WASL
LRRC7
NSD3
FBXW2
APPBP2
CELF4
DICER1
NFAT5
MID1IP1
CACNB2
GABPB2
GAREM1
PURG
JADE2
ZCCHC14
IVNS1ABP
TMEM55A
TBC1D8
MBTD1
PRKD3
HNRNPD
GRM5
PTPRO
WWC2
MDM4
TLE4
VEZF1
RAB14
CAPRIN2
ANKRD28
ARRDC3
CNOT4
PITPNM2
PHF20
SLC4A4
LRP12
ADM
GMFB
ZNF644
CABP1
PARP8
ATRX
AFF4
NUP160
DCBLD2
KLF13
IGF1
STK33
ARL6IP1
RBMXL1
PRPF40A
FSCN1
CANX
TRAM2
PELI1
PTGES3
SESN1
PAX6
STX6
ANGPT2
CSNK1G1
DUSP1
HTATSF1
SLITRK4
CENPO
ZNF3
SH3D19
NDEL1
NET1
KLHL20
TCF4
ANKRD17
FOXC1
RRAGD
SERINC3
MLLT3
DLAT
KIF21A
PURA
LOX
CLINT1
FKBP3
HOXA9
TBK1
MAPRE3
CASK
SLC50A1
RHEB
PPP1R11
ACTB
CRIM1
LCOR
SNX27
DCAF12
ERLIN1
ACBD3
SLMAP
RAB1A
ANKIB1
DTNA
LARP4B
ERG
KIAA1217
KATNBL1
AMMECR1
DENND4C
SPOP
PTPRK
BMP2
MGAT4A
KCNMA1
SPATS2
CHMP3
ADPGK
BAZ2A
FZD6
ZFYVE26
H2AFX
TMEM50B
GTF2H1
CSNK1G3
KLF7
KLHL18
EDA
SLC6A6
NRIP3
NAV3
CD47
FOXL2
DNAJC16
HIPK1
ARAP2
ABCE1
CHD5
OAZ2
FAM46A
ATP6AP2
SELENOI
CREB5
EFEMP1
EIF4E3
EN1
ARHGAP35
BCL2L11
ABHD17B
FAM160B1
ZNF131
EHF
RNF170
NFE2L1
AP1AR
SH3GL2
ARFIP1
MMGT1
TIAM2
SCAMP3
RBPMS
TGOLN2
RTCA
BTBD7
MYH9
PLAGL2
PHF14
CCDC85A
ST8SIA3
SYNJ1
KMT2C
NIPBL
MXD1
MARK1
CCDC88A
MAPK1IP1L
EYA3
MEIS1
WNT5A
SIK1
CEBPB
SIRPA
SPART
FAM46B
NCKAP5
HOXA3
ARGLU1
PRKAR2A
OTUD3
PAPD4
FOXO1
SLC25A25
BICC1
LYSMD3
ZZEF1
MMP16
TRHDE
ZSWIM6
QSER1
C11orf58
SPOCK1
STARD13
MTMR4
FNDC3B
PFKFB3
TRAPPC8
AP2B1
PNRC1
NPNT
NRP2
NABP1
BNIP3L
ENDOD1
GPATCH8
SPSB4
TLL2
CSF1
ACVR2A
SLC10A3
CCT6A
RICTOR
ANK3
MARK3
NBEA
HOXB3
KIAA2026
IKZF4
STK38L
MYRF
NCK1
FRZB
CCDC6
CASD1
NAA30
ITGB8
ZBTB33
GOLT1B
CYB5R4
PAN2
PLCB4
XPO4
SSH2
RAVER2
SRSF2
PRR5L
FTL
ANKRD11
UBP1
GARNL3
TMEM167A
HOMER1
FAM104A
DMD
CADM2
ADAMTS5
SEL1L3
SHISA5
CAPZB
JAKMIP1
R3HDM1
TRIM37
CHIC1
PRICKLE2
SLC38A2
CXCL12
CDKN2AIP
USP46
SOCS7
SBF2
FAF2
FASTK
ARF6
KLHL28
ABRACL
SFMBT1
ZC3H14
SV2A
PPM1D
DCUN1D5
FRS2
ACVR2B
ATG2B
DOLPP1
NUDT4
ADAM19
SUMO1
ZIC5
GLIS1
CD2AP
FBXL3
MTMR10
PCNX1
ENTPD7
EBF3
MAPK6
SLC9A2
SEPHS2
TM9SF3
UBA6
OGT
SPTY2D1
WDR37
SNTB2
GSE1
RSF1
GPBP1
ADAM10
TMEM267
CPEB2
ING3
INSM1
MEF2D
ZNF532
AKT3
C18orf25
GABARAPL1
FGF1
SOX5
ACSL6
PHRF1
TFRC
USP8
MYB
MED1
NLK
CPEB3
OXR1
EDEM1
TSC22D1
NOL4
EDN1
LIN7C
RPA2
PKN2
RASSF2
DCP2
CRK
WNT2B
TNPO1
IQGAP2
RAPGEF2
MAP3K20
NDFIP2
CUL5
KCTD20
SGTB
PCNP
ARHGEF4
NAP1L1
RCE1
IGSF1
ATP2B2
APCDD1
PDE4B
FANCA
FAM43A
NRAS
PLAA
IGF1R
ATF2
GCH1
USP28
ARHGEF12
FAM91A1
ESRRA
MEX3B
EXOC8
PAPPA
BLCAP
GLIS3
ZNRF3
MYLK
RIN2
MYT1L
CSK
PDIK1L
RACGAP1
CLCN6
PIKFYVE
EPB41L5
SMAD6
STXBP6
RAB5B
KLF3
SESTD1
MAP2
PPP6R1
TM9SF4
GRM7
EMSY
NEDD4L
ST6GALNAC3
MYO6
SYT2
PIP5K1B
KCNA4
TSHZ1
IGSF3
ARHGAP21
PPP6R3
TTYH3
ARFIP2
HSPA8
CAPN5
HMBOX1
MTCL1
TPM4
DOCK4
PTPRZ1
TSPOAP1
PLCE1
YTHDF3
EBF1
LDLRAP1
TMEM178A
BLOC1S6
TMEM123
TSPYL2
ARHGAP5
TEX2
SCN3B
EOGT
TASP1
UHRF2
SP4
VCPIP1
MAP4
STAM
COX7A2L
LAMP2
CREB1
HLTF
DAG1
ATP13A3
CRKL
KCTD15
HMGCR
MSMO1
HAPLN1
RAB12
TOB2
PDE4D
IMPDH1
PHF20L1
SLF2
LRP6
PTPN4
ABR
FGFR1
ATF1
CDS1
N4BP2
SPHK2
SENP2
NAA15
ACVR1B
NIPA1
PIK3C2A
TMEM159
SGK3
PRRG1
PRDM1
C16orf72
BZW1
DOCK9
CAPZA2
WNK1
PPP1R15B
COL19A1
FAM13B
ARFGEF1
GLRA2
TMEM63B
RNF216
DMXL1
TROVE2
PBX3
RAG1
PTPRF
ARRB2
GADD45A
SIAH2
KMT2E
FBXO48
TRIM3
NTN4
LARP1
PRKX
MARCH2
SORT1
TPM3
CAST
HHIP
MSN
ABCC5
MLEC
THSD7A
DENND1A
MAGI2
TNRC6B
SF3B4
KIF13A
KIF3C
GGT7
FBXW11
SNX1
HS3ST1
SCN2A
TMOD1
FAM60A
CRISPLD2
ARID5B
ARHGDIA
OS9
VASN
CNOT6L
SERBP1
SLC39A1
PLPP3
SLC7A8
ZFHX4
YWHAH
CDK6
WNT16
LRP2
SIMC1
LGALSL
EIF2S2
UBC
CCNC
ZNRF2
DIAPH3
MAP3K2
PAFAH1B2
LTBP1
CCNE2
XRN1
SATB2
CEP55
HOXA11
CHD7
UBAC2
CNR1
SPATA2
SERPINE1
TES
PPP2R1B
CCDC25
NR2F2
GALNT1
PLEKHB2
RIMS1
MAP3K5
CLASP2
PGM3
RNF2
ARHGAP24
PTGFR
PAK5
NUDT21
PPP1R9A
LRP4
MAP3K3
PLEKHF2
USP47
HSPA4
YPEL2
ZNF711
RTKN2
RRP15
SRSF6
SP8
RASD1
BHLHE40
ZNF280C
TOM1L2
DIP2A
SOX21
MYCN
UBXN2B
UBR5
NRN1
AEBP2
PARD6B
GNAI3
NLGN1
MAP3K14
CPT1A
UBE2K
NR4A2
SP1
RBFOX2
ZC3H7A
UBN2
HECW2
MEX3C
FAM57A
ZIC3
ARHGAP6
RFX4
VMP1
EIF4A1
PXYLP1
ADGRL2
SPIRE1
DLG2
JCAD
CAMK1D
VAT1
NKX2-2
MOB3B
MAU2
FZD7
PPP1CB
UBE2H
RAVER1
RFFL
TRIM44
TLL1
BBOF1
TXLNG
SLITRK6
NTF3
TDRKH
PRKAG2
BSDC1
FYCO1
COL7A1
NCKAP1
DENND5B
MAP7
RGS7BP
PRRX1
PLEKHA3
INSIG1
LUC7L2
ARPP19
VAMP2
CLEC16A
TTPAL
SYT6
LRRC15
SLC25A32
EXD2
JPH1
KLHL3
PAK6
CUL4B
KDM6A
NPTX2
LIN9
SNAPIN
CELF2
MEST
ATAD2
PTPRA
SYPL1
PTCHD1
FMNL2
TANC1
CDH2
NFYB
ZNF512B
SUCO
DNAL1
PUM2
CCDC117
PDE7B
MAP1B
GALNT4
ITPKB
PLAG1
NSD2
PRKAA2
HHEX
MMD
TRERF1
RIT1
TGFA
DYRK2
SOGA1
ORC2
SLC24A3
UBXN4
DDX17
PRKCE
EPB41L4A
EGR3
FBXL2
THAP2
HECTD1
AZIN1
RBMX
UNC13A
BMP3
MEX3D
KCNJ2
GPR158
EFR3A
DBR1
EPAS1
DLG5
CCSER2
SQLE
NEUROG1
ARMC8
F3
ATP2A2
EIF4EBP2
ERF
LIPA
ARL5B
CDADC1
SRPK2
RPS6KB1
ADGRB3
TP63
ACTN4
CHMP4B
HMGA2
EIF5A2
SMCHD1
ZNF354A
HEG1
LFNG
MAPRE1
CAB39
TBC1D14
CALD1
EYA4
ZFR
BCR
ANKFY1
MMP14
LRCH2
FOSL1
ASCL1
ANKRD13C
VPS13D
MKX
STYX
NUP133
LCA5
CREBL2
TIMP2
SLC39A10
UNC119B
HLF
HERC2
ZNRF1
ERP44
SNX24
E2F2
MARCH6
TMEM55B
KCNJ3
MFF
SLC26A2
CXADR
RABGAP1
FOXP4
SPRY2
GOSR1
SLC25A12
HS3ST5
UBA3
CASC3
CELF1
FOXP1
RANBP9
LANCL1
USP31
DLX3
NWD2
CETN3
ZNF81
MTX3
HSPH1
NAP1L3
ITSN2
BCL11A
DCAF8
ATG14
ST5
ZFAND5
ROR1
BAAT
ETNK1
DMRT3
PDPK1
BCLAF3
UBE3A
KDM7A
ENC1
SCN5A
QTRT2
AKAP11
CCK
NAA40
PCBP2
SH3PXD2A
PRPF4B
WTAP
MUM1L1
SH2B3
TXLNA
RNF44
MYCBP
LPAR5
GRIA2
OSBPL1A
PTGFRN
LIN28A
MYLIP
SLC35F3
UBAP2L
PURB
TACC2
MTMR6
PRUNE2
TRAM1
FZD1
CNN2
CPNE3
CARD10
DAPK2
ICK
CTGF
IL15
ARL6IP5
SLC8A1
PRNP
TGFB2
CYR61
FOXQ1
ZMAT3
CASZ1
CAND1
ITPRIPL2
LMBRD2
C11orf87
ZBTB34
KCNJ10
AMOTL2
CPSF6
AAK1
BCL11B
RAB22A
ABCB7
CDR2L
TCERG1
DERL2
EGLN3
AFAP1
ETV1
EFNA3
ZCCHC2
SERTAD2
TEAD1
NUS1
BIRC6
FAM107B
PAQR3
ZNF236
TMEM108
BIRC2
YWHAB
SETD2
AMD1
TMEM38B
ATAD2B
PDE8B
MTMR12
AREL1
IKZF2
ACAT2
ZNF367
ZDHHC9
LRP1B
AHDC1
RPS6KA6
UBE2Q1
SAR1B
FGF5
MBNL2
VLDLR
FGFR2
KAT6A
PDIA3
DDX46
MAML3
NR3C1
GDNF
ESRRG
G3BP1
SNPH
TBL1X
NFIL3
TEAD3
SRSF7
ACTN1
CREBRF
GFRA1
ATP8B2
PODXL
RAB8B
HOXA10
ETS1
BTG2
CRISPLD1
HOXD1
GCLM
PPP1R12A
PMPCB
SCRN3
SLC2A3
PCDHGC3
NEO1
TMEM87A
KIAA1147
NAV2
OSR1
SLC25A36
TMEM255A
PHF12
MRGBP
SLC30A7
LBR
MFSD14A
TTC39A
FAM19A1
IRS1
CCNY
CHP1
FUT9
ESYT2
OTOR
CRTAM
TOP1
ANKRD46
LPAR1
NCOA6
BMPER
AFAP1L1
DGKE
CALM1
PSMB8
TMEM161B
KMT2D
RAB6B
ITCH
BAG5
APPL2
TNRC6C
DDX3X
KIAA1211
CAP1
TGFBR1
CYP26A1
CD80
MIGA2
CORO1C
MREG
NHLRC2
BSN
TACC1
ARHGAP28
TCTEX1D1
DCUN1D4
CYP26B1
CEP350
CNOT2
API5
PI15
RBM24
CYP2U1
DNM2
BICD2
ZDHHC13
TTC14
FBN1
ATRN
IFIT5
NAGS
CDV3
RAB10
TRPC3
GNB1
HES1
FZD3
WNK3
PXDN
TSPAN6
C6orf62
UGCG
RHOQ
RER1
PAPD5
OCRL
RALGPS1
ARHGEF40
IGFBP5
CDKN1A
AGPAT3
UHMK1
DNAJB1
ARPP21
SMARCAD1
GNB2
FZD5
BRWD3
HCFC2
IGSF5
ZNF362
REEP1
OTX2
ENPEP
ATP1A1
AKAP7
MOB4
FOXG1
PRKACB
TENM1
ATXN7L1
PCDH10
SLITRK3
ATG4D
KLF4
FBN2
FURIN
DLGAP2
NFKBIZ
CNOT8
PGAP1
RANBP6
BCL2
RIC1
SLC16A2
RNF214
NIPA2
PPP2R2D
EPHA4
BOLA3
PPFIA3
GAPVD1
RNF14
TMSB4X
STX5
RBM33
RLIM
KCNMB4
UBE2E3
SGCB
TTLL7
PITX2
XXYLT1
NR2C2AP
GNPNAT1
SRPX
ONECUT2
SNX22
ANKRD44
AKIRIN1
MLX
CEP120
FAM26E
LRRTM2
PTPN2
TMEM135
COPS8
LPGAT1
FAXC
SATB1
SAMD8
FRYL
SNX15
MAP2K4
BRCC3
PFAS
ADAMTS1
PAPSS1
RC3H1
ABCD3
CCNG1
GATA3
FBXO34
NLN
PHF21A
ZNF740
GRPEL2
LEMD3
NEMP1
KIRREL1
UBE2G1
MAP3K8
SEMA3D
TBCEL
[truncated: 3,627 more rows]

## Sheet: Supplementary Table 3
Category	ID	Name	Source	p-value	q-value Bonferroni	q-value FDR B&H	q-value FDR B&Y	Hit Count in Query List	Hit Count in Genome	Hit in Query List
[truncated: 295 more rows]
